# Supplementary material for: ﻿Molecular and morphological characterization of four new Phyllosticta species (Botryosphaeriales, Phyllostictaceae): Genomic insights into evolutionary dynamics and metabolic adaptation
Source: IMA Fungus. 2025 Oct 20;16:e168055. doi: 10.3897/imafungus.16.168055 (PMC12559956; doi:10.3897/imafungus.16.168055)
Supplement: XML Treatment for Phyllosticta decaspermi [file imafungus.16.168055-treatment1.xml]

<!DOCTYPE tp:taxon-treatment
  PUBLIC "-//TaxonX//DTD Taxonomic Treatment Publishing DTD v0 20100105//EN" "tax-treatment-NSO.dtd">
<tp:taxon-treatment xmlns:tp="http://www.plazi.org/taxpub"><tp:treatment-meta><kwd-group><label>Taxon classification</label><kwd>
                  <named-content content-type="kingdom">Animalia</named-content>
                </kwd><kwd>
                  <named-content content-type="order">Botryosphaeriales</named-content>
                </kwd><kwd>
                  <named-content content-type="family">Phyllostictaceae</named-content>
                </kwd></kwd-group><mixed-citation publication-type="journal"><person-group><name><surname>Zhang</surname><given-names>Meng-Yuan</given-names></name><name><surname>Zhang</surname><given-names>Zhao-Xue</given-names></name><name><surname>Wang</surname><given-names>Ya-Ling</given-names></name><name><surname>Zhang</surname><given-names>Xiu-Guo</given-names></name><name><surname>Li</surname><given-names>Zhuang</given-names></name></person-group><article-title>﻿Molecular and morphological characterization of four new <italic><tp:taxon-name><tp:taxon-name-part taxon-name-part-type="genus" reg="Phyllosticta">Phyllosticta</tp:taxon-name-part></tp:taxon-name></italic> species (<tp:taxon-name><tp:taxon-name-part taxon-name-part-type="order">Botryosphaeriales</tp:taxon-name-part></tp:taxon-name>, <tp:taxon-name><tp:taxon-name-part taxon-name-part-type="family">Phyllostictaceae</tp:taxon-name-part></tp:taxon-name>): Genomic insights into evolutionary dynamics and metabolic adaptation</article-title><source>IMA Fungus</source><day>20</day><month>10</month><year>2025</year><volume>16</volume><pub-id pub-id-type="doi">10.3897/imafungus.16.168055</pub-id></mixed-citation></tp:treatment-meta><tp:nomenclature><label>﻿</label><tp:taxon-name><object-id xmlns:xlink="http://www.w3.org/1999/xlink" content-type="arpha" xlink:type="simple">929DB801-5E90-5D3A-A1BA-65A02D6C83A6</object-id>
              <tp:taxon-name-part taxon-name-part-type="genus" reg="Phyllosticta">Phyllosticta</tp:taxon-name-part>
              <tp:taxon-name-part taxon-name-part-type="species" reg="decaspermi">decaspermi</tp:taxon-name-part>
              <object-id xmlns:xlink="http://www.w3.org/1999/xlink" content-type="mycobank" xlink:type="simple">857224</object-id>
            </tp:taxon-name><tp:taxon-authority>M.Y. Zhang, Z.X. Zhang &amp; X.G. Zhang</tp:taxon-authority><tp:taxon-status xmlns:xlink="http://www.w3.org/1999/xlink" xlink:type="simple">sp. nov.</tp:taxon-status></tp:nomenclature><tp:treatment-sec sec-type="etymology" id="SECID0EZDBG"><title>Etymology.</title><p>The specific epithet “<italic>decaspermi</italic>” refers to the host plant <italic><tp:taxon-name><tp:taxon-name-part taxon-name-part-type="genus" reg="Decaspermum">Decaspermum</tp:taxon-name-part> <tp:taxon-name-part taxon-name-part-type="species" reg="montanum">montanum</tp:taxon-name-part></tp:taxon-name></italic>.</p></tp:treatment-sec><tp:treatment-sec sec-type="material" id="SECID0EUEBG"><title>Type.</title><p>CHINA • Hainan Province, Hainan Diaoluoshan National Forest Park, on diseased leaves of <italic><tp:taxon-name><tp:taxon-name-part taxon-name-part-type="genus" reg="Decaspermum">Decaspermum</tp:taxon-name-part> <tp:taxon-name-part taxon-name-part-type="species" reg="montanum">montanum</tp:taxon-name-part></tp:taxon-name></italic> Ridl., 27March 2023, M.Y. Zhang (holotype HSAUP6466–1), ex-type living culture CGMCC3.28667.</p></tp:treatment-sec><tp:treatment-sec sec-type="description" id="SECID0EFFBG"><title>Description.</title><p>Leaf endogenic and associated with leaves of <bold><italic><tp:taxon-name><tp:taxon-name-part taxon-name-part-type="genus" reg="Decaspermum">Decaspermum</tp:taxon-name-part> <tp:taxon-name-part taxon-name-part-type="species" reg="montanum">montanum</tp:taxon-name-part></tp:taxon-name></italic></bold> Ridl. Asexual morph: <bold><italic>Conidiomata</italic></bold> pycnidial, mostly aggregated in clusters, black, erumpent. In <abbrev xmlns:xlink="http://www.w3.org/1999/xlink" xlink:title="potato dextrose agar" id="ABBRID0E1FBG" xlink:type="simple">PDA</abbrev> culture exuding colourless to opaque conidial masses within 12 days or longer. <bold><italic>Conidiophores</italic></bold> indistinct, often reduced to conidiogenous cells. <bold><italic>Conidiogenous cells</italic></bold> 6.5–15.5 × 2–4 μm, subcylindrical, ampulliform, hyaline, smooth. <bold><italic>Conidia</italic></bold> 10–13.5 × 5.5–7 μm, hyaline, aseptate, thin and smooth walled, coarsely guttulate, ovoid, ampulliform, ellipsoidal to subglobose, enclosed in a thin mucoid sheath. <bold><italic>Sheath</italic></bold> 1–2.5 μm thick and bearing a hyaline, apical mucoid appendage. <bold><italic>Appendages</italic></bold> 3–7 × 0.5–1 μm, flexible, unbranched, tapering towards an acutely rounded tip. Sexual morph not observed, see Fig. <xref ref-type="fig" rid="F4">4</xref>.</p><fig id="F4" position="float" orientation="portrait"><object-id xmlns:xlink="http://www.w3.org/1999/xlink" content-type="doi" xlink:type="simple">10.3897/imafungus.16.168055.figure4</object-id><object-id xmlns:xlink="http://www.w3.org/1999/xlink" content-type="arpha" xlink:type="simple">B264075A-3534-554F-8237-9642977FB08E</object-id><label>Figure 4.</label><caption><p><italic><tp:taxon-name><tp:taxon-name-part taxon-name-part-type="genus" reg="Phyllosticta">Phyllosticta</tp:taxon-name-part> <tp:taxon-name-part taxon-name-part-type="species" reg="decaspermi">decaspermi</tp:taxon-name-part></tp:taxon-name></italic> (CGMCC3.28667) <bold>a</bold> diseased leaf of <italic><tp:taxon-name><tp:taxon-name-part taxon-name-part-type="genus" reg="Decaspermum">Decaspermum</tp:taxon-name-part> <tp:taxon-name-part taxon-name-part-type="species" reg="montanum">montanum</tp:taxon-name-part></tp:taxon-name></italic><bold>b, c</bold> colonies (left-above, right-reverse) after 7 d on <abbrev xmlns:xlink="http://www.w3.org/1999/xlink" xlink:title="potato dextrose agar" id="ABBRID0EUHBG" xlink:type="simple">PDA</abbrev><bold>d</bold> conidiomata <bold>e, f</bold> conidiogenous cells with conidia <bold>g, h</bold> conidia. Scale bars: 10 μm (<bold>e–h</bold>).</p></caption><graphic xmlns:xlink="http://www.w3.org/1999/xlink" xlink:href="imafungus-16-e168055-g004.jpg" position="float" orientation="portrait" xlink:type="simple" id="oo_1444175.jpg"><uri content-type="original_file" xlink:type="simple">https://binary.pensoft.net/fig/1444175</uri></graphic></fig></tp:treatment-sec><tp:treatment-sec sec-type="description" id="SECID0EFIBG"><title>Culture characteristics.</title><p>Colonies on <abbrev xmlns:xlink="http://www.w3.org/1999/xlink" xlink:title="potato dextrose agar" id="ABBRID0ELIBG" xlink:type="simple">PDA</abbrev> 12–16 mm in diameter after 7 d at 25 °C in darkness, with a growth rate of 1.7–2.3 mm/day, white and undulate at edge, grey-green in center in obverse and reverse.</p></tp:treatment-sec><tp:treatment-sec sec-type="Additional specimen examined" id="SECID0EPIBG"><title>Additional specimen examined.</title><p>CHINA • Hainan Province, Hainan Diaoluoshan National Forest Park, on dead leaves, 27 March 2023, M.Y. Zhang (HSAUP6512–2), living culture SAUCC6512–2.</p></tp:treatment-sec><tp:treatment-sec sec-type="notes" id="SECID0EUIBG"><title>Notes.</title><p>Two isolates from leaf spots of <italic><tp:taxon-name><tp:taxon-name-part taxon-name-part-type="genus" reg="Decaspermum">Decaspermum</tp:taxon-name-part> <tp:taxon-name-part taxon-name-part-type="species" reg="montanum">montanum</tp:taxon-name-part></tp:taxon-name></italic> phylogenetically clustered into a well-supported clade (1.00/100), which is closely related to <italic><tp:taxon-name><tp:taxon-name-part taxon-name-part-type="genus" reg="Phyllosticta">Phyllosticta</tp:taxon-name-part> <tp:taxon-name-part taxon-name-part-type="species" reg="guangdongensis">guangdongensis</tp:taxon-name-part></tp:taxon-name></italic> (CFCC 58144), <italic><tp:taxon-name><tp:taxon-name-part taxon-name-part-type="genus" reg="Phyllosticta">P.</tp:taxon-name-part> <tp:taxon-name-part taxon-name-part-type="species" reg="mangiferae">mangiferae</tp:taxon-name-part></tp:taxon-name></italic> (IMI260.576) and <italic><tp:taxon-name><tp:taxon-name-part taxon-name-part-type="genus" reg="Phyllosticta">P.</tp:taxon-name-part> <tp:taxon-name-part taxon-name-part-type="species" reg="morellae">morellae</tp:taxon-name-part></tp:taxon-name></italic> (CGMCC3.28669). However, <italic><tp:taxon-name><tp:taxon-name-part taxon-name-part-type="genus" reg="Phyllosticta">P.</tp:taxon-name-part> <tp:taxon-name-part taxon-name-part-type="species" reg="decaspermi">decaspermi</tp:taxon-name-part></tp:taxon-name></italic> differs from <italic><tp:taxon-name><tp:taxon-name-part taxon-name-part-type="genus" reg="Phyllosticta">P.</tp:taxon-name-part> <tp:taxon-name-part taxon-name-part-type="species" reg="guangdongensis">guangdongensis</tp:taxon-name-part></tp:taxon-name></italic> by 68 nucleotides (10/480 in <abbrev xmlns:xlink="http://www.w3.org/1999/xlink" xlink:title="internal transcribed spacer" id="ABBRID0E3KBG" xlink:type="simple">ITS</abbrev>, 5/740 in <abbrev xmlns:xlink="http://www.w3.org/1999/xlink" xlink:title="large subunit" id="ABBRID0EALBG" xlink:type="simple">LSU</abbrev>, 38/199 in <italic>tef1</italic>, 6/195in <italic>act</italic>, and 9/594 in <italic>gpdh</italic>), from <italic><tp:taxon-name><tp:taxon-name-part taxon-name-part-type="genus" reg="Phyllosticta">P.</tp:taxon-name-part> <tp:taxon-name-part taxon-name-part-type="species" reg="mangiferae">mangiferae</tp:taxon-name-part></tp:taxon-name></italic> by 75 nucleotides (8/518 in <abbrev xmlns:xlink="http://www.w3.org/1999/xlink" xlink:title="internal transcribed spacer" id="ABBRID0EVLBG" xlink:type="simple">ITS</abbrev>, 4/740 in <abbrev xmlns:xlink="http://www.w3.org/1999/xlink" xlink:title="large subunit" id="ABBRID0EZLBG" xlink:type="simple">LSU</abbrev>, 36/198 in <italic>tef1</italic>, 6/195 in <italic>act</italic>, and 21/615 in <italic>gpdh</italic>) and from <italic><tp:taxon-name><tp:taxon-name-part taxon-name-part-type="genus" reg="Phyllosticta">P.</tp:taxon-name-part> <tp:taxon-name-part taxon-name-part-type="species" reg="morellae">morellae</tp:taxon-name-part></tp:taxon-name></italic> by 114 nucleotides (6/559 in <abbrev xmlns:xlink="http://www.w3.org/1999/xlink" xlink:title="internal transcribed spacer" id="ABBRID0EOMBG" xlink:type="simple">ITS</abbrev>, 7/743 in <abbrev xmlns:xlink="http://www.w3.org/1999/xlink" xlink:title="large subunit" id="ABBRID0ESMBG" xlink:type="simple">LSU</abbrev>, 84/324 in <italic>tef1</italic>, 5/196 in <italic>act</italic>, and 12/715 in <italic>gpdh</italic>). In morphology, they are distinguished by different hosts (<italic><tp:taxon-name><tp:taxon-name-part taxon-name-part-type="genus" reg="Decaspermum">Decaspermum</tp:taxon-name-part> <tp:taxon-name-part taxon-name-part-type="species" reg="montanum">montanum</tp:taxon-name-part></tp:taxon-name></italic> vs. <italic><tp:taxon-name><tp:taxon-name-part taxon-name-part-type="genus" reg="Viburnum">Viburnum</tp:taxon-name-part> <tp:taxon-name-part taxon-name-part-type="species" reg="odoratissimum">odoratissimum</tp:taxon-name-part></tp:taxon-name></italic> vs. <italic><tp:taxon-name><tp:taxon-name-part taxon-name-part-type="genus" reg="Mangifera">Mangifera</tp:taxon-name-part> <tp:taxon-name-part taxon-name-part-type="species" reg="indica">indica</tp:taxon-name-part></tp:taxon-name></italic> vs. <italic><tp:taxon-name><tp:taxon-name-part taxon-name-part-type="genus" reg="Morella">Morella</tp:taxon-name-part> <tp:taxon-name-part taxon-name-part-type="species" reg="rubra">rubra</tp:taxon-name-part></tp:taxon-name></italic>) and narrower conidia in <italic><tp:taxon-name><tp:taxon-name-part taxon-name-part-type="genus" reg="Phyllosticta">P.</tp:taxon-name-part> <tp:taxon-name-part taxon-name-part-type="species" reg="decaspermi">decaspermi</tp:taxon-name-part></tp:taxon-name></italic> than <italic><tp:taxon-name><tp:taxon-name-part taxon-name-part-type="genus" reg="Phyllosticta">P.</tp:taxon-name-part> <tp:taxon-name-part taxon-name-part-type="species" reg="guangdongensis">guangdongensis</tp:taxon-name-part></tp:taxon-name></italic>, <italic><tp:taxon-name><tp:taxon-name-part taxon-name-part-type="genus" reg="Phyllosticta">P.</tp:taxon-name-part> <tp:taxon-name-part taxon-name-part-type="species" reg="mangiferae">mangiferae</tp:taxon-name-part></tp:taxon-name></italic> and <italic><tp:taxon-name><tp:taxon-name-part taxon-name-part-type="genus" reg="Phyllosticta">P.</tp:taxon-name-part> <tp:taxon-name-part taxon-name-part-type="species" reg="morellae">morellae</tp:taxon-name-part></tp:taxon-name></italic> (10–13.5 × 5.5–7 μm vs. 10–14 × 6–8 μm vs. 10.0–12.0 × 6.0–7.0 μm vs. 8.4–13.7 × 5.7–9.2 μm) (<xref ref-type="bibr" rid="B41">Jeewon and Hyde 2016</xref>; <xref ref-type="bibr" rid="B84">Wang et al. 2023</xref>). Therefore, based on morphology and phylogenetic evidence, we establish this fungus as <italic><tp:taxon-name><tp:taxon-name-part taxon-name-part-type="genus" reg="Phyllosticta">Phyllosticta</tp:taxon-name-part> <tp:taxon-name-part taxon-name-part-type="species" reg="decaspermi">decaspermi</tp:taxon-name-part></tp:taxon-name></italic> sp. nov.</p></tp:treatment-sec><ref-list><ref id="B41"><mixed-citation xmlns:xlink="http://www.w3.org/1999/xlink" xlink:type="simple"><person-group><name name-style="western"><surname>Jeewon</surname><given-names>R</given-names></name><name name-style="western"><surname>Hyde</surname><given-names>KD</given-names></name></person-group> (<year>2016</year>) <article-title>Establishing species boundaries and new taxa among fungi: Recommendationsto resolve taxonomic ambiguities.</article-title><source>Mycosphere</source><volume>7</volume>(<issue>11</issue>): <fpage>1669</fpage>–<lpage>1677</lpage>. <ext-link xlink:href="10.5943/mycosphere/7/11/4" ext-link-type="doi" xlink:type="simple">https://doi.org/10.5943/mycosphere/7/11/4</ext-link></mixed-citation></ref><ref id="B84"><mixed-citation xmlns:xlink="http://www.w3.org/1999/xlink" xlink:type="simple"><person-group><name name-style="western"><surname>Wang</surname><given-names>S</given-names></name><name name-style="western"><surname>Liu</surname><given-names>XM</given-names></name><name name-style="western"><surname>Xiong</surname><given-names>CL</given-names></name><etal/></person-group> (<year>2023</year>) <article-title>ASF1 regulates asexual and sexual reproduction in <italic><tp:taxon-name><tp:taxon-name-part taxon-name-part-type="genus">Stemphylium</tp:taxon-name-part> <tp:taxon-name-part taxon-name-part-type="species">eturmiunum</tp:taxon-name-part></tp:taxon-name></italic> by DJ-1 stimulation of the PI3K/AKT signaling pathway.</article-title><source>Fungal Diversity</source><volume>123</volume>: <fpage>159</fpage>–<lpage>176</lpage>. <ext-link xlink:href="10.1007/s13225-023-00528-1" ext-link-type="doi" xlink:type="simple">https://doi.org/10.1007/s13225-023-00528-1</ext-link></mixed-citation></ref></ref-list></tp:taxon-treatment>
