# Supplementary material for: ﻿Molecular and morphological characterization of four new Phyllosticta species (Botryosphaeriales, Phyllostictaceae): Genomic insights into evolutionary dynamics and metabolic adaptation
Source: IMA Fungus. 2025 Oct 20;16:e168055. doi: 10.3897/imafungus.16.168055 (PMC12559956; doi:10.3897/imafungus.16.168055)
Supplement: XML Treatment for Phyllosticta morellae [file imafungus.16.168055-treatment2.xml]

<!DOCTYPE tp:taxon-treatment
  PUBLIC "-//TaxonX//DTD Taxonomic Treatment Publishing DTD v0 20100105//EN" "tax-treatment-NSO.dtd">
<tp:taxon-treatment xmlns:tp="http://www.plazi.org/taxpub"><tp:treatment-meta><kwd-group><label>Taxon classification</label><kwd>
                  <named-content content-type="kingdom">Animalia</named-content>
                </kwd><kwd>
                  <named-content content-type="order">Botryosphaeriales</named-content>
                </kwd><kwd>
                  <named-content content-type="family">Phyllostictaceae</named-content>
                </kwd></kwd-group><mixed-citation publication-type="journal"><person-group><name><surname>Zhang</surname><given-names>Meng-Yuan</given-names></name><name><surname>Zhang</surname><given-names>Zhao-Xue</given-names></name><name><surname>Wang</surname><given-names>Ya-Ling</given-names></name><name><surname>Zhang</surname><given-names>Xiu-Guo</given-names></name><name><surname>Li</surname><given-names>Zhuang</given-names></name></person-group><article-title>﻿Molecular and morphological characterization of four new <italic><tp:taxon-name><tp:taxon-name-part taxon-name-part-type="genus" reg="Phyllosticta">Phyllosticta</tp:taxon-name-part></tp:taxon-name></italic> species (<tp:taxon-name><tp:taxon-name-part taxon-name-part-type="order">Botryosphaeriales</tp:taxon-name-part></tp:taxon-name>, <tp:taxon-name><tp:taxon-name-part taxon-name-part-type="family">Phyllostictaceae</tp:taxon-name-part></tp:taxon-name>): Genomic insights into evolutionary dynamics and metabolic adaptation</article-title><source>IMA Fungus</source><day>20</day><month>10</month><year>2025</year><volume>16</volume><pub-id pub-id-type="doi">10.3897/imafungus.16.168055</pub-id></mixed-citation></tp:treatment-meta><tp:nomenclature><label>﻿</label><tp:taxon-name><object-id xmlns:xlink="http://www.w3.org/1999/xlink" content-type="arpha" xlink:type="simple">5F415251-4637-588D-AD74-F72F43330E40</object-id>
              <tp:taxon-name-part taxon-name-part-type="genus" reg="Phyllosticta">Phyllosticta</tp:taxon-name-part>
              <tp:taxon-name-part taxon-name-part-type="species" reg="morellae">morellae</tp:taxon-name-part>
              <object-id xmlns:xlink="http://www.w3.org/1999/xlink" content-type="mycobank" xlink:type="simple">857223</object-id>
            </tp:taxon-name><tp:taxon-authority>M.Y. Zhang, Z.X. Zhang &amp; X.G. Zhang</tp:taxon-authority><tp:taxon-status xmlns:xlink="http://www.w3.org/1999/xlink" xlink:type="simple">sp. nov.</tp:taxon-status></tp:nomenclature><tp:treatment-sec sec-type="etymology" id="SECID0EORBG"><title>Etymology.</title><p>The specific epithet “<italic>morellae</italic>” refers to the host plant <italic><tp:taxon-name><tp:taxon-name-part taxon-name-part-type="genus" reg="Morella">Morella</tp:taxon-name-part> <tp:taxon-name-part taxon-name-part-type="species" reg="rubra">rubra</tp:taxon-name-part></tp:taxon-name></italic>.</p></tp:treatment-sec><tp:treatment-sec sec-type="material" id="SECID0EJSBG"><title>Type.</title><p>CHINA • Hainan Province, Ledong Li Autonomous County, Jianfengling National Forest Park, on diseased leaves of <italic><tp:taxon-name><tp:taxon-name-part taxon-name-part-type="genus" reg="Morella">Morella</tp:taxon-name-part> <tp:taxon-name-part taxon-name-part-type="species" reg="rubra">rubra</tp:taxon-name-part></tp:taxon-name></italic> Lour., 14 October 2023, M.Y. Zhang(holotype HSAUP7509–5), ex-type living culture CGMCC3.28669.</p></tp:treatment-sec><tp:treatment-sec sec-type="description" id="SECID0E1SBG"><title>Description.</title><p>Leaf endogenic and associated with leaves of <italic><tp:taxon-name><tp:taxon-name-part taxon-name-part-type="genus" reg="Morella">Morella</tp:taxon-name-part> <tp:taxon-name-part taxon-name-part-type="species" reg="rubra">rubra</tp:taxon-name-part></tp:taxon-name></italic> Lour. Asexual morph: <bold><italic>Conidiomata</italic></bold> pycnidial, mostly aggregated in clusters, black, erumpent, globose to clavate or elongated with necks, in <abbrev xmlns:xlink="http://www.w3.org/1999/xlink" xlink:title="potato dextrose agar" id="ABBRID0EOTBG" xlink:type="simple">PDA</abbrev> culture exuding colourless to opaque conidial masses within 12 days or longer. <bold><italic>Conidiophores</italic></bold> indistinct, often reduced to conidiogenous cells. <bold><italic>Conidiogenous cells</italic></bold> 9.5–19 × 2–3 μm, subcylindrical, hyaline, smooth, proliferating several times percurrently near apex. <bold><italic>Conidia</italic></bold> 8.5–13.5 × 6–9 μm, solitary, hyaline, aseptate, thin and smooth walled, coarsely guttulate, or with a single large central guttule, ovoid to irregularly ellipsoid, surrounded by a mucilaginous sheath. <bold><italic>Sheath</italic></bold> 1–1.5 μm thick, and bearing a hyaline apical mucoid appendage. <bold><italic>Appendages</italic></bold> 2.5–5.5× 1 μm, flexible, unbranched, tapering towards an acutely rounded tip. Sexual morph not observed, see Fig. <xref ref-type="fig" rid="F5">5</xref>.</p><fig id="F5" position="float" orientation="portrait"><object-id xmlns:xlink="http://www.w3.org/1999/xlink" content-type="doi" xlink:type="simple">10.3897/imafungus.16.168055.figure5</object-id><object-id xmlns:xlink="http://www.w3.org/1999/xlink" content-type="arpha" xlink:type="simple">43AAF656-36D9-5026-AB93-AD3E531DF97F</object-id><label>Figure 5.</label><caption><p><italic><tp:taxon-name><tp:taxon-name-part taxon-name-part-type="genus" reg="Phyllosticta">Phyllosticta</tp:taxon-name-part> <tp:taxon-name-part taxon-name-part-type="species" reg="morellae">morellae</tp:taxon-name-part></tp:taxon-name></italic> (CGMCC3.28669) <bold>a</bold> diseased leaf of <italic><tp:taxon-name><tp:taxon-name-part taxon-name-part-type="genus" reg="Morella">Morella</tp:taxon-name-part> <tp:taxon-name-part taxon-name-part-type="species" reg="rubra">rubra</tp:taxon-name-part></tp:taxon-name></italic><bold>b, c</bold> colonies (left-above, right-reverse) after 7 d on <abbrev xmlns:xlink="http://www.w3.org/1999/xlink" xlink:title="potato dextrose agar" id="ABBRID0EMVBG" xlink:type="simple">PDA</abbrev><bold>d</bold> conidiomata <bold>e, f</bold> conidiogenous cells with conidia <bold>g–j</bold> conidia. Scale bars: 10 μm (<bold>e–j</bold>).</p></caption><graphic xmlns:xlink="http://www.w3.org/1999/xlink" xlink:href="imafungus-16-e168055-g005.jpg" position="float" orientation="portrait" xlink:type="simple" id="oo_1444176.jpg"><uri content-type="original_file" xlink:type="simple">https://binary.pensoft.net/fig/1444176</uri></graphic></fig></tp:treatment-sec><tp:treatment-sec sec-type="description" id="SECID0E4VBG"><title>Culture characteristics.</title><p>Colonies on <abbrev xmlns:xlink="http://www.w3.org/1999/xlink" xlink:title="potato dextrose agar" id="ABBRID0EDWBG" xlink:type="simple">PDA</abbrev> 26–32 mm in diameter after 7 d at 25 °C in darkness, with a growth rate of 3.7–4.7 mm/day, white and undulate at edge, grey-green in center in obverse and reverse.</p></tp:treatment-sec><tp:treatment-sec sec-type="Additional specimen examined" id="SECID0EHWBG"><title>Additional specimen examined.</title><p>CHINA • Hainan Province, Ledong Li Autonomous County, Jianfengling National Forest Park, on diseased leaves of <italic><tp:taxon-name><tp:taxon-name-part taxon-name-part-type="genus" reg="Morella">Morella</tp:taxon-name-part> <tp:taxon-name-part taxon-name-part-type="species" reg="rubra">rubra</tp:taxon-name-part></tp:taxon-name></italic> Lour., 14October 2023, M.Y. Zhang (HSAUP7515–2), living culture SAUCC7515–2.</p></tp:treatment-sec><tp:treatment-sec sec-type="notes" id="SECID0EYWBG"><title>Notes.</title><p>Two isolates from leaf spots of <italic><tp:taxon-name><tp:taxon-name-part taxon-name-part-type="genus" reg="Morella">Morella</tp:taxon-name-part> <tp:taxon-name-part taxon-name-part-type="species" reg="rubra">rubra</tp:taxon-name-part></tp:taxon-name></italic> phylogeneticallyclustered into a well-supported clade (1.00/100), which is closely related to <italic><tp:taxon-name><tp:taxon-name-part taxon-name-part-type="genus" reg="Phyllosticta">P.</tp:taxon-name-part> <tp:taxon-name-part taxon-name-part-type="species" reg="decaspermi">decaspermi</tp:taxon-name-part></tp:taxon-name></italic> (CGMCC3.28667), <italic><tp:taxon-name><tp:taxon-name-part taxon-name-part-type="genus" reg="Phyllosticta">Phyllosticta</tp:taxon-name-part> <tp:taxon-name-part taxon-name-part-type="species" reg="guangdongensis">guangdongensis</tp:taxon-name-part></tp:taxon-name></italic> (CFCC 58144) and <italic><tp:taxon-name><tp:taxon-name-part taxon-name-part-type="genus" reg="Phyllosticta">P.</tp:taxon-name-part> <tp:taxon-name-part taxon-name-part-type="species" reg="mangiferae">mangiferae</tp:taxon-name-part></tp:taxon-name></italic> (IMI260.576). However, <italic><tp:taxon-name><tp:taxon-name-part taxon-name-part-type="genus" reg="Phyllosticta">P.</tp:taxon-name-part> <tp:taxon-name-part taxon-name-part-type="species" reg="morellae">morellae</tp:taxon-name-part></tp:taxon-name></italic> differs from <italic><tp:taxon-name><tp:taxon-name-part taxon-name-part-type="genus" reg="Phyllosticta">P.</tp:taxon-name-part> <tp:taxon-name-part taxon-name-part-type="species" reg="decaspermi">decaspermi</tp:taxon-name-part></tp:taxon-name></italic> by 114 nucleotides (6/559 in <abbrev xmlns:xlink="http://www.w3.org/1999/xlink" xlink:title="internal transcribed spacer" id="ABBRID0EAZBG" xlink:type="simple">ITS</abbrev>, 7/743 in <abbrev xmlns:xlink="http://www.w3.org/1999/xlink" xlink:title="large subunit" id="ABBRID0EEZBG" xlink:type="simple">LSU</abbrev>,84/324 in <italic>tef1</italic>, 5/196 in <italic>act</italic>, and 12/715 in <italic>gpdh</italic>), from <italic><tp:taxon-name><tp:taxon-name-part taxon-name-part-type="genus" reg="Phyllosticta">P.</tp:taxon-name-part> <tp:taxon-name-part taxon-name-part-type="species" reg="guangdongensis">guangdongensis</tp:taxon-name-part></tp:taxon-name></italic> by 36 nucleotides (11/480 in <abbrev xmlns:xlink="http://www.w3.org/1999/xlink" xlink:title="internal transcribed spacer" id="ABBRID0EZZBG" xlink:type="simple">ITS</abbrev>, 6/743 in <abbrev xmlns:xlink="http://www.w3.org/1999/xlink" xlink:title="large subunit" id="ABBRID0E4ZBG" xlink:type="simple">LSU</abbrev>, 13/219 in <italic>tef1</italic>, 3/212 in <italic>act</italic>, and 3/594 in <italic>gpdh</italic>), and from <italic><tp:taxon-name><tp:taxon-name-part taxon-name-part-type="genus" reg="Phyllosticta">P.</tp:taxon-name-part> <tp:taxon-name-part taxon-name-part-type="species" reg="mangiferae">mangiferae</tp:taxon-name-part></tp:taxon-name></italic> by 40 nucleotides (5/518 in <abbrev xmlns:xlink="http://www.w3.org/1999/xlink" xlink:title="internal transcribed spacer" id="ABBRID0ES1BG" xlink:type="simple">ITS</abbrev>, 5/743 in <abbrev xmlns:xlink="http://www.w3.org/1999/xlink" xlink:title="large subunit" id="ABBRID0EW1BG" xlink:type="simple">LSU</abbrev>, 7/219 in <italic>tef1</italic>, 3/212 in <italic>act</italic>, and 20/621 in <italic>gpdh</italic>). In morphology, they are distinguished by different hosts (<italic><tp:taxon-name><tp:taxon-name-part taxon-name-part-type="genus" reg="Morella">Morella</tp:taxon-name-part> <tp:taxon-name-part taxon-name-part-type="species" reg="rubra">rubra</tp:taxon-name-part></tp:taxon-name></italic> vs. <italic><tp:taxon-name><tp:taxon-name-part taxon-name-part-type="genus" reg="Decaspermum">Decaspermum</tp:taxon-name-part> <tp:taxon-name-part taxon-name-part-type="species" reg="montanum">montanum</tp:taxon-name-part></tp:taxon-name></italic> vs. <italic><tp:taxon-name><tp:taxon-name-part taxon-name-part-type="genus" reg="Viburnum">Viburnum</tp:taxon-name-part> <tp:taxon-name-part taxon-name-part-type="species" reg="odoratissimum">odoratissimum</tp:taxon-name-part></tp:taxon-name></italic> vs. <italic><tp:taxon-name><tp:taxon-name-part taxon-name-part-type="genus" reg="Mangifera">Mangifera</tp:taxon-name-part> <tp:taxon-name-part taxon-name-part-type="species" reg="indica">indica</tp:taxon-name-part></tp:taxon-name></italic>) and narrower conidia in <italic><tp:taxon-name><tp:taxon-name-part taxon-name-part-type="genus" reg="Phyllosticta">Phyllosticta</tp:taxon-name-part> <tp:taxon-name-part taxon-name-part-type="species" reg="decaspermi">decaspermi</tp:taxon-name-part></tp:taxon-name></italic> than <italic><tp:taxon-name><tp:taxon-name-part taxon-name-part-type="genus" reg="Phyllosticta">P.</tp:taxon-name-part> <tp:taxon-name-part taxon-name-part-type="species" reg="guangdongensis">guangdongensis</tp:taxon-name-part></tp:taxon-name></italic>, <italic><tp:taxon-name><tp:taxon-name-part taxon-name-part-type="genus" reg="Phyllosticta">P.</tp:taxon-name-part> <tp:taxon-name-part taxon-name-part-type="species" reg="mangiferae">mangiferae</tp:taxon-name-part></tp:taxon-name></italic> and <italic><tp:taxon-name><tp:taxon-name-part taxon-name-part-type="genus" reg="Phyllosticta">P.</tp:taxon-name-part> <tp:taxon-name-part taxon-name-part-type="species" reg="morellae">morellae</tp:taxon-name-part></tp:taxon-name></italic> (8.5–13.5 × 6–9 μm vs. 10.2–13.4 × 5.6–6.8 μm vs. 10–14 × 6–8 μm vs. 10.0–12.0 × 6.0–7.0 μm) (<xref ref-type="bibr" rid="B41">Jeewon and Hyde 2016</xref>; <xref ref-type="bibr" rid="B84">Wang et al. 2023</xref>). Therefore, based on morphology and phylogenetic evidence, we establish this fungus as <italic><tp:taxon-name><tp:taxon-name-part taxon-name-part-type="genus" reg="Phyllosticta">Phyllosticta</tp:taxon-name-part> <tp:taxon-name-part taxon-name-part-type="species" reg="morellae">morellae</tp:taxon-name-part></tp:taxon-name></italic> sp. nov.</p></tp:treatment-sec><ref-list><ref id="B41"><mixed-citation xmlns:xlink="http://www.w3.org/1999/xlink" xlink:type="simple"><person-group><name name-style="western"><surname>Jeewon</surname><given-names>R</given-names></name><name name-style="western"><surname>Hyde</surname><given-names>KD</given-names></name></person-group> (<year>2016</year>) <article-title>Establishing species boundaries and new taxa among fungi: Recommendationsto resolve taxonomic ambiguities.</article-title><source>Mycosphere</source><volume>7</volume>(<issue>11</issue>): <fpage>1669</fpage>–<lpage>1677</lpage>. <ext-link xlink:href="10.5943/mycosphere/7/11/4" ext-link-type="doi" xlink:type="simple">https://doi.org/10.5943/mycosphere/7/11/4</ext-link></mixed-citation></ref><ref id="B84"><mixed-citation xmlns:xlink="http://www.w3.org/1999/xlink" xlink:type="simple"><person-group><name name-style="western"><surname>Wang</surname><given-names>S</given-names></name><name name-style="western"><surname>Liu</surname><given-names>XM</given-names></name><name name-style="western"><surname>Xiong</surname><given-names>CL</given-names></name><etal/></person-group> (<year>2023</year>) <article-title>ASF1 regulates asexual and sexual reproduction in <italic><tp:taxon-name><tp:taxon-name-part taxon-name-part-type="genus">Stemphylium</tp:taxon-name-part> <tp:taxon-name-part taxon-name-part-type="species">eturmiunum</tp:taxon-name-part></tp:taxon-name></italic> by DJ-1 stimulation of the PI3K/AKT signaling pathway.</article-title><source>Fungal Diversity</source><volume>123</volume>: <fpage>159</fpage>–<lpage>176</lpage>. <ext-link xlink:href="10.1007/s13225-023-00528-1" ext-link-type="doi" xlink:type="simple">https://doi.org/10.1007/s13225-023-00528-1</ext-link></mixed-citation></ref></ref-list></tp:taxon-treatment>
