# Supplementary material for: ﻿Molecular and morphological characterization of four new Phyllosticta species (Botryosphaeriales, Phyllostictaceae): Genomic insights into evolutionary dynamics and metabolic adaptation
Source: IMA Fungus. 2025 Oct 20;16:e168055. doi: 10.3897/imafungus.16.168055 (PMC12559956; doi:10.3897/imafungus.16.168055)
Supplement: XML Treatment for Phyllosticta clematidea [file imafungus.16.168055-treatment3.xml]

<!DOCTYPE tp:taxon-treatment
  PUBLIC "-//TaxonX//DTD Taxonomic Treatment Publishing DTD v0 20100105//EN" "tax-treatment-NSO.dtd">
<tp:taxon-treatment xmlns:tp="http://www.plazi.org/taxpub"><tp:treatment-meta><kwd-group><label>Taxon classification</label><kwd>
                  <named-content content-type="kingdom">Animalia</named-content>
                </kwd><kwd>
                  <named-content content-type="order">Botryosphaeriales</named-content>
                </kwd><kwd>
                  <named-content content-type="family">Phyllostictaceae</named-content>
                </kwd></kwd-group><mixed-citation publication-type="journal"><person-group><name><surname>Zhang</surname><given-names>Meng-Yuan</given-names></name><name><surname>Zhang</surname><given-names>Zhao-Xue</given-names></name><name><surname>Wang</surname><given-names>Ya-Ling</given-names></name><name><surname>Zhang</surname><given-names>Xiu-Guo</given-names></name><name><surname>Li</surname><given-names>Zhuang</given-names></name></person-group><article-title>﻿Molecular and morphological characterization of four new <italic><tp:taxon-name><tp:taxon-name-part taxon-name-part-type="genus" reg="Phyllosticta">Phyllosticta</tp:taxon-name-part></tp:taxon-name></italic> species (<tp:taxon-name><tp:taxon-name-part taxon-name-part-type="order">Botryosphaeriales</tp:taxon-name-part></tp:taxon-name>, <tp:taxon-name><tp:taxon-name-part taxon-name-part-type="family">Phyllostictaceae</tp:taxon-name-part></tp:taxon-name>): Genomic insights into evolutionary dynamics and metabolic adaptation</article-title><source>IMA Fungus</source><day>20</day><month>10</month><year>2025</year><volume>16</volume><pub-id pub-id-type="doi">10.3897/imafungus.16.168055</pub-id></mixed-citation></tp:treatment-meta><tp:nomenclature><label>﻿</label><tp:taxon-name><object-id xmlns:xlink="http://www.w3.org/1999/xlink" content-type="arpha" xlink:type="simple">B3F78E46-827B-52F6-99D7-F91FEA1DA223</object-id>
              <tp:taxon-name-part taxon-name-part-type="genus" reg="Phyllosticta">Phyllosticta</tp:taxon-name-part>
              <tp:taxon-name-part taxon-name-part-type="species" reg="clematidea">clematidea</tp:taxon-name-part>
              <object-id xmlns:xlink="http://www.w3.org/1999/xlink" content-type="mycobank" xlink:type="simple">859437</object-id>
            </tp:taxon-name><tp:taxon-authority>M.Y. Zhang, Z.X. Zhang &amp; X.G. Zhang</tp:taxon-authority><tp:taxon-status xmlns:xlink="http://www.w3.org/1999/xlink" xlink:type="simple">sp. nov.</tp:taxon-status></tp:nomenclature><tp:treatment-sec sec-type="etymology" id="SECID0EGMAI"><title>Etymology.</title><p>The specific epithet “<italic>clematidea</italic>” refers to the host plant <italic><tp:taxon-name><tp:taxon-name-part taxon-name-part-type="genus" reg="Clematis">Clematis</tp:taxon-name-part> <tp:taxon-name-part taxon-name-part-type="species" reg="vitalba">vitalba</tp:taxon-name-part></tp:taxon-name></italic>.</p></tp:treatment-sec><tp:treatment-sec sec-type="material" id="SECID0EBNAI"><title>Type.</title><p>CHINA • Yunnan Province, Yuxi City, Bailongtan Park, on diseased leaves of <italic><tp:taxon-name><tp:taxon-name-part taxon-name-part-type="genus" reg="Clematis">Clematis</tp:taxon-name-part> <tp:taxon-name-part taxon-name-part-type="species" reg="vitalba">vitalba</tp:taxon-name-part></tp:taxon-name></italic>L., 12 May 2024, M.Y. Zhang (holotype HSAUP8121–1), ex-type living culture CGMCC3.28671.</p></tp:treatment-sec><tp:treatment-sec sec-type="description" id="SECID0ESNAI"><title>Description.</title><p>Leaf endogenic and associated with leaves of <italic><tp:taxon-name><tp:taxon-name-part taxon-name-part-type="genus" reg="Clematis">Clematis</tp:taxon-name-part> <tp:taxon-name-part taxon-name-part-type="species" reg="vitalba">vitalba</tp:taxon-name-part></tp:taxon-name></italic>. Asexual morph: <bold><italic>Conidiomata</italic></bold> pycnidial, mostly aggregated in clusters, black, erumpent, globose to clavate or elongated, exuding opaque to withe conidial masses, it exudes write conidial masses within 12 days or longer. <bold><italic>Conidiophores</italic></bold> indistinct, often reduced to conidiogenous cells. <bold><italic>Conidiogenous cells</italic></bold> 10–18 × 2–4.5 μm, subcylindrical, hyaline, smooth, proliferating several times percurrently near apex. <bold><italic>Conidia</italic></bold> 8–11.5 × 6–10 (5.5–7.5) μm,solitary, hyaline, aseptate, thin and smooth walled, coarsely guttulate, or with a single large central guttule, ovoid to irregularly ellipsoid, surrounded by a mucilaginous sheath. <bold><italic>Sheath</italic></bold> 1–2 μm thick, and bearing a hyaline apical mucoid appendage. <bold><italic>Appendages</italic></bold> 2.5–6 × 1 μm, flexible, unbranched, tapering towards an acutely rounded tip. Sexual morph not observed, see Fig. <xref ref-type="fig" rid="F6">6</xref>.</p><fig id="F6" position="float" orientation="portrait"><object-id xmlns:xlink="http://www.w3.org/1999/xlink" content-type="doi" xlink:type="simple">10.3897/imafungus.16.168055.figure6</object-id><object-id xmlns:xlink="http://www.w3.org/1999/xlink" content-type="arpha" xlink:type="simple">75590ED0-3CF3-5BC9-B8D5-2C3F3E232AB3</object-id><label>Figure 6.</label><caption><p><italic><tp:taxon-name><tp:taxon-name-part taxon-name-part-type="genus" reg="Phyllosticta">Phyllosticta</tp:taxon-name-part> <tp:taxon-name-part taxon-name-part-type="species" reg="clematidea">clematidea</tp:taxon-name-part></tp:taxon-name></italic> (CGMCC3.28671) <bold>a</bold> diseased leaf of <italic><tp:taxon-name><tp:taxon-name-part taxon-name-part-type="genus" reg="Clematis">Clematis</tp:taxon-name-part> <tp:taxon-name-part taxon-name-part-type="species" reg="vitalba">vitalba</tp:taxon-name-part></tp:taxon-name></italic><bold>b, c</bold> colonies (left-above, right-reverse) after 7 d on <abbrev xmlns:xlink="http://www.w3.org/1999/xlink" xlink:title="potato dextrose agar" id="ABBRID0EAQAI" xlink:type="simple">PDA</abbrev><bold>d</bold> conidiomata <bold>e, f</bold> conidiogenous cells with conidia <bold>g, h</bold> conidia. Scale bars: 10 μm (<bold>e–h</bold>).</p></caption><graphic xmlns:xlink="http://www.w3.org/1999/xlink" xlink:href="imafungus-16-e168055-g006.jpg" position="float" orientation="portrait" xlink:type="simple" id="oo_1444177.jpg"><uri content-type="original_file" xlink:type="simple">https://binary.pensoft.net/fig/1444177</uri></graphic></fig></tp:treatment-sec><tp:treatment-sec sec-type="description" id="SECID0ERQAI"><title>Culture characteristics.</title><p>Colonies on PDA38–43 mm in diameter after 7 d at 25 °C in darkness, with a growth rate of 5.4–6.1 mm/day, undulate at edge, grey white to black in obverse and reverse.</p></tp:treatment-sec><tp:treatment-sec sec-type="Additional specimen examined" id="SECID0EWQAI"><title>Additional specimen examined.</title><p>CHINA • Yunnan Province, Yuxi City, Bailongtan Park, on diseased leaves of <italic><tp:taxon-name><tp:taxon-name-part taxon-name-part-type="genus" reg="Clematis">Clematis</tp:taxon-name-part> <tp:taxon-name-part taxon-name-part-type="species" reg="vitalba">vitalba</tp:taxon-name-part></tp:taxon-name></italic> L., 12 May 2024, M.Y. Zhang (HSAUP8222–3), living culture SAUCC8222–3.</p></tp:treatment-sec><tp:treatment-sec sec-type="notes" id="SECID0EDRAI"><title>Notes.</title><p>Two isolates from leaf spots of <italic><tp:taxon-name><tp:taxon-name-part taxon-name-part-type="genus" reg="Clematis">Clematis</tp:taxon-name-part> <tp:taxon-name-part taxon-name-part-type="species" reg="vitalba">vitalba</tp:taxon-name-part></tp:taxon-name></italic> phylogenetically clustered into a well-supported clade (1.00/100), which is closely related to <italic><tp:taxon-name><tp:taxon-name-part taxon-name-part-type="genus" reg="Phyllosticta">P.</tp:taxon-name-part> <tp:taxon-name-part taxon-name-part-type="species" reg="concentrica">concentrica</tp:taxon-name-part></tp:taxon-name></italic> (CPC 18842) and <italic><tp:taxon-name><tp:taxon-name-part taxon-name-part-type="genus" reg="Phyllosticta">P.</tp:taxon-name-part> <tp:taxon-name-part taxon-name-part-type="species" reg="kerriae">kerriae</tp:taxon-name-part></tp:taxon-name></italic> (MAFF 240047). However, <italic><tp:taxon-name><tp:taxon-name-part taxon-name-part-type="genus" reg="Phyllosticta">P.</tp:taxon-name-part> <tp:taxon-name-part taxon-name-part-type="species" reg="clematidea">clematidea</tp:taxon-name-part></tp:taxon-name></italic> differs from <italic><tp:taxon-name><tp:taxon-name-part taxon-name-part-type="genus" reg="Phyllosticta">P.</tp:taxon-name-part> <tp:taxon-name-part taxon-name-part-type="species" reg="concentrica">concentrica</tp:taxon-name-part></tp:taxon-name></italic> by 55 nucleotides (9/513 in <abbrev xmlns:xlink="http://www.w3.org/1999/xlink" xlink:title="internal transcribed spacer" id="ABBRID0EATAI" xlink:type="simple">ITS</abbrev>, 4/743 in <abbrev xmlns:xlink="http://www.w3.org/1999/xlink" xlink:title="large subunit" id="ABBRID0EETAI" xlink:type="simple">LSU</abbrev>,17/235 in <italic>tef1</italic>, 18/220 in <italic>act</italic>, and 7/615 in <italic>gpdh</italic>) and from <italic><tp:taxon-name><tp:taxon-name-part taxon-name-part-type="genus" reg="Phyllosticta">P.</tp:taxon-name-part> <tp:taxon-name-part taxon-name-part-type="species" reg="kerriae">kerriae</tp:taxon-name-part></tp:taxon-name></italic> (<abbrev xmlns:xlink="http://www.w3.org/1999/xlink" xlink:title="large subunit" id="ABBRID0EZTAI" xlink:type="simple">LSU</abbrev> and <italic>gpdh</italic> sequences are available)by 37nucleotides (9/572 in <abbrev xmlns:xlink="http://www.w3.org/1999/xlink" xlink:title="internal transcribed spacer" id="ABBRID0E6TAI" xlink:type="simple">ITS</abbrev>, 9/242 in <italic>tef1</italic>, and 19/227 in <italic>act</italic>). In morphology, they are distinguished by different hosts (<italic><tp:taxon-name><tp:taxon-name-part taxon-name-part-type="genus" reg="Clematis">Clematis</tp:taxon-name-part> <tp:taxon-name-part taxon-name-part-type="species" reg="vitalba">vitalba</tp:taxon-name-part></tp:taxon-name></italic> vs. <italic><tp:taxon-name><tp:taxon-name-part taxon-name-part-type="genus" reg="Hedera">Hedera</tp:taxon-name-part></tp:taxon-name></italic> sp. vs. <italic><tp:taxon-name><tp:taxon-name-part taxon-name-part-type="genus" reg="Kerria">Kerria</tp:taxon-name-part> <tp:taxon-name-part taxon-name-part-type="species" reg="japonica">japonica</tp:taxon-name-part></tp:taxon-name></italic>) and smaller conidia in <italic><tp:taxon-name><tp:taxon-name-part taxon-name-part-type="genus" reg="Phyllosticta">P.</tp:taxon-name-part> <tp:taxon-name-part taxon-name-part-type="species" reg="clematidea">clematidea</tp:taxon-name-part></tp:taxon-name></italic> than <italic><tp:taxon-name><tp:taxon-name-part taxon-name-part-type="genus" reg="Phyllosticta">P.</tp:taxon-name-part> <tp:taxon-name-part taxon-name-part-type="species" reg="concentrica">concentrica</tp:taxon-name-part></tp:taxon-name></italic> and <italic><tp:taxon-name><tp:taxon-name-part taxon-name-part-type="genus" reg="Phyllosticta">P.</tp:taxon-name-part> <tp:taxon-name-part taxon-name-part-type="species" reg="kerriae">kerriae</tp:taxon-name-part></tp:taxon-name></italic> (8–11.5 × 6–10 (5.5–7.5) μm vs. (10–)11–13(–14) ×(6–)8(–9) μm vs. 9.5–12.5 × 6.0–7.5 μm) (<xref ref-type="bibr" rid="B57">Motohashi et al. 2008</xref>; Wikee et al. 2013). Therefore, based on morphology and phylogenetic evidence, we establish this fungus as <italic><tp:taxon-name><tp:taxon-name-part taxon-name-part-type="genus" reg="Phyllosticta">Phyllosticta</tp:taxon-name-part> <tp:taxon-name-part taxon-name-part-type="species" reg="clematidea">clematidea</tp:taxon-name-part></tp:taxon-name></italic> sp. nov.</p></tp:treatment-sec><ref-list><ref id="B57"><mixed-citation xmlns:xlink="http://www.w3.org/1999/xlink" xlink:type="simple"><person-group><name name-style="western"><surname>Motohashi</surname><given-names>K</given-names></name><name name-style="western"><surname>Anzai</surname><given-names>K</given-names></name><name name-style="western"><surname>Nakashima</surname><given-names>C</given-names></name></person-group> (<year>2008</year>) <article-title>Four new species of <italic><tp:taxon-name><tp:taxon-name-part taxon-name-part-type="genus">Phyllosticta</tp:taxon-name-part></tp:taxon-name></italic>, one new species of <italic><tp:taxon-name><tp:taxon-name-part taxon-name-part-type="genus">Pseudocercospora</tp:taxon-name-part></tp:taxon-name></italic>, and one new combination in <italic><tp:taxon-name><tp:taxon-name-part taxon-name-part-type="genus">Passalora</tp:taxon-name-part></tp:taxon-name></italic> from Japan.</article-title><source>Mycoscience</source><volume>49</volume>: <fpage>138</fpage>–<lpage>146</lpage>. <ext-link xlink:href="10.1007/s10267-007-0395-z" ext-link-type="doi" xlink:type="simple">https://doi.org/10.1007/s10267-007-0395-z</ext-link></mixed-citation></ref></ref-list></tp:taxon-treatment>
