# Supplementary material for: ﻿Molecular and morphological characterization of four new Phyllosticta species (Botryosphaeriales, Phyllostictaceae): Genomic insights into evolutionary dynamics and metabolic adaptation
Source: IMA Fungus. 2025 Oct 20;16:e168055. doi: 10.3897/imafungus.16.168055 (PMC12559956; doi:10.3897/imafungus.16.168055)
Supplement: XML Treatment for Phyllosticta pittosporicola [file imafungus.16.168055-treatment4.xml]

<!DOCTYPE tp:taxon-treatment
  PUBLIC "-//TaxonX//DTD Taxonomic Treatment Publishing DTD v0 20100105//EN" "tax-treatment-NSO.dtd">
<tp:taxon-treatment xmlns:tp="http://www.plazi.org/taxpub"><tp:treatment-meta><kwd-group><label>Taxon classification</label><kwd>
                  <named-content content-type="kingdom">Animalia</named-content>
                </kwd><kwd>
                  <named-content content-type="order">Botryosphaeriales</named-content>
                </kwd><kwd>
                  <named-content content-type="family">Phyllostictaceae</named-content>
                </kwd></kwd-group><mixed-citation publication-type="journal"><person-group><name><surname>Zhang</surname><given-names>Meng-Yuan</given-names></name><name><surname>Zhang</surname><given-names>Zhao-Xue</given-names></name><name><surname>Wang</surname><given-names>Ya-Ling</given-names></name><name><surname>Zhang</surname><given-names>Xiu-Guo</given-names></name><name><surname>Li</surname><given-names>Zhuang</given-names></name></person-group><article-title>﻿Molecular and morphological characterization of four new <italic><tp:taxon-name><tp:taxon-name-part taxon-name-part-type="genus" reg="Phyllosticta">Phyllosticta</tp:taxon-name-part></tp:taxon-name></italic> species (<tp:taxon-name><tp:taxon-name-part taxon-name-part-type="order">Botryosphaeriales</tp:taxon-name-part></tp:taxon-name>, <tp:taxon-name><tp:taxon-name-part taxon-name-part-type="family">Phyllostictaceae</tp:taxon-name-part></tp:taxon-name>): Genomic insights into evolutionary dynamics and metabolic adaptation</article-title><source>IMA Fungus</source><day>20</day><month>10</month><year>2025</year><volume>16</volume><pub-id pub-id-type="doi">10.3897/imafungus.16.168055</pub-id></mixed-citation></tp:treatment-meta><tp:nomenclature><label>﻿</label><tp:taxon-name><object-id xmlns:xlink="http://www.w3.org/1999/xlink" content-type="arpha" xlink:type="simple">06472C27-7AC7-54B5-96A0-8C01AA4EBF3C</object-id>
              <tp:taxon-name-part taxon-name-part-type="genus" reg="Phyllosticta">Phyllosticta</tp:taxon-name-part>
              <tp:taxon-name-part taxon-name-part-type="species" reg="pittosporicola">pittosporicola</tp:taxon-name-part>
              <object-id xmlns:xlink="http://www.w3.org/1999/xlink" content-type="mycobank" xlink:type="simple">857225</object-id>
            </tp:taxon-name><tp:taxon-authority>M.Y. Zhang, Z.X. Zhang &amp; X.G. Zhang</tp:taxon-authority><tp:taxon-status xmlns:xlink="http://www.w3.org/1999/xlink" xlink:type="simple">sp. nov.</tp:taxon-status></tp:nomenclature><tp:treatment-sec sec-type="etymology" id="SECID0E2XAI"><title>Etymology.</title><p>The specific epithet “<italic>pittosporicola</italic>” refers to the host plant <italic><tp:taxon-name><tp:taxon-name-part taxon-name-part-type="genus" reg="Pittosporum">Pittosporum</tp:taxon-name-part> <tp:taxon-name-part taxon-name-part-type="species" reg="illicioides">illicioides</tp:taxon-name-part></tp:taxon-name></italic>.</p></tp:treatment-sec><tp:treatment-sec sec-type="material" id="SECID0EWYAI"><title>Type.</title><p>CHINA • Yunnan Province, Fengming Mountain, Kunming City (ASL: 1926 m; <named-content xmlns:xlink="http://www.w3.org/1999/xlink" content-type="dwc:verbatimCoordinates" xlink:type="simple"><named-content content-type="geo-json" specific-use="{&#34;type&#34;:&#34;Point&#34;,&#34;coordinates&#34;:[102.760000,25.090000]}" id="NCID0E6YAI" xlink:type="simple">25.09°N, 102.76°E</named-content></named-content>),on diseased leaves of <italic><tp:taxon-name><tp:taxon-name-part taxon-name-part-type="genus" reg="Pittosporum">Pittosporum</tp:taxon-name-part> <tp:taxon-name-part taxon-name-part-type="species" reg="illicioides">illicioides</tp:taxon-name-part></tp:taxon-name></italic> Makino, 29 July 2023, M.Y. Zhang (holotype HSAUP5342–3), ex-type living culture CGMCC3.28666.</p></tp:treatment-sec><tp:treatment-sec sec-type="description" id="SECID0EPZAI"><title>Description.</title><p>Leaf endogenic and associated with leaves of <italic><tp:taxon-name><tp:taxon-name-part taxon-name-part-type="genus" reg="Pittosporum">Pittosporum</tp:taxon-name-part> <tp:taxon-name-part taxon-name-part-type="species" reg="illicioides">illicioides</tp:taxon-name-part></tp:taxon-name></italic> Makino. Asexual morph: <bold><italic>Conidiomata</italic></bold> pycnidial, mostly aggregated in clusters, black, erumpent. In <abbrev xmlns:xlink="http://www.w3.org/1999/xlink" xlink:title="potato dextrose agar" id="ABBRID0ED1AI" xlink:type="simple">PDA</abbrev> culture exuding colourless to opaque conidial masses within 12 days or longer. <bold><italic>Conidiophores</italic></bold> indistinct, often reduced to conidiogenous cells. <bold><italic>Conidiogenous cells</italic></bold> 5.5–10 × 2–4 μm, subcylindrical, ampulliform, hyaline, smooth. <bold><italic>Conidia</italic></bold> 7–9 × 4–6 μm, hyaline, aseptate, thin and smooth walled, coarsely guttulate, ovoid, ampulliform, ellipsoidal to subglobose, enclosed in a thin mucoid sheath. <bold><italic>Sheath</italic></bold> 1–2 μm thick and bearing a hyaline, apical mucoid appendage. <bold><italic>Appendages</italic></bold> 4–7 × 1–2 μm, flexible, unbranched, tapering towards an acutely rounded tip. <bold><italic>Spermatia</italic></bold> 5–7.5 × 1–2.5 μm, occurring in conidioma with conidia, hyaline, smooth, guttulate to granular, bacilliform. Sexual morph not observed, see Fig. <xref ref-type="fig" rid="F7">7</xref>.</p><fig id="F7" position="float" orientation="portrait"><object-id xmlns:xlink="http://www.w3.org/1999/xlink" content-type="doi" xlink:type="simple">10.3897/imafungus.16.168055.figure7</object-id><object-id xmlns:xlink="http://www.w3.org/1999/xlink" content-type="arpha" xlink:type="simple">B788DD65-B1F0-50EE-9DBF-EDEDA913678C</object-id><label>Figure 7.</label><caption><p><italic><tp:taxon-name><tp:taxon-name-part taxon-name-part-type="genus" reg="Phyllosticta">Phyllosticta</tp:taxon-name-part> <tp:taxon-name-part taxon-name-part-type="species" reg="pittosporicola">pittosporicola</tp:taxon-name-part></tp:taxon-name></italic> (CGMCC3.28666) <bold>a</bold> diseased leaf of <italic><tp:taxon-name><tp:taxon-name-part taxon-name-part-type="genus" reg="Pittosporum">Pittosporum</tp:taxon-name-part> <tp:taxon-name-part taxon-name-part-type="species" reg="illicioides">illicioides</tp:taxon-name-part></tp:taxon-name></italic><bold>b, c</bold> colonies (left-above, right-reverse) after 7 days on <abbrev xmlns:xlink="http://www.w3.org/1999/xlink" xlink:title="potato dextrose agar" id="ABBRID0EJ3AI" xlink:type="simple">PDA</abbrev><bold>d</bold> conidiomata <bold>e, f</bold> conidiogenous cells with conidia <bold>g, h</bold> conidia<bold>i</bold> spermatia. Scale bars: 10 μm (<bold>e–i</bold>).</p></caption><graphic xmlns:xlink="http://www.w3.org/1999/xlink" xlink:href="imafungus-16-e168055-g007.jpg" position="float" orientation="portrait" xlink:type="simple" id="oo_1444178.jpg"><uri content-type="original_file" xlink:type="simple">https://binary.pensoft.net/fig/1444178</uri></graphic></fig></tp:treatment-sec><tp:treatment-sec sec-type="description" id="SECID0E33AI"><title>Culture characteristics.</title><p>Colonies on <abbrev xmlns:xlink="http://www.w3.org/1999/xlink" xlink:title="potato dextrose agar" id="ABBRID0EC4AI" xlink:type="simple">PDA</abbrev> 18–22 mm in diameter after 7 d at 25 °C in darkness, with a growth rate of 2.5–3.1 mm/day, undulate at edge, creamy white to black in obverse and reverse.</p></tp:treatment-sec><tp:treatment-sec sec-type="Additional specimen examined" id="SECID0EG4AI"><title>Additional specimen examined.</title><p>CHINA • Yunnan Province, Fengming Mountain, Kunming City (ASL: 1926 m; <named-content xmlns:xlink="http://www.w3.org/1999/xlink" content-type="dwc:verbatimCoordinates" xlink:type="simple"><named-content content-type="geo-json" specific-use="{&#34;type&#34;:&#34;Point&#34;,&#34;coordinates&#34;:[102.760000,25.090000]}" id="NCID0EP4AI" xlink:type="simple">25.09°N, 102.76°E</named-content></named-content>),on dead leaves, 29July 2023, M.Y. Zhang (HSAUP5512–4), living culture SAUCC5512–4.</p></tp:treatment-sec><tp:treatment-sec sec-type="notes" id="SECID0EU4AI"><title>Notes.</title><p>Two isolates from leaf spots of <italic><tp:taxon-name><tp:taxon-name-part taxon-name-part-type="genus" reg="Pittosporum">Pittosporum</tp:taxon-name-part> <tp:taxon-name-part taxon-name-part-type="species" reg="illicioides">illicioides</tp:taxon-name-part></tp:taxon-name></italic> phylogenetically clustered into a well-supported clade (1.00/100), which is closely related to <italic><tp:taxon-name><tp:taxon-name-part taxon-name-part-type="genus" reg="Phyllosticta">P.</tp:taxon-name-part> <tp:taxon-name-part taxon-name-part-type="species" reg="concentrica">concentrica</tp:taxon-name-part></tp:taxon-name></italic> (CPC 18842). However, <italic><tp:taxon-name><tp:taxon-name-part taxon-name-part-type="genus" reg="Phyllosticta">P.</tp:taxon-name-part> <tp:taxon-name-part taxon-name-part-type="species" reg="pittosporicola">pittosporicola</tp:taxon-name-part></tp:taxon-name></italic> differs from <italic><tp:taxon-name><tp:taxon-name-part taxon-name-part-type="genus" reg="Phyllosticta">P.</tp:taxon-name-part> <tp:taxon-name-part taxon-name-part-type="species" reg="elliptica">elliptica</tp:taxon-name-part></tp:taxon-name></italic> by 55 nucleotides (17/571 in <abbrev xmlns:xlink="http://www.w3.org/1999/xlink" xlink:title="internal transcribed spacer" id="ABBRID0EG6AI" xlink:type="simple">ITS</abbrev>, 0/0 in <abbrev xmlns:xlink="http://www.w3.org/1999/xlink" xlink:title="large subunit" id="ABBRID0EK6AI" xlink:type="simple">LSU</abbrev>,18/406 in <italic>tef1</italic>, 18/220 in <italic>act</italic>, and 7/615 in <italic>gpdh</italic>). In morphology, they are distinguished by different hosts (<italic><tp:taxon-name><tp:taxon-name-part taxon-name-part-type="genus" reg="Clematis">Clematis</tp:taxon-name-part> <tp:taxon-name-part taxon-name-part-type="species" reg="vitalba">vitalba</tp:taxon-name-part></tp:taxon-name></italic> vs. <italic><tp:taxon-name><tp:taxon-name-part taxon-name-part-type="genus" reg="Hedera">Hedera</tp:taxon-name-part></tp:taxon-name></italic> sp. vs. <italic><tp:taxon-name><tp:taxon-name-part taxon-name-part-type="genus" reg="Kerria">Kerria</tp:taxon-name-part> <tp:taxon-name-part taxon-name-part-type="species" reg="japonica">japonica</tp:taxon-name-part></tp:taxon-name></italic>) and shorter conidia in <italic><tp:taxon-name><tp:taxon-name-part taxon-name-part-type="genus" reg="Phyllosticta">Phyllosticta</tp:taxon-name-part> <tp:taxon-name-part taxon-name-part-type="species" reg="clematidea">clematidea</tp:taxon-name-part></tp:taxon-name></italic> than <italic><tp:taxon-name><tp:taxon-name-part taxon-name-part-type="genus" reg="Phyllosticta">P.</tp:taxon-name-part> <tp:taxon-name-part taxon-name-part-type="species" reg="concentrica">concentrica</tp:taxon-name-part></tp:taxon-name></italic> and <italic><tp:taxon-name><tp:taxon-name-part taxon-name-part-type="genus" reg="Phyllosticta">P.</tp:taxon-name-part> <tp:taxon-name-part taxon-name-part-type="species" reg="kerriae">kerriae</tp:taxon-name-part></tp:taxon-name></italic> (7–9 × 4–6 μm vs. (10–)11–13(–14) ×(6–)8(–9) μm vs. 9.5–12.5 × 6.0–7.5 μm) (<xref ref-type="bibr" rid="B57">Motohashi et al. 2008</xref>; Wikee et al. 2013). Therefore, based on morphology and phylogenetic evidence, we establish this fungus as <italic><tp:taxon-name><tp:taxon-name-part taxon-name-part-type="genus" reg="Phyllosticta">Phyllosticta</tp:taxon-name-part> <tp:taxon-name-part taxon-name-part-type="species" reg="pittosporicola">pittosporicola</tp:taxon-name-part></tp:taxon-name></italic> sp. nov.</p></tp:treatment-sec><ref-list><ref id="B57"><mixed-citation xmlns:xlink="http://www.w3.org/1999/xlink" xlink:type="simple"><person-group><name name-style="western"><surname>Motohashi</surname><given-names>K</given-names></name><name name-style="western"><surname>Anzai</surname><given-names>K</given-names></name><name name-style="western"><surname>Nakashima</surname><given-names>C</given-names></name></person-group> (<year>2008</year>) <article-title>Four new species of <italic><tp:taxon-name><tp:taxon-name-part taxon-name-part-type="genus">Phyllosticta</tp:taxon-name-part></tp:taxon-name></italic>, one new species of <italic><tp:taxon-name><tp:taxon-name-part taxon-name-part-type="genus">Pseudocercospora</tp:taxon-name-part></tp:taxon-name></italic>, and one new combination in <italic><tp:taxon-name><tp:taxon-name-part taxon-name-part-type="genus">Passalora</tp:taxon-name-part></tp:taxon-name></italic> from Japan.</article-title><source>Mycoscience</source><volume>49</volume>: <fpage>138</fpage>–<lpage>146</lpage>. <ext-link xlink:href="10.1007/s10267-007-0395-z" ext-link-type="doi" xlink:type="simple">https://doi.org/10.1007/s10267-007-0395-z</ext-link></mixed-citation></ref></ref-list></tp:taxon-treatment>
