# Supplementary material for: ﻿Molecular and morphological characterization of four new Phyllosticta species (Botryosphaeriales, Phyllostictaceae): Genomic insights into evolutionary dynamics and metabolic adaptation
Source: IMA Fungus. 2025 Oct 20;16:e168055. doi: 10.3897/imafungus.16.168055 (PMC12559956; doi:10.3897/imafungus.16.168055)
Supplement: Supplementary material 2 — The sequence of phylogenetic analysis [file imafungus-16-e168055-s002.txt]

>Phyllosticta_acaciigena_CPC_28295_
TGAAAGG--TCTTCGAGTAGGCCGGC-----------CCCAAAGGCCGGCCGAAAGAAC----CTCTCTCA----CCCTTGTGTACCTTACCAT-GTTGCTTTGGCGGGCCGACCC-GGTTTCGACCCGGGCGGCCGG-CG-CCCCCAG----CCCTGAC----CGGCC----AGG---ACGCCC--GGCTAAGTGC---CCGCCAGTATAC---AAAAC-TCCAGCGATTATTT-TGTGTAGTCCTGA-TA-AATCATTCAATTGAATTAAAACTTTCAACAACGGATCTCTTGGTTCTGGCATCGATGAAGAACGCAGCGAAATGCGATAAGTAATGTGAATTGCAGAATTCAGTGAATCATCGAATCTTTGAACGCACATTGCGCCCTCTGGTATTCCGGAGGGCATGCCTGTTCGAGCGTCATTTCAACCCTCAAGCT-CCGCTTGGTATTGGGCGACGTCCGCT--GCCGGA-CGCGCCTCGAAGACCTCGGCGACGGCGTCTCAG-CCTCGAGC---GTAGTAG-TAAAAT-----ATCTCGCTCTGGA-GTGCTGGGCGACGGCC--GCCGGACA-ATCGACCT--TCGGTC-----TAAATATCTCCAAGGTTGACCTCGGATCAGGTAGGGATACCCGCTAAATTTGAAA-GCTGGCGCCTTTGGCGTCCGCGTTGTAATTTGTAGAGGATGCTTCGGCGAGGACTCCTGCCTAAGTCCCCTGGAACGGGGCGTCACAGAGGGTGAGAATCCCGTACGTGGCGGGCGGTCCGAGCCATGTGAAGCTCCTTCGACGAGTCGAGTTGTTTGGGAATGCAGCTCTAAATGGGAGGTAAATTTCTTCTAAAGCTAAATATTGGCCAGAGACCGATAGCGCACAAGTAGAGTGATCGAAAGATGAAAAGCACTTTGGAAAGAGAGTTAAAAAGTACGTGAAATTGTTGAAAGGGAAGCGCTTGCAACCAGACTCGCTCGCAGTTGCTCAG-CCGGCCTCTTGG-CCGGTGTACTCTTCTGCGATCGGGCCAGCATCAGTTCGGGCGG-CCGGATAAAGGCGTCGGGAATGTAGCACCC-TTCGGGGTGTGTTATAGCCCGGCGCGGAATGCGGCCAGCCTGGACTGAGGATCTCGCTTCGGCAAGGATGCTGGCGTAATGGTTGTAAGCGGCCCGTCTTGAAACACGGACCAAGGAGTCTAACATCTATGCGAGTGTTTGGGTGTCAAACCCATACGCGTAATGAAAGTGAACGGAGGTGGGAACCCCTCACGGGGCGCACCATCGACCGATCCTGATGTCTTCGGATGGATTTGAGTAAGAGCATAGCTGTTGGGACCCGAAAGATGGTGAACTATGCCTGAATAGGGTGAAGCCAGAGGAAACTCTG-----------------------------------------------------------------------------------------------------------------------------------------------------------------------------------------------------------------------------------------------------------------------------------------------------------------------------------------------------------------------------------------------------------------------------------------------------------------------------------------------------------------------------------GCCCCGCGCTGTCTTCCGTAAGTC---CCG-CCCTGCCTCACCTGTCCG-AGG---GCCGATTAGGCGCCCGG-AAGCT-CGTTGAGTAGACATTG---CCAGCT-GACGCGCTACAGCCTCCATTGTCGGTCGTCCCCGTCA-CCATGGGTATGTTTTCTCGCAGCGTCACGC---------------------CCGCCGC-CGTCGC------TTCTG----GCGCTAAC-GTA--CCG-------CAGTATCATGATTGGCATG------------------------------------------------------------------------------------------------------------------------------------------------------------------------------------------------------------------------------------------------------------------------------------------------------------------------------------------------------------------------------------------------------------------------------------------------------------------------------------------------------------------------------------------------------------------------------------------------------------------------------------------------------------------------------------------------------------------------------------------------------------------
>Phyllosticta_aloeicola_PC21020__
TGAAAGG----ATCGAGTACGTCGGA----------CCTCAAAAGCCGGCGGAAAGAGC----CCTTCTCA----CCCTTGTGTACCTTACCAT-GTTGCTTTGGCGGGCCGACCC-GGTTTCGACCCGGGCGGCCGG-CG-CCCCCAG----CCCTACT----CGGCC----AGG---ACGCCC--GGCCAAGTGC---CCGCCAGTATAC---AAAAC-TCAAGCGATTATTT-TGTGAAGTCCTGA-TA-TATCATTCAATTG-ATTAAAACTTTCAACAACGGATCTCTTGGTTCTGGCATCGATGAAGAACGCAGCGAAATGCGATAAGTAATGTGAATTGCAGAATTCAGTGAATCATCGAATCTTTGAACGCACATTGCGCCCTCTGGTATTCCGGAGGGCATGCCTGTTCGAGCGTCATTTCACCACTCAAGCT-CTGCTTGGTATTGGGCGACGTCCGCT--GCCGGA-CGCGCCTCGAAGACCTCGGCGACGGCGTCTCAG-CCTCGAGC---GTAGTAG-CAATAT-------CTCGCTCTGGA-GTGCTGGACGGCGGCC--GCCGGACA-------------------------------------------------------------------AAATTTGAAA-GCTGGCGTCTTCGACGTCCGCGTTGTAATTTGTAGAGGATGCTTCGGCAAGGACTCCTGCCTAAGTCCCCTGGAACGGGGCGTCACAGAGGGTGAGAATCCCGTATGTGGCGGGCGGTCCAAGCCATGTGAAGCTCCTTCGACGAGTCGAGTTGTTTGGGAATGCAGCTCTAAATGGGAGGTAAATTTCTTCTAAAGCTAAATATTGGCCAGAGACCGATAGCGCACAAGTAGAGTGATCGAAAGATGAAAAGCACTTTGGAAAGAGAGTTAAAAAGTACGTGAAATTGTTGAAAGGGAAGCGCTTGCAACCAGACTCGCTCGCAGTTGCTCAG-CCGGCCTCTTGG-CCGGTGTACTCTTCTGCGATCGGGCCAGCATCAGCTCGGGCGG-CCGGATAAAGGTGTCGGGAATGTAGCACCC-TTCGGGGTGTGTTATAGCCCGGCGCGGAATGCGGCCAGCCTGGGCTGAGGATCTCGCTTCGGCAAGGATGCTGGCGTAATGGTTGTAAGCGGCCCGTCTTGAAACACGGACCAAGGAGTCTAACATCTATGCGAGTGTTTGGGTGTCAAACCCATGCGCGTAATGAAAGTGAACGGAGGTGGGAACCCTTCACGGGGTGCACCATCGACCGATCCTGATGTCTTCGGATGGATTTGAGTAAGAGCATAGCTGTTGGGACCCGAAAGATGGTGAACTATGCCTGAATAGGGTGAAGCCAGAGGAAACTCTG----CAGTTGT-CTTCCGT-TTTCTTT------------GAATGCA-G---GG---CGG-TCGCTCGCCGC-GCCACC--GGGTGCCGCGTC--GCC-------TGA---GGGGCA-TTTTTTGGGTGGTGGGG--TCGGGCGCTGTGCTAAGCTGCTTTGGCG---CGTTCGCC-AACA-TGG-CCCAAAGCAGC----------------------------------CCTC-----CGC-A-CCA-------CTT---CACTT-----GCGTTG--CAC----------------------AA--CAT---------GT-TGCTAACGCCCTCC----CAGGAAGCCGCCGAGCTCGG----------------------------------------------------------------------------------------------------------------------------------------------------------GCCCCGCGCTGTTTTCCGTAAGTC---CCG-CCCTGCCTCAGCTGTCCG-AGG---GCCGATCAGGCGCCCGG-AAGGT-CGATGAAGTGAAATTT-G-CCTGCT-GACGCCATGTAGCCTCCATTGTCGGTCGTCCCCGTCA-CCATGGGTATGTTTTCCCGCAGCGTCAGGC---------------------CCGCCGC-CGTCGC------TTCTG----GCGCTAAC-GCG--CCG-------CAGTATCATGATTGGTATG-----------------------------------------------------------------------------------------------------------CGGTCAGTTCAAGGGCCAGGTCAAGGTCGAGGGCAGCGACCTTGTCGTCAACGGCAAGAAGGTCCGCTTCTACCAGGAGCGTGACCCCGCCAGCATTCCCTGGGCTGAGACCGGTGCCTACTACATCGTCGAGTCCACTGGTGTCTTCACCACCACCGAGAAGGCCTCTGCTCACTTGAAGGGCGGTGCCAAGAAGGTTGTCATCTCTGCTCCTTCGGCTGACGCCCCCATGTTCGTCATGGGTGTCAACAACGAGACCTACAAGTCCGACATCAACGTCCTCTCCAACGCTTCTTGCACCACCAACTACCTTGCT-CCCCTCGCCAAGGTCATCCATGAC-AAGTACACTATCATTGAGGGTC-TCATGACCACTGTCCACTCCTACACTGCCACCCAG-AAGACCGTTGACGGTCCCTCC--GCCAAGGACTGGCGTGGTGGCCGCACTGCTGCTACCAACATCATTCCCAGCAGCACCGGTGCCGCCAAGGCTGTCGGCAAGGTGATTCCTGAGCTCAACGGCAAG-CTCACCGGCATGG-CTTTCCGTGTCCCCACCTCCAACGTCTCCGTTGTCGACCTGACTGCTCGCATTGAGAAGGGCGCCAGCTACGAGGAGATCAAGCAGA
>Phyllosticta_aloeicola_CPC21021_
TGAAAGG----ATCGAGTACGTCGGA----------CCTCAAAAGCCGGCGGAAAGAGC----CCTTCTCA----CCCTTGTGTACCTTACCAT-GTTGCTTTGGCGGGCCGACCC-GGTTTCGACCCGGGCGGCCGG-CG-CCCCCAG----CCCTACT----CGGCC----AGG---ACGCCC--GGCCAAGTGC---CCGCCAGTATAC---AAAAC-TCAAGCGATTATTT-TGTGAAGTCCTGA-TA-TATCATTCAATTG-ATTAAAACTTTCAACAACGGATCTCTTGGTTCTGGCATCGATGAAGAACGCAGCGAAATGCGATAAGTAATGTGAATTGCAGAATTCAGTGAATCATCGAATCTTTGAACGCACATTGCGCCCTCTGGTATTCCGGAGGGCATGCCTGTTCGAGCGTCATTTCACCACTCAAGCT-CTGCTTGGTATTGGGCGACGTCCGCT--GCCGGA-CGCGCCTCGAAGACCTCGGCGACGGCGTCTCAG-CCTCGAGC---GTAGTAG-CAATAT-------CTCGCTCTGGA-GTGCTGGACGGCGGCC--GCCGGACA-------------------------------------------------------------------AAATTTGAAA-GCTGGCGTCTTCGACGTCCGCGTTGTAATTTGTAGAGGATGCTTCGGCAAGGACTCCTGCCTAAGTCCCCTGGAACGGGGCGTCACAGAGGGTGAGAATCCCGTATGTGGCGGGCGGTCCAAGCCATGTGAAGCTCCTTCGACGAGTCGAGTTGTTTGGGAATGCAGCTCTAAATGGGAGGTAAATTTCTTCTAAAGCTAAATATTGGCCAGAGACCGATAGCGCACAAGTAGAGTGATCGAAAGATGAAAAGCACTTTGGAAAGAGAGTTAAAAAGTACGTGAAATTGTTGAAAGGGAAGCGCTTGCAACCAGACTCGCTCGCAGTTGCTCAG-CCGGCCTCTTGG-CCGGTGTACTCTTCTGCGATCGGGCCAGCATCAGCTCGGGCGG-CCGGATAAAGGTGTCGGGAATGTAGCACCC-TTCGGGGTGTGTTATAGCCCGGCGCGGAATGCGGCCAGCCTGGGCTGAGGATCTCGCTTCGGCAAGGATGCTGGCGTAATGGTTGTAAGCGGCCCGTCTTGAAACACGGACCAAGGAGTCTAACATCTATGCGAGTGTTTGGGTGTCAAACCCATGCGCGTAATGAAAGTGAACGGAGGTGGGAACCCTTCACGGGGTGCACCATCGACCGATCCTGATGTCTTCGGATGGATTTGAGTAAGAGCATAGCTGTTGGGACCCGAAAGATGGTGAACTATGCCTGAATAGGGTGAAGCCAGAGGAAACTCTG----CAGTTGT-CTTCCGT-TTTCTTT------------GAATGCA-G---GG---CGG-TCGCTCGCCGC-GCCACC--GGGTGCCGCGTC--GCC-------TGA---GGGGCA-TTTTTTGGGTGGTGGGG--TCGGGCGCTGTGCTAAGCTGCTTTGGCG---CGTTCGCC-AACA-TGG-CCCAAAGCAGC----------------------------------CCTC-----CGC-A-CCA-------CTT---CACTT-----GCGTTG--CAC----------------------AA--CAT---------GT-TGCTAACGCCCTCC----CAGGAAGCCGCCGAGCTCGG----------------------------------------------------------------------------------------------------------------------------------------------------------GCCCCGCGCTGTTTTCCGTAAGTC---CCG-CCCTGCCTCAGCTGTCCG-AGG---GCCGATCAGGCGCCCGG-AAGGT-CGATGAAGTGAAATTT-G-CCTGCT-GACGCCATGTAGCCTCCATTGTCGGTCGTCCCCGTCA-CCATGGGTATGTTTTCCCGCAGCGTCAGGC---------------------CCGCCGC-CGTCGC------TTCTG----GCGCTAAC-GCG--CCG-------CAGTATCATGATTGGTATG-----------------------------------------------------------------------------------------------------------CGGTCAGTTCAAGGGCCAGGTCAAGGTCGAGGGCAGCGACCTTGTCGTCAACGGCAAGAAGGTCCGCTTCTACCAGGAGCGTGACCCCGCCAGCATTCCCTGGGCTGAGACCGGTGCCTACTACATCGTCGAGTCCACTGGTGTCTTCACCACCACCGAGAAGGCCTCTGCTCACTTGAAGGGCGGTGCCAAGAAGGTTGTCATCTCTGCTCCTTCGGCTGACGCCCCCATGTTCGTCATGGGTGTCAACAACGAGACCTACAAGTCCGACATCAACGTCCTCTCCAACGCTTCTTGCACCACCAACTGCCTTGCT-CCCCTCGCCAAGGTCATCCATGAC-AAGTACACTATCATTGAGGGTC-TCATGACCACTGTCCACTCCTACACTGCCACCCAG-AAGACCGTTGACGGTCCCTCC--GCCAAGGACTGGCGTGGTGGCCGCACTGCTGCTACCAACATCATTCCCAGCAGCACCGGTGCCGCCAAGGCTGTCGGCAAGGTGATTCCTGAGCTCAACGGCAAG-CTCACCGGCATGG-CTTTCCGTGTCCCCACCTCCAACGTCTCCGTTGTCGACCTGACTGCTCGCATTGAGAAGGGCGCCAGCTACGAGGAGATCAAGCAGA
>Phyllosticta_ardisiicola_NBRC_102261
TGAAAGG--TCTTCGAGTAGGCTGCA--------------------AGGCCGAAAGAAC----CTCTCCCA----CCCTTGTGTACCTTACCAT-GTTGCTTTGGCGGGCCGACCC-GGTTTCGGCCCGGGCGGCCGG-CG-CCCCCAG----CCCCAACA---GGGCC----AGG---ACGCTC--GGCTAAGTGC---CCGCCAGTATAC---AAAAC-TCAAGCGATTATTT-TGTGAAGTCCTGA-TA-TATCATTCAATTG-ATCAAAACTTTCAACAACGGATCTCTTGGTTCTGGCATCGATGAAGAACGCAGCGAAATGCGATAAGTAATGTGAATTGCAGAATTCAGTGAATCATCGAATCTTTGAACGCACATTGCGCCCTCTGGTATTCCGGAGGGCATGCCTGTTCGAGCGTCATTTCAACCCTCAAGCT-CTGCTTGGTGTTGGGCGACGTCCGCT--GCCGGA-CGCGCCTCGAAGACCTCGGCGACGGCGTCTTAG-CCTCGAGC---GTAGTAG-TAATAT-------CTCGCTTTGGA-GCGCTGGACGACGGCC--GCCGGACA-ATCGACCT--TTGGTC-------TATTTTTCCAAGGTTGACCTCGGATCAGGTAGGGATACCCGCT-----------------------------------------------------------------------------------------------------------------------------------------------------------------------------------------------------------------------------------------------------------------------------------------------------------------------------------------------------------------------------------------------------------------------------------------------------------------------------------------------------------------------------------------------------------------------------------------------------------------------------------------------------------------------------------------------------------------------------------------------------------------------------------------------------------------------------------------------------------------------------------------------------------------------------------------------------------------------------------------------------------------------------------------------------------------------------------------------------------------------------------------------------------------------------------------------------------------------------------------------------------------------------------------------------------GCCCCGCGCTGTTTTCCGTAAGTC---CCG-CCCTACCTCAGCTGTCCG-AGG---GCCGATTAGGCGCCCGC-GAGCT--CATGAGTTGAGATTC-G-CCCTCT-GACGCTCTGTAGCCTCCATTGTCGGTCGTCCCCGTCA-CCATGGGTATGTTTTCTCGCAGCGTCAGCC---------------------CCGCCGC-CGTCGC------TTCTG----GCGCTAAC-GCA--CCT-------CAGTATTATGATTGGTATG------------------------------------------------------------------------------------------------------------------------------------------------------------------------------------------------------------------------------------------------------------------------------------------------------------------------------------------------------------------------------------------------------------------------------------------------------------------------------------------------------------------------------------------------------------------------------------------------------------------------------------------------------------------------------------------------------------------------------------------------------------------
>Phyllosticta_beaumarisii_CBS_535_87_
-GAAAGG--CCTTCGATTAGGCCGGC-----------CCCTCGGGCCGGCCGAAAGAAC----CTCTCGCA----CCCTTGCGTACCTCACCGT-GTTGCTTTGGCGGGCCGACCC-GGTTTCGACCCGGGCGGCCGG-CG-CCCCCAG----CCCTCAG----CGGCC----AGG---ACGCCT--GGCCAAGTGC---CTGCCAGTACAC---AAAAC-TCCAGCGATTATCC-CGTGCAGTCCTGA-AA-CATCATTAAATTGAATCAAAACTTTCAACAACGGATCTCTTGGTTCTGGCATCGATGAAGAACGCAGCGAAATGCGATAAGTAATGTGAATTGCAGAATTCAGTGAATCATCGAATCTTTGAACGCACATTGCGCCCTCTGGTATTCCGGAGGGCATGCCTGTCCGAGCGTCATTTCAACCCTCAAGCT-CTGCTTGGTATTGGGCGACGTCCGCT--GCCGGA-CGCGCCTCGAAGACCTCGGCGACGGCGCCACAG-CCTCGAGC---GTAGTAG-TGAAAT-----ATCTCGCTCTGGAGCCGCTGGGCGACGGCC--GCCGGACA-ATCGACCT--TCGGTC------TGAATTTTCCAAGG------------------------------AAATTTGAAA-GCTGGCACCCTCGGTGCCCGCGTTGTAATTTGTAGAGGATGCTTCGGCGAGGACCCCTGCCTAAGTCCCCTGGAACGGGGCGTCACAGAGGGTGAGAATCCCGTATGTGGCGGGCGGTCCGAGCCATGTGAAGCTCCTTCGACGAGTCGAGTTGTTTGGGAATGCAGCTCTAAATGGGAGGTAAATTTCTTCTAAAGCTAAATATTGGCCAGAGACCGATAGCGCACAAGTAGAGTGATCGAAAGATGAAAAGCACTTTGGAAAGAGAGTTAAAAAGTACGTGAAATTGTTGAAAGGGAAGCGCTTGCAACCAGACTCGCTCGCAGTTGCTCAG-CCGGCCTCTTGG-CCGGTGTACTCTTCTGCGATCGGGCCAGCATCAGTTCGGGCGG-CTGGATAAAGGTGTCGGGAACGTAGCACCC-TTCGGGGTGTGTTATAGCCCGGCGCGGAATGCGGCCAGCCTGGACTGAGGAACTCGCTTCGGCAAGGATGCTGGCGTAATGGTTGTAAGCGGCCCGTCTTGAAACACGGACCAAGGAGTCTAACATCTATGCGAGTGTTTGGGTGTCAAACCCATGCGCGTAATGAAAGTGAACGGAGGTGGGAACCCCTCGCGGGGTGCACCATCGACCGATCCTGATGTCTTCGGATGGATTTGAGTAAGAGCATAGCTGTTGGGACCCGAAAGATGGTGAACTATGCCTGAATAGGGTGAAGCCAGAGGAAACTCTGAGGTCAGTCGC-CTCTCAT-TCTCTTG------------GAGCGCA-G---GG---TCGTTTGCTCGCCGC-GCCACC--TGGTGCCGCCTC--GCC-------TGA---GGTGCA-TTTTTTGGGTGGTGGGG--TCGGGCGCTGCGCTAAGCTGCTTTGGCG---CGTTCGGC-AACG-TCG-CCCAAAGCGGC----------------------------------CCTG-----CGC-A-TCA-------CCT---CACCT-----TGGCCG--TAC-----------------------A--CAT---------TTTTGCTAACGCCCTCC----CAGGAAGCCGCTGAGCTCGCCAAGGGTTCCTTCAAGTACGCCTGGGTCCT----------------------------------------------------------------------------------------------------------------------------ACCCCGCGCCGTTTTCCGTAAGTC---TTG-ACCTGCCTCAGCCATCCG-AGG---GCCGACTAGGCGCCCGG-AAGCT-CCACGAATAGAGCTTT-G-CCAGCT-GACGCGCTATAGCATCCATTGTCGGTCGTCCCCGTCA-CCATGGGTATGTCTTCTCGCAGCGTCAGGC---------------------CCGCCGC-TGTCGC------TTCTG----GCGCTAAC-GTA--CCG-------CAGCATCATGATTGGCATG-----------------------------------------------------------------------------------------------------------CGGTCAGTTCAAGGGCGAGATCAAGGTTGAGGACAGCGATCTTGTCGTCAACGGCAAGAAGGTCCGCTTCTACCAGGAGCGTGACCCCGCCAGCATTCCCTGGGCTGAGACTGGTGCCTACTACATCGTCGAGTCCACTGGTGTTTTCACCACCACCGAGAAGGCTTCGGCTCACTTGAAGGGTGGTGCCAAGAAGGTTGTCATCTCTGCTCCTTCTGCTGACGCCCCCATGTTCGTCATGGGCGTCAACAACGAGACCTACAAGTCCGACATCAATGTTCTCTCCAACGCTTCCTGCACCACCAACTGCCTTGCT-CCCCTCGCCAAGGTCATTCACGAC-AAGTACACCATCATTGAGGCTC-TCATGACTACTGTCCACTCCTACACTGCCACCCAG-AAGACCGTTGACGGCCCCTCC--GCTAAGGACTGGCGTGGTGGACGCACTGCTGCTGCCAACATCATCCCCAGCAGCACCGGGGCTGCCAAGGCTGTCGGAAAGGTCATTCCCGACCTTAACGGCAAG-CTCACCGGCATGG-CTTTCCGTGTCCCTACTGCCAACGTCTCCGTCGTCGACCTGACTGCTCGCATTGAGAAGGGCGCCAGCTACGAGGAGATCAAGCAGA
>Phyllosticta_brazilianiae_LGMF330
--AAAGGACCTCTAGTACCGGGGCCC--------CCGTAAAAAGGGACCGCGGGAACGGGACTCCGACAC-----CCCATGTGTACCTTACCAT-GTTGCTTTGGCGGGCCGACCC-GGTTTCGACCCGGGCGGCCGG-CG-CCCCCAG----CCCAGACT---GGGCC----AGG---ACGCCC--GGCTAAGCGC---CCGCCAGTATAC---AAAACTTCCAGCGATTATTG-GGTGCAGTCCTGATGA-ATTTATTCAATGA-ATTAAAACTTTCAACAACGGATCTCTTGGTTCTGGCATCGATGAAGAACGCAGCGAAATGCGATAAGTAATGTGAATTGCAGAATTCAGTGAATCATCGAATCTTTGAACGCACATTGCGCCCTCTGGTATTCCGGAGGGCATGCCTGTTCGAGCGTCATTAAAAC-CTCAAGCT-CTGCTTGGTATTGGGCGACGTCCGCT--GCCGGA-CGCGCCTCGAAGACCTCGGCGATGGCGCCTCAG-CCTCGAGC---GTAGTAG-TAACAT-------CTCGCTTTGGA-GGACTGGGTGCTGGCC--GCCGGACA-ACCGACCT--TCGGTCTA------------------------------------------------AAATTTGAAA-GCTGGCGCCTTCGGCGTCCGCGTTGTAATTTGTAGAGGATGCTTCGGCGAGGGCTCCTGTCTAAGTCCCCTGGAACGGGGCGTCACAGAGGGTGAGAATCCCGTACGTGGCGGGCAGTCCAAGCCATGTGAAGCTCCTTCGACGAGTCGAGTTGTTTGGGAATGCAGCTCTAAATGGGAGGTAAATTTCTTCTAAAGCTAAATACTGGCCAGAGACCGATAGCGCACAAGTAGAGTGATCGAAAGATGAAAAGCACTTTGGAAAGAGAGTTAAAAAGTACGTGAAATTGTTGAAAGGGAAGCGCTTGCAACCAGACTCGCTCGCAGTTGCTCAG-CCGGCCTCTTGG-CCGGCGTACTCTTCTGCGATCGGGCCAGCATCAGTTCGGGCGG-CCGGATAAAGGTGTCGGGAATGTAGCACCC-TTCGGGGTGTGTTATAGCTCGGCGCGGAATGCGGCCAGCCTGGACTGAGGATCTCGCTTCGGCAAGGATGCTGGCGTAATGGTTGTAAGCGGCCCGTCTTGAAACACGGACCAAGGAGTCTAACATCTATGCGAGTGTTTGGGTGTCAAACCCATGCGCGTAATGAAAGTGAACGGAGGTGGGAACCCCTCGCGGGGCGCACCATCGACCGATCCTGATGTCTTCGGATGGATTTGAGTAAGAGCATAGCTGTTGGGACCCGAAAGATGGTGAACTATGCCTGAATAGGGTGAAGCCAGAGGAAACTCTG----CAGTTGC-TTCACAC-TTTCTTT------------GAGCGCA-G---GG---CGGCTCACTCGCCGC-GCCACC--TTTGGCCGTCTC--GCT-------CGT---GGGGCA-TCTCT----TGGTGGGG--TCGG--GCTGCGCTAAGCTGCTTTTGCG---CGTTCGGC-AACA-TTG-CCTAAAGCGGC---CGTGTTGCGCCCGACG-GTCG---------TCCTG-----CGC-ACTCA-------CCT---CATT------CGGTCG--CAC----------------------AA-ACTT---------TT-TGCTAACGCCCTCG----CAGGAAGCCGCCGAGCTCGG----------------------------------------------------------------------------------------------------------------------------------------------------------GCCCCGCGCCGTTTTCCGTAAGTG---CCG-CCCTGCCTCAGCTGTCCG-AGG---GCCGATCAGGCGCCTGG-AAGCT-CGATGAGTTGAGATTC-A-CCAGCT-GACGCTTTGCAGCCTCCATTGTCGGTCGTCCCCGTCA-CCATGGGTATGTTTTCTCGCAGCGTCAGGC---------------------CCGCCGC-CGTTGC------TTCTG----GCGCTAAC-ACA--CCC-------CAGTATCATGATTGGCATG-----------------------------------------------------------------------------------------------------------CGGTCAGTTCAAGGGCGAGATCAAGGTCGAGGGCAGCGACCTCGTCATCAACGGCAAGAAGGTCCGCTTCTACCAGGAACGTGACCCCGCCAGCATTCCCTGGGGTGAGACCGGCGCCTACTACATCGTCGAGTCCACTGGTGTTTTCACCACCACCGAGAAGGCCTCTGCTCACTTGAAGGGCGGAGCAAAGAAAGTTGTCATCTCTGCTCCTTCTGCTGACGCCCCCATGTTCGTCATGGGTGTCAACAACGAGAGCTACAAGTCCGACATCAACGTCCTCTCCAACGCATCCTGCACCACCAACTGCCTTGCT-CCCCTCGCCAAGGTCATCCACGAC-AAGTACACCATCATCGAGGGTC-TCATGACCACTGTTCACTCCTACACTGCCACCCAG-AAGACCGTCGATGGTCCCTCC--GCCAAGGACTGGCGTGGAGGCCGCACTGCTGCTGCCAACATCATCCCCAGTAGCACCGGTGCCGCCAAGGCTGTCGGCAAGGTCATCCCCGACCTCAACGGCAAG-CTCACCGGCATGG-CTTTCCGTGTCCCTACGGCCAACGTCTCCGTTGTCGATCTCACTGCTCGTATTGAGAAGGGCGCCAGCTACGAGGAAATCAAGCAGA
>Phyllosticta_brazilianiae_LGMF334_
--AAAGGACCTCTAGTACCGGGGCCC--------CCGTAAAAAGGGACCGCGGGAACGGGACTCCGACAC-----CCCATGTGTACCTTACCAT-GTTGCTTTGGCGGGCCGACCC-GGTTTCGACCCGGGCGGCCGG-CG-CCCCCAG----CCCAGACT---GGGCC----AGG---ACGCCC--GGCTAAGCGC---CCGCCAGTATAC---AAAACTTCCAGCGATTATTG-GGTGCAGTCCTGATGA-ATTTATTCAATGA-ATTAAAACTTTCAACAACGGATCTCTTGGTTCTGGCATCGATGAAGAACGCAGCGAAATGCGATAAGTAATGTGAATTGCAGAATTCAGTGAATCATCGAATCTTTGAACGCACATTGCGCCCTCTGGTATTCCGGAGGGCATGCCTGTTCGAGCGTCATTAAAAC-CTCAAGCT-CTGCTTGGTATTGGGCGACGTCCGCT--GCCGGA-CGCGCCTCGAAGACCTCGGCGATGGCGCCTCAG-CCTCGAGC---GTAGTAG-TAACAT-------CTCGCTTTGGA-GGACTGGGTGCTGGCC--GCCGGACA-ACCGACCT--TCGGTCTA------------------------------------------------AAATTTGAAA-GCTGGCGCCTTCGGCGTCCGCGTTGTAATTTGTAGAGGATGCTTCGGCGAGGGCTCCTGTCTAAGTCCCCTGGAACGGGGCGTCACAGAGGGTGAGAATCCCGTACGTGGCGGGCAGTCCAAGCCATGTGAAGCTCCTTCGACGAGTCGAGTTGTTTGGGAATGCAGCTCTAAATGGGAGGTAAATTTCTTCTAAAGCTAAATACTGGCCAGAGACCGATAGCGCACAAGTAGAGTGATCGAAAGATGAAAAGCACTTTGGAAAGAGAGTTAAAAAGTACGTGAAATTGTTGAAAGGGAAGCGCTTGCAACCAGACTCGCTCGCAGTTGCTCAG-CCGGCCTCTTGG-CCGGCGTACTCTTCTGCGATCGGGCCAGCATCAGTTCGGGCGG-CCGGATAAAGGTGTCGGGAATGTAGCACCC-TTCGGGGTGTGTTATAGCTCGGCGCGGAATGCGGCCAGCCTGGACTGAGGATCTCGCTTCGGCAAGGATGCTGGCGTAATGGTTGTAAGCGGCCCGTCTTGAAACACGGACCAAGGAGTCTAACATCTATGCGAGTGTTTGGGTGTCAAACCCATGCGCGTAATGAAAGTGAACGGAGGTGGGAACCCCTCGCGGGGCGCACCATCGACCGATCCTGATGTCTTCGGATGGATTTGAGTAAGAGCATAGCTGTTGGGACCCGAAAGATGGTGAACTATGCCTGAATAGGGTGAAGCCAGAGGAAACTCTG----CAGTTGC-TTCACAC-TTTCTTT------------GAGCGCA-G---GG---CGGCTCACTCGCCGC-GCCACC--TTTGGCCGTCTC--GCT-------CGT---GGGGCA-TCTCT----TGGTGGGG--TCGG--GCTGCGCTAAGCTGCTTTTGCG---CGTTCGGC-AACA-TTG-CCTAAAGCGGC---CGTGTTGCGCCCGACG-GTCG---------TCCTG-----CGC-ACTCA-------CCT---CATT------CGGTCG--CAC----------------------AA-ACTT---------TT-TGCTAACGCCCTCG----CAGGAAGCCGCCGAGCTCGG----------------------------------------------------------------------------------------------------------------------------------------------------------GCCCCGCGCCGTTTTCCGTAAGTG---CCG-CCCTGCCTCAGCTGTCCG-AGG---GCCGATCAGGCGCCTGG-AAGCT-CGATGAGTTGAGATTC-A-CCAGCT-GACGCTTTGCAGCCTCCATTGTCGGTCGTCCCCGTCA-CCATGGGTATGTTTTCTCGCAGCGTCAGGC---------------------CCGCCGC-CGTTGC------TTCTG----GCGCTAAC-ACA--CCC-------CAGTATCATGATTGGCATG--------------------------------------------------------------------------------------------------------------------------------CAAGGTCGAGGGCAGCGACCTCGTCATCAACGGCAAGAAGGTCCGCTTCTACCAGGAACGTGACCCCGCCAGCATTCCCTGGGGTGAGACCGGCGCCTACTACATCGTCGAGTCCACTGGTGTTTTCACCACCACCGAGAAGGCCTCTGCTCACTTGAAGGGCGGAGCAAAGAAAGTTGTCATCTCTGCTCCTTCTGCTGACGCCCCCATGTTCGTCATGGGTGTCAACAACGAGAGCTACAAGTCCGACATCAACGTCCTCTCCAACGCATCCTGCACCACCAACTGCCTTGCT-CCCCTCGCCAAGGTCATCCACGAC-AAGTACACCATCATCGAGGGTC-TCATGACCACTGTTCACTCCTACACTGCCACCCAG-AAGACCGTCGATGGTCCCTCC--GCCAAGGACTGGCGTGGAGGCCGCACTGCTGCTGCCAACATCATCCCCAGTAGCACCGGTGCCGCCAAGGCTGTCGGCAAGGTCATCCCCGACCTCAACGGCAAG-CTCACCGGCATGG-CTTTCCGTGTCCCTACGGCCAACGTCTCCGTTGTCGATCTCACTGCTCGTATTGAGAAGGGCGCCAGCTACGAGGAAATCAAGCAGA
>Phyllosticta_elongata_CBS_126_22__
TGAAAGG--TTCCAGAGTAGGCGCTA------------------CAACGCCGAAATGAC-----CTTCTCA----CCCTTGTGTACT-CACTAT-GTTGCTTTGGCGGGTCGACCT-GGTTCCGACCCAGGCGGCCGG-CG-CCCCCAG----CCTTAAC----TGGCC----AGG---ACGCCC--GGCTAAGTGC---CCGCCAGTATAC---AAAAC-TCAAGAATTCATTT-TGTGAAGTCCTGA-TA-TATCATTTAATTG-ATTAAAACTTTCAACAACGGATCTCTTGGTTCTGGCATCGATGAAGAACGCAGCGAAATGCGATAAGTAATGTGAATTGCAGAATTCAGTGAATCATCGAATCTTTGAACGCACATTGCGCCCTCTGGTATTCCGGAGGGCATGCCTGTTCGAGCGTCATTTCAACCCTCAAGCT-CTGCTTGGTATTGGGCAACGTCCGCT--GCCGGA-CGTGCCTTGAAGACCTCGGCGACGGCGTCCTAG-CCTCGAGC---GTAGTAG-TAAAAT-----ATCTCGCTTTGGA-GTGCTGGGCGACGGCC--GCCGGACA-ATCGACCT--TCGGTC-------TATTTTTCCAAGGTTGACCTCGGATCAGGTAGGGATACCCGCTAAATTTGAAA-GCTGGCGTCTTCGACGTCCGCGTTGTAATTTGTAGAGGATGCTTCGGCGAAGACTCCTGCCTAAGTCCCCTGGAACGGGGCGTCATAGAGGGTGAGAATCCCGTATGTGGCGGGCAGTCTAAGCCATGTGAAGCTCCTTCGACGAGTCGAGTTGTTTGGGAATGCAGCTCTAAATGGGAGGTAAATTTCTTCTAAAGCTAAATATTGGCCAGAGACCGATAGCGCACAAGTAGAGTGATCGAAAGATGAAAAGCACTTTGGAAAGAGAGTTAAAAAGTACGTGAAATTGTTGAAAGGGAAGCGCTTGCAACCAGACTCGCTCGTAGTTGCTCAG-CCGGCCTCTTGG-CCGGTGTACTCTTCTACGATCGGGCCAGCATCAGTTCGGGCGG-CAGGATAAAGGTGTCGGGAATGTAGCACCC-TTCGGGGTGTGTTATAGCCCGGCGCGGAATGCTGCCAGCCTGGACTGAGGATCTCGCTTCGGCAAGGATGCTGGCGTAATGGTTGTAAGCGGCCCGTCTTGAAACACGGACCAAGGAGTCTAACATCTATGCGAGTGTTTGGGTGTCAAACCCATGCGCGTAATGAAAGTGAACGGAGGTGGGAACCCCTCACGGGGTGCACCATCGACCGATCCTGATGTCTTCGGATGGATTTGAGTAAGAGCATAGCTGTTGGGACCCGAAAGATGGTGAACTATGCCTGAATAGGGTGAAGCCAGAGGAAACTCTGAGGTCAGTCGC-CTCACAT-TTTCTTT------------GAGCGCA-G---GG---CGGATCGCTCGTCGC-GCCACC--TGGTGCCGCCTC--GCC-------TGA---GGGGCA-TTTTTTGGGTGGTGGGG--TCGGGCGCTACGCTAAGCTGCTTTGGCG---CCTTCGCC-AACA-TGG-CCCAAAGCAGC----------------------------------CCTG-----CGC-G-TCA-------CTT---CACTT-----GCGTCG--CAC----------------------AA--CAT---------TT-TGCTAACGCCCTCC----CAGGAAGCCGCCGAGCTCGGTAAGGGTCCCTTCAAGTA----------------------------------------------------------------------------------------------------------------------------------------GCCCCGCGCTGTTTTCCGTAAGTC---CCG-CCCTGCCTCAGCTGTCCG-AGG---GCCGATTAGGCGCCCGG-AAGCT-CGATGAGTTGAGATTT-G-CCAACT-GACGCGCTACAGCCTCCATTGTCGGTCGTCCCCGTCA-CCATGGGTATGTTTTCTCGCAGCGTCAGGC---------------------CCGCCGC-CGTCGC------TTCTG----GCGCTAAC-GCC--CCG-------CAGTATCATGATTGGCATG-----------------------------------------------------------------------------------------------------------CGGTCAGTTCAAGGGCGAGATCAAGGTCGAGGGCAGCGACCTCGTCATCAACGGCAAGAAGGTCCGCTTCTACCAGGAGCGTGACCCCGCCAGCATCCCCTGGGCTGAGACCGGTGCCTACTACATCGTCGAGTCCACTGGTGTTTTCACCACCACCGAGAAGGCCTCTGCTCACTTGAAGGGCGGTGCCAAGAAGGTTGTCATCTCTGCTCCTTCGGCTGACGCCCCCATGTTCGTCATGGGCGTCAACAACGAGACCTACAAGTCCGACATCAACGTCCTCTCCAACGCTTCTTGCACCACCAACTGCCTTGCT-CCCCTCGCCAAGGTCATCCACGAC-AAGTACACCATCGTTGAGGGTC-TCATGACCACTGTCCACTCCTACACTGCCACCCAG-AAGACCGTTGACGGTCCCTCC--GCCAAGGACTGGCGTGGTGGCCGCACTGCTGCTGCCAACATCATCCCCAGCAGCACCGGTGCCGCTAAGGCTGTCGGCAAGGTCATTCCCGACCTCAACGGCAAG-CTCACCGGCATGG-CTTTCCGTGTCCCCACTGCCAACGTCTCCGTTGTCGACCTGACTGCCCGCATTGAGAAGGGTGCCAGCTACGAGGAGATCAAGCAGA
>Phyllosticta_capitalensisstrain_CBS_128856_
TGAAAGG--TTCCAGAGTAGGCGCTA------------------CAACGCCGAAATGAC-----CTTCTCA----CCCTTGTGTACT-CACTAT-GTTGCTTTGGCGGGTCGACCT-GGTTCCGACCCAGGCGGCCGG-CG-CCCCCAG----CCTTAAC----TGGCC----AGG---ACGCCC--GGCTAAGTGC---CCGCCAGTATAC---AAAAC-TCAAGAATTCATTT-TGTGAAGTCCTGA-TA-TATCATTTAATTG-ATTAAAACTTTCAACAACGGATCTCTTGGTTCTGGCATCGATGAAGAACGCAGCGAAATGCGATAAGTAATGTGAATTGCAGAATTCAGTGAATCATCGAATCTTTGAACGCACATTGCGCCCTCTGGTATTCCGGAGGGCATGCCTGTTCGAGCGTCATTTCAACCCTCAAGCT-CTGCTTGGTATTGGGCAACGTCCGCT--GCCGGA-CGTGCCTTGAAGACCTCGGCGACGGCGTCCTAG-CCTCGAGC---GTAGTAG-TAAAAT-----ATCTCGCTTTGGA-GTGCTGGGCGACGGCC--GCCGGACA-ATCGACCT--TCGGTC----TA--------------------------------------------AAATTTGAAA-GCTGGCGTCTTCGACGTCCGCGTTGTAATTTGTAGAGGATGCTTCGGCGAAGACTCCTGCCTAAGTCCCCTGGAACGGGGCGTCATAGAGGGTGAGAATCCCGTATGTGGCGGGCAGTCTAAGCCATGTGAAGCTCCTTCGACGAGTCGAGTTGTTTGGGAATGCAGCTCTAAATGGGAGGTAAATTTCTTCTAAAGCTAAATATTGGCCAGAGACCGATAGCGCACAAGTAGAGTGATCGAAAGATGAAAAGCACTTTGGAAAGAGAGTTAAAAAGTACGTGAAATTGTTGAAAGGGAAGCGCTTGCAACCAGACTCGCTCGTAGTTGCTCAG-CCGGCCTCTTGG-CCGGTGTACTCTTCTACGATCGGGCCAGCATCAGTTCGGGCGG-CAGGATAAAGGTGTCGGGAATGTAGCACCC-TTCGGGGTGTGTTATAGCCCGGCGCGGAATGCTGCCAGCCTGGACTGAGGATCTCGCTTCGGCAAGGATGCTGGCGTAATGGTTGTAAGCGGCCCGTCTTGAAACACGGACCAAGGAGTCTAACATCTATGCGAGTGTTTGGGTGTCAAACCCATGCGCGTAATGAAAGTGAACGGAGGTGGGAACCCCTCACGGGGTGCACCATCGACCGATCCTGATGTCTTCGGATGGATTTGAGTAAGAGCATAGCTGTTGGGACCCGAAAGATGGTGAACTATGCCTGAATAGGGTGAAGCCAGAGGAAACTCTG----CAGTCGC-CTCACAT-TTTCTTT------------GAGCGCA-G---GG---CGGATCGCTCGTCGC-GCCACC--TGGTGCCGCCTC--GCC-------TGA---GGGGCA-TTTTTTGGGTGGTGGGG--TCGGGCGCTACGCTAAGCTGCTTTGGCG---CCTTCGCC-AACA-TGG-CCCAAAGCAGC----------------------------------CCTG-----CGC-G-TCA-------CTT---CATTT-----GCGTCG--CAC----------------------AA--CAT---------TT-TGCTAACGCCCTCC----CAGGAAGCCGCCGA----------------------------------------------------------------------------------------------------------------------------------------------------------------GCCCCGCGCTGTTTTCCGTAAGTC---CCG-CCCTGCCTCAGCTGTCCG-AGG---GCCGATTAGGCGCCCGG-AAGCT-CGATGAGTTGAGATTT-G-CCAACT-GACGCGCTACAGCCTCCATTGTCGGTCGTCCCCGTCA-CCATGGGTATGTTTTCTCGCAGCGTCAGGC---------------------CCGCCGC-CGTCGC------TTCTG----GCGCTAAC-GCC--CCG-------CAGTATCATGATTGGCATG-----------------------------------------------------------------------------------------------------------CGGTCAGTTCAAGGGCGAGATCAAGGTCGAGGGCAGCGACCTCGTCATCAACGGCAAGAAGGTCCGCTTCTACCAGGAGCGTGACCCCGCCAGCATCCCCTGGGCTGAGACCGGTGCCTACTACATCGTCGAGTCCACTGGTGTTTTCACCACCACCGAGAAGGCCTCTGCTCACTTGAAGGGCGGTGCCAAGAAGGTTGTCATCTCTGCTCCTTCGGCTGACGCCCCCATGTTCGTCATGGGCGTCAACAACGAGACCTACAAGTCTGACATCAACGTCCTCTCCAACGCTTCTTGCACCACCAACTGCCTTGCT-CCCCTTGCCAAGGTCATCCACGAC-AAGTACACCATCGTTGAGGGTC-TCATGACCACTGTCCACTCCTACACTGCCACCCAG-AAGACCGTTGACGGTCCCTCC--GCTAAGGACTGGCGTGGTGGCCGCACTGCTGCTGCCAACATCATCCCCAGCAGCACTGGTGCCGCTAAGGCTGTCGGCAAGGTCATTCCCGACCTCAACGGCAAG-CTCACCGGCATGG-CTTTCCGTGTCCCCACTGCCAACGTCTCCGTTGTCGACCTGACTGCCCGCATTGAGAAGGGTGCCAGCTACGAGGAGATCAAGCAGA
>Phyllosticta_carochlae_CGMCC_3_17317_
TGAAAGG--TCTTCGAGTAGGCTGCA--------------------AGGCCCAAAGAAC--CTCTCTCTCA----CCCTTGTGTACCTTACCAT-GTTGCTTTGGCGGGCCGACCC-GGTTTCGACCCGGGCGGCCGG-CG-CCCCCAG----CCCTGAC----GGGCG----AGG---GCGCCA--GGCTAAGTGC---CCGCCAGTATAC---AAAAC-TCAAGCGATTATTT-TGTGAAGTCCTGA-TA-TATCATTCAATTG-ATTAAAACTTTCAACAACGGATCTCTTGGTTCTGGCATCGATGAAGAACGCAGCGAAATGCGATAAGTAATGTGAATTGCAGAATTCAGTGAATCATCGAATCTTTGAACGCACATTGCGCCCTCTGGTATTCCGGAGGGCATGCCTGTTCGAGCGTCATTTCAACCCTCAAGCT-CTGCTTGGTATTGGGCGACGTCCGCT--GCCGGA-CGCGCCTCGAAGACCTCGGCGACGGCGTCTCAG-TCTCGAGC---GTAGTAG-TAACAT-------CTCGCTTTGGA-GCGCTGGGCGACGGCC--GCCGGACA-ATCGACCT--TCGGTC------TATTATTTCCAAGGTTGACCTCGGATCAGGTAGGGATACCCGCT----------------------------------------------------------------------------------------------------------------------------------------------------------------------------------------------------------------------------------------------------------------------------------------------------------------------------------------------------------------------------------------------------------------------------------------------------------------------------------------------------------------------------------------------------------------------------------------------------------------------------------------------------------------------------------------------------------------------------------------------------------------------------CAGTCGC-CTCACAT-TTTCTTT------------GAGCGCA-G---GG---CGGATCGCTCGTCGC-GCCACC--TGGTGCCGCCTC--GCC-------TGA---GGGGCA-TTTTTTGGGTGGTGGGG--TCGGGCGCTACGCTAAGCTGCTTTGGCG---CCTTCGCC-AACA-TGG-CCCAAAGCAGC----------------------------------CCTG-----CGC-G-TCA-------CTT---CATTT-----GCGTCG--CAC----------------------AA--CAT---------TT-TGCTAACGCCCTCC----CAGGAAGCCGCCGAGCTCGG----------------------------------------------------------------------------------------------------------------------------------------------------------GCCCCGCGCTGTTTTCCGTAAGTC---CCG-CCCTGCCTCAGCAGTCCG-AGG---GCCGATTAGGCGCCCGG-AAGCT-CGATGAGTTGAGATTT-G-CCAACT-GACGCGCTACAGCCTCCATTGTCGGTCGTCCCCGTCA-CCATGGGTATGTTTTCTCGCAGCGTCAGGC---------------------CCGCCGC-CGTCGC------TTCTG----GCGCTAAC-GCC--CCG-------CACTATCATGATTGGCATG-----------------------------------------------------------------------------------------------------------CGGTCAGTTCAAGGGCGAGATCAAGGTCGAGGGCAGCGACCTCGTCATCAACGGCAAGAAGGTCCGCTTCTACCAGGAGCGTGACCCCGCCAGCATCCCCTGGGCTGAGACCGGTGCCTACTACATCGTCGAGTCCACTGGTGTTTTCACCACCACCGAGAAGGCCTCTGCTCACTTGAAGGGCGGTGCCAAGAAGGTTGTCATCTCTGCTCCTTCGGCTGACGCCCCCATGTTCGTCATGGGCGTCAACAACGAGACCTACAAGTCTGACATCAACGTCCTCTCCAACGCTTCTTGCACCACCAACTGCCTTGCT-CCCCTTGCCAAGGTCATCCACGAC-AAGTACACCATCGTTGAGGGTC-TCATGACCACTGTCCACTCCTACACTGCCACCCAG-AAGACCGTTGACGGTCCCTCC--GCTAAGGACTGGCGTGGTGGCCGCACTGCTGCTGCCAACATCATCCCCAGCAGCACTGGTGCCGCTAAGGCTGTCGGCAAGGTCATTCCCGACCTCAACGGCAAG-CTCACCGGCATGG-CTTTCCGTGTCCCCACTGCCAACGTCTCCGTTGTCGACCTGACTGCCCGCATTGAGAAGGGTGCCAGCTACGAGGAGATCAAGCAGA
>Phyllosticta_cavendishii_BRIP_57384_
-----------------------------------------------------------------------------------------------------------GGCCGACCC-GGTTTCGACCCGGGCGGCCGG-CG-GCCCCAG----CCTTATC----CGGCC----AGG---ACGTCC--GGCCAAGCGC---CCGCCAGTCTAC---AAGAC-TCAAGC-ATCATTC-CGTGAAGTCCTGA-CG-CACCATTCAATTG-ACTAAAACTTTCAACAACGGATCTCTCGGTTCCGGCATCGATGAAGAACGCAGCGAAATGCGATAAGTAATGTGAATTGCAGAATTCAGTGAATCATCGAATCTTTGAACGCACATTGCGCCCTCTGGTATTCCGGGGGGCATGCCTGTTCGAGCGTCATTTCACCCCTCAAGCTACTGCTTGGTGTTGGGCGACGTCCGCT--GCCGGA-CGCGCCTCGAAGACCTCGGCGACGGCGTCTCGG-CCTCGAGC---GTAGTAG-TAAAAC-----ATCTCGCTCTGGA-GCGCCGGACGGCGGCC--GCCG-----------------------------------------------------------------------AAATTTGAAA-GCTGGCGTCTCCGACGTCCGCGTTGTAATTTGTAGAGGACGCTTCGGCGAAGACTCCTGCCTAAGTCCCCTGGAACGGGGCGTCACAGAGGGTGAGAATCCCGTACGTGGCGGGCGGTCCGAGCCGTGTGAAGCTCCTTCGACGAGTCGAGTTGTTTGGGAATGCAGCTCTAAATGGGAGGTAAATTTCTTCTAAAGCTAAATATTGGCCGGAGACCGATAGCGCACAAGTAGAGTGATCGAAAGATGAAAAGCACTTTGGAAAGAGAGTTAAAAAGTACGTGAAATTGTTGAAAGGGAAGCGCTTGCAACCAGACTCGCCCGCAGTTGCTCGG-CCGGCCTCTTGG-CCGGCGCACTCTTCTGCGGTCGGGCCAGCATCGGTTCGGGCGG-CCGGACAAAGGTGTCGGGAACGTAGCACCC-TTCGGGGTGTGTTATAGCCCGTCGCGGAATGCGGCCAGCCTGGACCGAGGATCTCGCTCCGGCAAGGATGCTGGCGTAATGGTTGTAAGCGGCCCGTCTTGAAACACGGACCAAGGAGTCTAACATCTATGCGAGTGCTTGGGTGTCAAACCCGTGCGCGTAATGAAAGTGAACGGAGGTGGGAACCCTTCGCGGGGCGCACCATCGACCGATCCTGATGTCTTCGGATGGATTTGAGTAAGAGCATAGCTGTTGGGACCCGAAAGATGGTGAACTATGCCTGAATAGGGTGAAGCCAGAGGAAACTCTG---TCAGTCGT-CTCACAT-TTTCTCT------------AAGCGCA-G---GG---CGGGTCGCCCGTCGC-GCCACC--TGGTGCCG-CTC--GCC-------TGC---GGGGCA-TTTTTTGGGTGGTGGGG--TTAGGCGCTGCGCTAAGCTGCTTTGGCG---CATTCGCC-AACA-TGG-CCCGAAGCAGC----------------------------------TCTG-----CGC-G-TCA-------CTT---CACCT-----GCGTCA--CAC----------------------AA--CAT---------TT-TGCTAACTCCCTCC----CAGGAAGCCGCCGAGCTC------------------------------------------------------------------------------------------------------------------------------------------------------------GCCCCGTGCTGTTTTTCGTAAGTG---CCG-CCCTTCCTCAGCTGTCCG-AGG---GCCGATTAGGCGCCCGG-AAGGC-CGTTGAGTTGAGATTC-A-TCCACT-GACGCGCTCCAGCTTCCATTGTCGGTCGTCCCCGTCA-TCATGGGTATGTTTTCTCTCAGCGTCAGGC------------------------CCGC-CGTCGC------TTCTG----GCGCTAAC-ACA--CCG-------CAGTATTATGATTGGC---CCTACGCTGTACGTATACCCAAACATG-------ACCCCAGAAATATCATGGCCATTGGCTGAC----ACTTTCAGGCCTACATGCTC-AAGTATGACT-CGACCCACGGCCAGTTCAAGGGCGAGATCAAGGTCGAGGGCAGCGACCTCGTCATCAACGGCAAGAAGGTCCGCTTCTACCAGGAGCGTGACCCCGCCAGCATCCCCTGGGCTGAGACCGGTGCCTACTACATCGTCGAGTCCACTGGTGTTTTCACCACCACCGAGAAGGCCTCTGCTCACTTGAAGGGCGGTGCCAAGAAGGTCGTCATTTCTGCTCCTTCGGCTGACGCCCCCATGTTCGTCATGGGCGTCAACAACGAGACCTACAAGTCCGACATCAAGGTCCTCTCCAACGCTTCTTGCACCACCAACTGCCTTGCT-CCCCTCGCCAAGGTGATCCACGAC-AAGTATACCATCGTCGAGGGTC-TCATGACCACTGTCCACTCCTACACTGCCACCCAG-AAGACCGTTGACGGTCCCTCC--GCTAAGGACTGGCGTGGTGGCCGTACTGCTGCTGCCAACATAATTCCCAGCAGCACTGGTGCCGCCAAGGCCGTCGGCAAGGTCATTCCCGACCTCAATGGCAAG-CTCACTGGCATGG-CTTTCCGTGTCCCCACTGCGAACGTCTCCGTTGTCGACCTGACTGCCCGCATTGAGAAGGGCGCCAGCTACGAGGAGATCAAGCAGA
>Phyllosticta_cavendishii_BRIP_57383_
-----------------------------------------------------------------------------------------------------------GGCCGACCC-GGTTTCGACCCGGGCGGCCGG-CG-GCCCCAG----CCTTATC----CGGCC----AGG---ACGTCC--GGCCAAGCGC---CCGCCAGTCTAC---AAGAC-TCAAGC-ATCATTC-CGTGAAGTCCTGA-CG-CACCATTCAATTG-ACTAAAACTTTCAACAACGGATCTCTCGGTTCCGGCATCGATGAAGAACGCAGCGAAATGCGATAAGTAATGTGAATTGCAGAATTCAGTGAATCATCGAATCTTTGAACGCACATTGCGCCCTCTGGTATTCCGGGGGGCATGCCTGTTCGAGCGTCATTTCACCCCTCAAGCTACTGCTTGGTGTTGGGCGACGTCCGCT--GCCGGA-CGCGCCTCGAAGACCTCGGCGACGGCGTCTCGG-CCTCGAGC---GTAGTAG-TAAAAC-----ATCTCGCTCTGGA-GCGCCGGACGGCGGCC--GCCG-----------------------------------------------------------------------AAATTTGAAA-GCTGGCGTCTCCGACGTCCGCGTTGTAATTTGTAGAGGACGCTTCGGCGAAGACTCCTGCCTAAGTCCCCTGGAACGGGGCGTCACAGAGGGTGAGAATCCCGTACGTGGCGGGCGGTCCGAGCCGTGTGAAGCTCCTTCGACGAGTCGAGTTGTTTGGGAATGCAGCTCTAAATGGGAGGTAAATTTCTTCTAAAGCTAAATATTGGCCGGAGACCGATAGCGCACAAGTAGAGTGATCGAAAGATGAAAAGCACTTTGGAAAGAGAGTTAAAAAGTACGTGAAATTGTTGAAAGGGAAGCGCTTGCAACCAGACTCGCCCGCAGTTGCTCGG-CCGGCCTCTTGG-CCGGCGCACTCTTCTGCGGTCGGGCCAGCATCGGTTCGGGCGG-CCGGACAAAGGTGTCGGGAACGTAGCACCC-TTCGGGGTGTGTTATAGCCCGTCGCGGAATGCGGCCAGCCTGGACCGAGGATCTCGCTCCGGCAAGGATGCTGGCGTAATGGTTGTAAGCGGCCCGTCTTGAAACACGGACCAAGGAGTCTAACATCTATGCGAGTGCTTGGGTGTCAAACCCGTGCGCGTAATGAAAGTGAACGGAGGTGGGAACCCTTCGCGGGGCGCACCATCGACCGATCCTGATGTCTTCGGATGGATTTGAGTAAGAGCATAGCTGTTGGGACCCGAAAGATGGTGAACTATGCCTGAATAGGGTGAAGCCAGAGGAAACTCTG---TCAGTCGT-CTCACAT-TTTCTCT------------AAGCGCA-G---GG---CGGGTCGCCCGTCGC-GCCACC--TGGTGCCG-CTC--GCC-------TGC---GGGGCA-TTTTTTGGGTGGTGGGG--TTAGGCGCTGCGCTAAGCTGCTTTGGCG---CATTCGCC-AACA-TGG-CCCGAAGCAGC----------------------------------TCTG-----CGC-G-TCA-------CTT---CACCT-----GCGTCA--CAC----------------------AA--CAT---------TT-TGCTAACTCCCTCC----CAGGAAGCCGCCGAGCTC------------------------------------------------------------------------------------------------------------------------------------------------------------GCCCCGTGCTGTTTTTCGTAAGTG---CCG-CCCTTCCTCAGCTGTCCG-AGG---GCCGATTAGGCGCCCGG-AAGGC-CGTTGAGTTGAGATTC-A-TCCACT-GACGCGCTCCAGCTTCCATTGTCGGTCGTCCCCGTCA-TCATGGGTATGTTTTCTCTCAGCGTCAGGC------------------------CCGC-CGTCGC------TTCTG----GCGCTAAC-ACA--CCG-------CAGTATTATGATTGGC---CCTACGCTGTACGTATACCCAAACATG-------ACCCCAGAAATATCATGGCCATTGGCTGAC----ACTTTCAGGCCTACATGCTC-AAGTATGACT-CGACCCACGGCCAGTTCAAGGGCGAGATCAAGGTCGAGGGCAGCGACCTCGTCATCAACGGCAAGAAGGTCCGCTTCTACCAGGAGCGTGACCCCGCCAGCATCCCCTGGGCTGAGACCGGTGCCTACTACATCGTCGAGTCCACTGGTGTTTTCACCACCACCGAGAAGGCCTCTGCTCACTTGAAGGGCGGTGCCAAGAAGGTCGTCATTTCTGCTCCTTCGGCTGACGCCCCCATGTTCGTCATGGGCGTCAACAACGAGACCTACAAGTCCGACATCAAGGTCCTCTCCAACGCTTCTTGCACCACCAACTGCCTTGCT-CCCCTCGCCAAGGTGATCCACGAC-AAGTATACCATCGTCGAGGGTC-TCATGACCACTGTCCACTCCTACACTGCCACCCAG-AAGACCGTTGACGGTCCCTCC--GCTAAGGACTGGCGTGGTGGCCGTACTGCTGCTGCCAACATAATTCCCAGCAGCACTGGTGCCGCCAAGGCCGTCGGCAAGGTCATTCCCGACCTCAATGGCAAG-CTCACTGGCATGG-CTTTCCGTGTCCCCACTGCGAACGTCTCCGTTGTCGACCTGACTGCCCGCATTGAGAAGGGCGCCAGCTACGAGGAGATCAAGCAGA
>Phyllosticta_cordylinophila_MFLUCC10-0166_
TGAAAGG--TCTTCGATTAGGCGCAA----------------------GCCGAAAGAAC----CTCTCTCA----CCCTTGTGTACC-CACTAT-GTTGCTTTGGCGGGCCGACCC-GGTTCTGACCCGGGCGGCCGG-CG-CCCCCAG----CCTCTCGC---AGGCC----AGG---ACGCCC--GGCTAAGTGC---CCGCCAGTATAC---AAAAC-TCAAGCGATTATTT-TGTGAAGTCCTGA-TA-TATCATTCAATTG-ATTAAAACTTTCAACAACGGATCTCTTGGTTCTGGCATCGATGAAGAACGCAGCGAAATGCGATAAGTAATGTGAATTGCAGAATTCAGTGAATCATCGAATCTTTGAACGCACATTGCGCCCTCTGGTATTCCGGAGGGCATGCCTGTTCGAGCGTCATTTCAACCCTCAAGCT-CTGCTTGGTATTGGGCGACGTCCGCT--GCCGGA-CGCGCCTCGAAGACCTCGGCGACGGCGTCATAG-CCTCGAGC---GTAGTAG-TAAAAT-----ATCTCGCTTTGGA-GTGCTGGGCGACGGCC--GCCGGACA-------------------------------------------------------------------AAATTTGAAA-TCTGGCGC-----AAGCCCGAGTTGTAATTTGTAGAGGATGCTTCTGGGTAGCGGCCGGTCTAAGTTCCTTGGAACAGGACGTCACAGAGGGTGAGAATCCCGTATGTGGCGGGCCGTCTAAGCCATGTGAAGCTCCTTCGACGAGTCGAGTTGTTTGGGAATGCAGCTCTAAATGGGAGGTAAATTTCTTCTAAAGCTAAATATTGGCCAGAGACCGATAGCGCACAAGTAGAGTGATCGAAAGATGAAAAGCACTTTGGAAAGAGAGTTAAAAAGTACGTGAAATTGTTGAAAGGGAAGCGCTTGCAACCAGACTCGCTCGCAGTTGCTCAG-CCGGCCTCTTGG-CCGGTGTACTCTTCTGCGATCGGGCCAGCATCAGTTCGGGCGG-CCGGATAAAGGTGTCGGGAATGTAGCACCC-TTCGGGGTGTGTTATAGCCCGGCGCGGAATGCGGCCAGCCTGGACTGAGGATCTCGCTTCGGCAAGGATGCTGGCGTAATGGTTGTAAGCGGCCCGTCTTGAAACACGGACCAAGGAGTCTAACATCTATGCGAGTGTTTGGGTGTCAAACCCCTACGCGTAATGAAAGTGAACGGAGGTGGGAACCCCTCGCGGGGTGCACCATCGACCGATCCTGATGTCTTCGGATGGATTTGAGTAAGAGCATAGCTGTTGGGACCCGAAAGATGGTGAACTATGCCTGAATAGGGTGAAGCCAGAGGAAACTCTG----CAGTCGC-CTCACAT-TTTCTTT------------GAGCGCA-G---GG---CGGATCGCTCGTCGC-GCCACC--TGGTGCCGCCTC--GCC-------TGA---GGGGCA--TTTTTGGGTGGTGGGG--TCGGGCGCTACGCTAGACTGCTTTGGCG---CCTTCGCC-AACA-TGG-CCCAAAGCAGC----------------------------------CCTG-----CGC-A-TCA-------CCT---CACTC-----GCGTCG--CAC----------------------AG--CAT---------TT-CGCTAACGCCCTCC----AAGGAAGCCGCCGAGCTCGG----------------------------------------------------------------------------------------------------------------------------------------------------------GCCCCGCGCTGTTTTCCGTAAGTT---CCG-CCCTGCCTCAGCTGTCCA-AGG---GCCGATTAGGCGCCGGG-AAGCT-CGATGAGTTGAGATTT-G-CCCACT-GACGCGCTACAGCCTCCATTGTCGGCCGTCCCCGTCA-CCATGGGTATGTTTTCTCGCAGCGTCAGGC---------------------CCTCCGC-CGTCGC------TTCTG----GCGCTAAC-GCA--CCG-------CAGTATCATGATTGGCATG-----------------------------------------------------------------------------------------------------------CGGTCAGTTCAAGGGCGAGATCAAGGTCGAGGGCAGCGACCTCGTCATCAACGGCAAGAAGGTCCGCTTCTACCAGGAGCGTGACCCCGCCAGCATCCCCTGGGCTGAGACCGGTGCCTACTACATCGTCGAGTCCACTGGTGTTTTCACCACCACCGAGAAGGCCTCTGCTCACTTGAAGGGCGGTGCCAAGAAGGTTGTCATCTCTGCTCCTTCGGCTGACGCCCCCATGTTCGTCATGGGCGTCAACAACGAGAAGTACAAGTCCGACATCAACGTCCTCTCCAACGCTTCTTGCACCACCAACTGCCTTGCT-CCCCTCGCCAAGGTCATCCACGAC-AAGTACACCATCATTGAGGGTC-TCATGACCACTGTCCACTCCTACACTGCCACCCAG-AAGACCGTTGACGGTCCCTCC--GCTAAGGACTGGCGTGGTGGTCGCACTGCTGCTGCCAACATCATCCCCAGCAGCACTGGTGCCGCCAAGGCTGTCGGCAAGGTCATTCCCGACCTCAACGGCAAG-CTCACCGGCATGG-CTTTCCGTGTCCCCACTGCCAACGTCTCCGTTGTCGACCTGACTGTCCGCATTGAGAAGGGTGCCAGCTACGAGGAGATCAAGCAGA
>Phyllosticta_cordylinophila_MFLUCC_12-0014_
TGAAAGG--TCTTCGATTAGGCGCAA----------------------GCCGAAAGAAC----CTCTCTCA----CCCTTGTGTACC-CACTAT-GTTGCTTTGGCGGGCCGACCC-GGTTCTGACCCGGGCGGCCGG-CG-CCCCCAG----CCTCTCGC---AGGCC----AGG---ACGCCC--GGCTAAGTGC---CCGCCAGTATAC---AAAAC-TCAAGCGATTATTT-TGTGAAGTCCTGA-TA-TATCATTCAATTG-ATTAAAACTTTCAACAACGGATCTCTTGGTTCTGGCATCGATGAAGAACGCAGCGAAATGCGATAAGTAATGTGAATTGCAGAATTCAGTGAATCATCGAATCTTTGAACGCACATTGCGCCCTCTGGTATTCCGGAGGGCATGCCTGTTCGAGCGTCATTTCAACCCTCAAGCT-CTGCTTGGTATTGGGCGACGTCCGCT--GCCGGA-CGCGCCTCGAAGACCTCGGCGACGGCGTCATAG-CCTCGAGC---GTAGTAG-TAAAAT-----ATCTCGCTTTGGA-GTGCTGGGCGACGGCC--GCCGGACA-------------------------------------------------------------------AAATTTGAAA-GCTGGCGTCTTCGACGTCCGCGTTGTAATTTGTAGAGGATGCTTCGGCGAAGACACCTGCCTAAGTCCCCTGGAACGGGGCGTCACAGAGGGTGAGAATCCCGTATGTGGCGGGCCGTCTAAGCCATGTGAAGCTCCTTCGACGAGTCGAGTTGTTTGGGAATGCAGCTCTAAATGGGAGGTAAATTTCTTCTAAAGCTAAATATTGGCCAGAGACCGATAGCGCACAAGTAGAGTGATCGAAAGATGAAAAGCACTTTGGAAAGAGAGTTAAAAAGTACGTGAAATTGTTGAAAGGGAAGCGCTTGCAACCAGACTCGCTCGCAGTTGCTCAG-CCGGCCTCTTGG-CCGGTGTACTCTTCTGCGATCGGGCCAGCATCAGTTCGGGCGG-CCGGATAAAGGTGTCGGGAATGTAGCACCC-TTCGGGGTGTGTTATAGCCCGGCGCGGAATGCGGCCAGCCTGGACTGAGGATCTCGCTTCGGCAAGGATGCTGGCGTAATGGTTGTAAGCGGCCCGTCTTGAAACACGGACCAAGGAGTCTAACATCTATGCGAGTGTTTGGGTGTCAAACCCATGCGCGTAATGAAAGTGAACGGAGGTGGGAACCCCTCGCGGGGTGCACCATCGACCGATCCTGATGTCTTCGGATGGATTTGAGTAAGAGCATAGCTGTTGGGACCCGAAAGATGGTGAACTATGCCTGAATAGGGTGAAGCCAGAGGAAACTCTG----CAGTTGC-CTCTCAC-TTTCTTT------------GAGCGCA-GGGCGG---CGGCTCGCTCGTTGC-GCCACC--TGGTGCCGCCTC--GCC-------TGA---GGGGCA--TTTTTGGGTGGTGGGG--TCGGGCGCTACGCTAGACTGCTTTGGCG---CCTTCGCC-AACA-TGG-CCCAAAGCAGC----------------------------------CCTG-----CGC-A-TCA-------CCT---CACTC-----GCGTCG--CAC----------------------AG--CAT---------TT-CGCTAACGCCCTCC----AAGGAAGCCGCCGAGCTCGG----------------------------------------------------------------------------------------------------------------------------------------------------------GCCCCGCGCTGTTTTCCGTAAGTT---CCG-CCCTGCCTCAGCTGTCCA-AGG---GCCGATTAGGCGCCGGG-AAGCT-CGATGAGTTGAGATTT-G-CCCACT-GACGCGCTACAGCCTCCATTGTCGGCCGTCCCCGTCA-CCATGGGTATGTTT-CTCGCAGCGTCAGGC---------------------CCTCCGC-CGTCGC------TTCTG----GCGCTAACGGCA--CCG-------CAGCCGAATGATTGGCATG-----------------------------------------------------------------------------------------------------------CGGTCAGTTCAAGGGCGAGATCAAGGTCGAGGGCAGCGACCTCGTCATCAACGGCAAGAAGGTCCGCTTCTACCAGGAGCGTGACCCCGCCAGCATCCCCTGGGCTGAGACCGGTGCCTACTACATCGTCGAGTCCACTGGTGTTTTCACCACCACCGAGAAGGCCTCTGCTCACTTGAAGGGCGGTGCCAAGAAGGTTGTCATCTCTGCTCCTTCGGCTGACGCCCCCATGTTCGTCATGGGCGTCAACAACGAGAAGTACAAGTCCGACATCAACGTCCTCTCCAACGCTTCTTGCACCACCAACTGCCTTGCT-CCCCTCGCCAAGGTCATCCACGAC-AAGTACACCATCATTGAGGGTC-TCATGACCACTGTCCACTCCTACACTGCCACCCAG-AAGACCGTTGACGGTCCCTCC--GCTAAGGACTGGCGTGGTGGTCGCACTGCTGCTGCCAACATCATCCCCAGCAGCACTGGTGCCGCCAAGGCTGTCGGCAAGGTCATTCCCGACCTCAACGGCAAG-CTCACCGGCATGG-CTTTCCGTGTCCCCACTGCCAACGTCTCCGTTGTCGACCTGACTGTCCGCATTGAGAAGGGTGCCAGCTACGAGGAGATCAAGCAGA
>Phyllosticta_doitungensis_MFLU_21_0175_
----------------------------------------------------------------CTTCTCA----CCCTTGTGTACT-CACTAT-GTTGCTTTGGCGGGTCGACCT-GGTTCCGACCCAGGCGGCCGG-CG-CCCCCAG----CC---------TGGCC----AGG---ACGCCC--GGCTAAGTGC---CCGCCAGTATAC---AAAAC-TCAAGAATTCATTT-TGTGAAGTCCTGA-TA-TATCATTTAATTG-ATTAAAACTTTCAACAACGGATCTCTTGGTTCTGGCATCGATGAAGAACGCAGCGAAATGCGATAAGTAATGTGAATTGCAGAATTCAGTGAATCATCGAATCTTTGAACGCACATTGCGCCCTCTGGTATTCCGGAGGGCATGCCTGTTCGAGCGTCATTTCAACCCTCAAGCT-CTGCTTGGTATTGGGCAACGTCCGCT--GCCGGA-CGTGCCTTGAAGACCTCGGCGACGGCGTCCTAG-CCTCGAGC---GTAGTAG-TAAAAT-----ATCTCGCTTTGGA-GTGCTGGGCGACGGCC--GCCGGACA-----------------------------------------------------------------------------------------------------------------------------------------------------------------------------------------------------------------------------------------------------------------------------------------------------------------------------------------------------------------------------------------------------------------------------------------------------------------------------------------------------------------------------------------------------------------------------------------------------------------------------------------------------------------------------------------------------------------------------------------------------------------------------------------------------------------------------------------------CAGTCGC-CTCATCA-TTGTGTT------------GAGTTCA-G---GG---CGGATCGCTCGTCGC-GCCACC--TGGTGCCGCCTG--ACC-------TGA---GGGGCA-TTTTT----TGGTGGGG--TCGGGCGCTACGCTAAGCTGCTTTGGCG---CCTTCGGC-AACA-TGGTCCCAAAGCAGC----------------------------------CCTG-----CGC-GCCCA-------CTT---CACTT-----TGCTCG----C----------------------AA--CAT---------TTCTGCTAACGCCCTCC----CAGGAAGCCGCCGAGCTCGG-------------------------------------------------------------------------------------------------------------------------------------------------------------------------------------------------------------------------------------------------------------------------------------------------------------------------------------------------------------------------------------------------------------------------------------------------------------------------------------------------------------------------------------------------------------------------------------------------------------------------------------------------------------------------------------------------------------------------------------------------------------------------------------------------------------------------------------------------------------------------------------------------------------------------------------------------------------------------------------------------------------------------------------------------------------------------------------------------------------------------------------------------------------------------------------------------------
>Phyllosticta_eugeniae_CBS_445_82
---------------------------------------------------------------------------------------------------------------------------------------------------------------------------------------------------------------------------------------------------------------------------------------------------------------------------------------------------------------------------------CTTTGAACGCACATTGCGCCCTCTGGTATTCCGGAGGGCATGCCTGTTCGAGCGTCATTTCACCACTCAAGCT-CTGCTTGGTATTGGGCGACGTCCGCT--GCCGGA-CGCGCCTTGAAGACCTCGGCGACGGCGTCTCAG-CCTCGAGC---GTAGTAGTTAATAT-------CTCGCTTTGGA-GTGTTGGGCGACGGCC--GCCGGACA-ATCGACCT--TCGGTC------CATTTTTCCGAAGG------------------------------AAATTTGAAATGCTGGCGTCTTCGACGTCCGCGTTGTAATTTGTAGAGGATGCTTCGGCGAAGACTCCTGCCTAAGTCCCCTGGAACGGGGCGTCATAGAGGGTGAGAATCCCGTATGTGGCGGGCAGTCTAAGCCATGTGAAGCTCCTTCGACGAGTCGAGTTGTTTGGGAATGCAGCTCTAAATGGGAGGTAAATTTCTTCTAAAGCTAAATATTGGCCAGAGACCGATAGCGCACAAGTAGAGTGATCGAAAGATGAAAAGCACTTTGGAAAGAGAGTTAAAAAGTACGTGAAATTGTTGAAAGGGAAGCGCTTGCAACCAGACTCGCTCGTAGTTGCTCAG-CCGGCCTCTTGG-CCGGTGTACTCTTCTACGATCGGGCCAGCATCAGTTCGGGCGG-CAGGATAAAGGTGTCGGGAACGTAGCACCC-TTCGGGGTGTGTTATAGCCCGGCGCGGAATGCTGCCAGCCTGGACTGAGGATCTCGCTTCGGCAAGGATGCTGGCGTAATGGTTGTAAGCGGCCCGTCTTGAAACACGGACCAAGGAGTCTAACATCTATGCGAGTGTTTGGGTGTCAAACCCATGCGCGTAATGAAAGTGAACGGAGGTGGGAACCCCTCACGGGGTGCACCATCGACCGATCCTGATGTCTTCGGATGGATTTGAGTAAGAGCATAGCTGTTGGGACCCGAAAGATGGTGAACTATGCCTGAATAGGGTGAAGCCAGAGGAAACTCTG----CAGTTGCCCTCGCGT-TTTCTTT------------GAGTGCAGGGGCGG---TCGCTCGCTCGCCGC-ACCACC--TGGTGCCGCCTC--GCC-------TGA---GGGGCA--TTTTTGGGTGGTGGGG--TCGGGCGCTGCGCTAAGCTGCTTTGGCG---CGTTCGGC-AACA-TCG-CCCAAAGCAGC----------------------------------CCTG-----CGC-A-CCA-------CTT---CACTT-----GGGTCG--CAC----------------------AA--CAT---------TT-TGCTAACGCCCTCC----CAGGAAGCCGCCGAGCTCGG----------------------------------------------------------------------------------------------------------------------------------------------------------GCCCCGCGCTGTTTTCCGTAAGTC---CCG-CTCTGCCTCAGCTGTCCG-AGG---GCCGATTAGGCGCCCGG-AAGCT-CAATGAGTTGAGATTT-G-CCCACTAAACGCCATGTAGCCTCCATTGTCGGTCGTCCCCGTCA-CCATGGGTATGTTTTCTCGCAGCGTCAGGC---------------------CCGCCGC-CGTCGC------TTCTG----GCGCTAAT-GCA--CCG-------CAGTATCATGATTGGTATG-----------------------------------------------------------------------------------------------------------CGGCCAGTTCAAGGGCGACATCAAGGTCGAGGGCAGCGACCTCGTCATCGACGGCAAGAAGGTCCGCTTCTACCAGGAGCGTGACCCCGCCAGCATCCCCTGGGCTGAGACCGGTGCCTACTACATTGTCGAGTCCACTGGTGTCTTCACCACCACCGAGAAGGCCTCCGCTCACTTGAAGGGCGGTGCTAAGAAGGTCGTCATCTCTGCTCCCTCTGCTGACGCCCCCATGTTCGTCATGGGCGTCAACAACGAGACCTACAAGTCTGACATCAACGTCCTCTCCAACGCCTCTTGCACCACCAACTGCCTTGCT-CCCCTCGCCAAGGTCATTAACGAC-AAGTACACCATCATCGAGGGTC-TCATGACCACTGTCCACTCCTACACTGCCACCCAG-AAGACCGTTGACGGTCCCTCT--GCTAAGGACTGGCGTGGTGGCCGCACTGCTGCTACCAACATCATCCCCAGCAGCACCGGTGCCGCCAAGGCTGTCGGCAAGGTCATTCCTGAGCTCAACGGCAAG-CTCACCGGCATGG-CTTTCCGTGTCCCCACCTCCAACGTCTCCGTTGTCGACCTCACTGCTCGCATTGAGAAGGGCGCCAGCTACGAGGAGATCAAGCAGA
>Phyllosticta_fallopiae_MUCC0113
TGAAAGG--TTCCAGAGTAGGCGCTA------------------CAACGCCGAAATGAC-----CTTCTCA----CCCTTGTGTACT-CACTAT-GTTGCTTTGGCGGGTCGACCT-GGTTCCGACCCAGGCGGCCGG-CG-CCCCCAG----CCTTAAC----TGGCC----AGG---ACGCCC--GGCTAAGTGC---CCGCCAGTATAC---AAAAC-TCAAGAATTCATTT-TGTGAAGTCCTGA-TA-TATCATTTAATTG-ATTAAAACTTTCAACAACGGATCTCTTGGTTCTGGCATCGATGAAGAACGCAGCGAAATGCGATAAGTAATGTGAATTGCAGAATTCAGTGAATCATCGAATCTTTGAACGCACATTGCGCCCTCTGGTATTCCGGAGGGCATGCCTGTTCGAGCGTCATTTCAACCCTCAAGCT-CTGCTTGGTATTGGGCAACGTCCGCT--GCCGGA-CGTGCCTTGAAGACCTCGGCGACGGCGTCCTAG-CCTCGAGC---GTAGTAG-TAAAAT-----ATCTCGCTTTGGA-GTGCTGGGCGACGGCC--GCCGGACA-ATCGACCT--TCGGTC-------TATTTTTCCAAGGTTGACCTCGGATCAGGTAGGGATACCCGCTAAATTTGAAA-GCTGGCGTCTTCGACGTCCGCGTTGTAATTTGTAGAGGATGCTTCGGCGAGGACTCCTGCCTAAGTCCCCTGGAACGGGGCGTCACAGAGGGTGAGAATCCCGTATGTGGCGGGCGGTCCAAGCCATGTGAAGCTCCTTCGACGAGTCGAGTTGTTTGGGAATGCAGCTCTAAATGGGAGGTAAATTTCTTCTAAAGCTAAATATTGGCCAGAGACCGATAGCGCACAAGTAGAGTGATCGAAAGATGAAAAGCACTTTGGAAAGAGAGTTAAAAAGTACGTGAAATTGTTGAAAGGGAAGCGCTTGCAACCAGACTCGCTCGCAGTTGCTCAG-CCGGCCTCTTGG-CCGGCGTACTCTTCTGCGATCGGGCCAGCATCAGTTCGGGCGG-CTGGATAAAGGTGTCGGGAATGTAGCACCC-TTCGGGGTGTGTTATAGCCCGGCGCGGAATGCGGCCAGCCTGGACTGAGGATCTCGCTTCGGCAAGGATGCTGGCGTAATGGTTGTAAGCGGCCCGTCTTGAAACACGGACCAAGGAGTCTAACATCTATGCGAGTGTTTGGGTGTCAAACCCATGCGCGTAATGAAAGTGAACGGAGGTGGGAACCCCTCACGGGGTGCACCATCGACCGATCCTGATGTCTTCGGATGGATTTGAGTAAGAGCATAGCTGTTGGGACCCGAAAGATGGTGAACTATGCCTGAATAGGGTGAAGCCAGAGGAAACTCTG-----------------------------------------------------------------------------------------------------------------------------------------------------------------------------------------------------------------------------------------------------------------------------------------------------------------------------------------------------------------------------------------------------------------------------------------------------------------------------------------------------------------------------------GCCCCGCGCTGTTTTCCGTAAGTC---CCG-CCCTGCCTCAGCTGTCCG-AGG---GCCGATTAGGCGCCCGG-AAGCT-CGATGAGTTGAGATTT-G-CCAACT-GACGCGCTACAGCCTCCATTGTCGGTCGTCCCCGTCA-CCATGGGTATGTTTTCTCGCAGCGTCAGGC---------------------CCGCCGC-CGTCGC------TTCTG----GCGCTAAC-GCC--CCG-------CAGTATCATGATTGGCATG------------------------------------------------------------------------------------------------------------------------------------------------------------------------------------------------------------------------------------------------------------------------------------------------------------------------------------------------------------------------------------------------------------------------------------------------------------------------------------------------------------------------------------------------------------------------------------------------------------------------------------------------------------------------------------------------------------------------------------------------------------------
>Phyllosticta_guangdongensis_CFCC_58144_
------------------------------------------------------------------TCTCA----CCCTTGTGTACCTTACCAT-GTTGCTTTGGCGGGCCGACCC-GGTTTCGACCCGGGCGGCCGG-CG-CCCCCAG----CCCTCAG----GGGCC----AGG---ACGCCC--GGCTAAGTGC---CCGCCAGTATAC---AAAAC-TCAAGCGATTATTT-TGTGAAGTCCTGA-TA-TATCATTCAATTG-ATTAAAACTTTCAACAACGGATCTCTTGGTTCTGGCATCGATGAAGAACGCAGCGAAATGCGATAAGTAATGTGAATTGCAGATTTCAGTGAATCATCGAATCTTTGAACGCACATTGCGCCCTCTGGTATTCCGGAGGGCATGCCTGTTCGAGCGTCATTTCAACCCTCAAGCT-CTGCTTGGTATTGGGCGACGTCCGCT--GCCGGA-CGCGCCTCGAAGACCTCGGCGACGGCGTCTTAG-CCTCGAGC---GTAGTAG-TAATAT-------CTCGCTTTGGA-GTGCTGGACGACGGCC--GCCGGACA-ATCGACCT--TCGGTC--------------------------------------------------AAATTTGAAA-GCTGGCGTCTTCGACGTCCGCGTTGTAATTTGTAGAGGATGCTTCGGCGAAGACTCCTGCCTAAGTCCCCTGGAACGGGGCGTCATAGAGGGTGAGAATCCCGTATGTGGCGGGCAGTCTAAGCCATGTGAAGCTCCTTCGACGAGTCGAGTTGTTTGGGAATGCAGCTCTAAATGGGAGGTAAATTTCTTCTAAAGCTAAATATTGGCCAGAGACCGATAGCGCACAAGTAGAGTGATCGAAAGATGAAAAGCACTTTGGAAAGAGAGTTAAAAAGTACGTGAAATTGTTGAAAGGGAAGCGCTTGCAACCAGACTCGCTCGTAGTTGCTCAG-CCGGCCTCTTGG-CCGGTGTACTCTTCTGCGATCGGGCCAGCATCAGTTCGGGCGG-CCGGATAAAGGCGTCGGGAATGTAGCACCC-TTCGGGGTGTGTTATAGCCCGGCGCGGAATGCGGCCAGCCTGGACTGAGGATCTCGCTTCGGCAAGGATGCTGGCGTAATGGTTGTAAGCGGCCCGTCTTGAAACACGGACCAAGGAGTCTAACATCTATGCGAGTGTTTGGGTGTCAAACCCATGCGCGTAATGAAAGTGAACGGAGGTGGGAACCCTTCACGGGGTGCACCATCGACCGATCCTGATGTCTTCGGATGGATTTGAGTAAGAGCATAGCTGTTGGGACCCGAAAGATGGTGAACTATGCCTGAATAGGGTGAAGCCAGAGGAAACTCTG----CAGTTGCACTCACAT-TTTCTTT------------GAGCGCA-G---GG---CGG-TCGCTCGCCGC-GCCACC--TGGTGCCGCCTC--GCC-------TGA---GGGGCA-TTTTTTGGGTGGTGGGG--TCGGGCGCTGCGCTAAGCTGCTTTGGCG---CCTTCGGC-AACA-TGG-CCCAAAGCAGC----------------------------------CCTG-----CGC-A-TCA-------CCT---CACTT-----GTGTTG--CAC----------------------AA--CAT---------TT-TGCTAACGCCCTCC----CAGGAAGCCGCCGAGCTCGG----------------------------------------------------------------------------------------------------------------------------------------------------------GCCCCGCGCTGTTTTCCGTAAGTC---CCG-CCCTGCCTCAGCTGTCCG-AGG---GCCGATTAGGTGCCCGG-AAGTT-GGATGAGTTGAAATTC-G-CCCGCT-GACGCTCTGCAGCCTCCATTGTCGGTCGTCCCCGTCA-CCATGGGTATGTTTTCTCGCAGCGTCAGGC---------------------CCGCCGC-CGTCGC------TTCTG----GCGCTAAC-GCA--CCT-------CAGTATCATGATTGGTATG-----------------------------------------------------------------------------------------------------------CGGTCAGTTCAAGGGCGAGATCAAGGTCGAGGGCAGCGACCTCGTCATCAACGGCAAGAAGGTTCGCTTCTACCAGGAGCGTGACCCCGCCAGCATTCCCTGGGCTGAGACCGGTGCCTACTACATCGTCGAGTCCACTGGTGTTTTCACCACCACCGAGAAGGCCTCTGCTCACTTGAAGGGCGGTGCCAAGAAGGTTGTCATCTCTGCTCCTTCGGCTGACGCCCCCATGTTTGTCATGGGTGTCAACAACGAGACCTACAAGTCCGACATCAACGTCCTCTCCAACGCCTCTTGCACCACCAACTGCCTTGCT-CCCCTCGCCAAGGTCATCCACGAC-AAGTACACCATTGTTGAGGGTC-TCATGACCACTGTCCACTCCTACACTGCCACCCAG-AAGACCGTTGACGGTCCCTCC--GCTAAGGACTGGCGTGGTGGCCGCACTGCTGCTGCCAACATCATCCCCAGCAGCACCGGTGCCGCCAAGGCTGTCGGCAAGGTCATTCCCGACCTTAACGGCAAG-CTTACCGGCATGG-CTTTCCGTGTCCCCACTGCCAACGTCTCCGTTGTCGACCTGACTGCTCGCATTGAGAA-----------------------------
>Phyllosticta_guangdongensis_CFCC_58766__
------------------------------------------------------------------TCTCA----CCCTTGTGTACCTTACCAT-GTTGCTTTGGCGGGCCGACCC-GGTTTCGACCCGGGCGGCCGG-CG-CCCCCAG----CCCTCAG----GGGCC----AGG---ACGCCC--GGCTAAGTGC---CCGCCAGTATAC---AAAAC-TCAAGCGATTATTT-TGTGAAGTCCTGA-TA-TATCATTCAATTG-ATTAAAACTTTCAACAACGGATCTCTTGGTTCTGGCATCGATGAAGAACGCAGCGAAATGCGATAAGTAATGTGAATTGCAGATTTCAGTGAATCATCGAATCTTTGAACGCACATTGCGCCCTCTGGTATTCCGGAGGGCATGCCTGTTCGAGCGTCATTTCAACCCTCAAGCT-CTGCTTGGTATTGGGCGACGTCCGCT--GCCGGA-CGCGCCTCGAAGACCTCGGCGACGGCGTCTTAG-CCTCGAGC---GTAGTAG-TAATAT-------CTCGCTTTGGA-GTGCTGGACGACGGCC--GCCGGACA-ATCGACCT--TCGGTC--------------------------------------------------AAATTTGAAA-GCTGGCGTCTTCGACGTCCGCGTTGTAATTTGTAGAGGATGCTTCGGCGAAGACTCCTGCCTAAGTCCCCTGGAACGGGGCGTCATAGAGGGTGAGAATCCCGTATGTGGCGGGCAGTCTAAGCCATGTGAAGCTCCTTCGACGAGTCGAGTTGTTTGGGAATGCAGCTCTAAATGGGAGGTAAATTTCTTCTAAAGCTAAATATTGGCCAGAGACCGATAGCGCACAAGTAGAGTGATCGAAAGATGAAAAGCACTTTGGAAAGAGAGTTAAAAAGTACGTGAAATTGTTGAAAGGGAAGCGCTTGCAACCAGACTCGCTCGTAGTTGCTCAG-CCGGCCTCTTGG-CCGGTGTACTCTTCTGCGATCGGGCCAGCATCAGTTCGGGCGG-CCGGATAAAGGCGTCGGGAATGTAGCACCC-TTCGGGGTGTGTTATAGCCCGGCGCGGAATGCGGCCAGCCTGGACTGAGGATCTCGCTTCGGCAAGGATGCTGGCGTAATGGTTGTAAGCGGCCCGTCTTGAAACACGGACCAAGGAGTCTAACATCTATGCGAGTGTTTGGGTGTCAAACCCATGCGCGTAATGAAAGTGAACGGAGGTGGGAACCCTTCACGGGGTGCACCATCGACCGATCCTGATGTCTTCGGATGGATTTGAGTAAGAGCATAGCTGTTGGGACCCGAAAGATGGTGAACTATGCCTGAATAGGGTGAAGCCAGAGGAAACTCTG----CAGTTGCACTCACAT-TTTCTTT------------GAGCGCA-G---GG---CGG-TCGCTCGCCGC-GCCACC--TGGTGCCGCCTC--GCC-------TGA---GGGGCA-TTTTTTGGGTGGTGGGG--TCGGGCGCTGCGCTAAGCTGCTTTGGCG---CCTTCGGC-AACA-TGG-CCCAAAGCAGC----------------------------------CCTG-----CGC-A-TCA-------CCT---CACTT-----GTGTTG--CAC----------------------AA--CAT---------TT-TGCTAACGCCCTCC----CAGGAAGCCGCCGAGCTCGG----------------------------------------------------------------------------------------------------------------------------------------------------------GCCCCGCGCTGTTTTCCGTAAGTC---CCG-CCCTGCCTCAGCTGTCCG-AGG---GCCGATTAGGTGCCCGG-AAGTT-GGATGAGTTGAAATTC-G-CCCGCT-GACGCTCTGCAGCCTCCATTGTCGGTCGTCCCCGTCA-CCATGGGTATGTTTTCTCGCAGCGTCAGGC---------------------CCGCCGC-CGTCGC------TTCTG----GCGCTAAC-GCA--CCT-------CAGTATCATGATTGGTATG-----------------------------------------------------------------------------------------------------------CGGTCAGTTCAAGGGCGAGATCAAGGTCGAGGGCAGCGACCTCGTCATCAACGGCAAGAAGGTTCGCTTCTACCAGGAGCGTGACCCCGCCAGCATTCCCTGGGCTGAGACCGGTGCCTACTACATCGTCGAGTCCACTGGTGTTTTCACCACCACCGAGAAGGCCTCTGCTCACTTGAAGGGCGGTGCCAAGAAGGTTGTCATCTCTGCTCCTTCGGCTGACGCCCCCATGTTTGTCATGGGTGTCAACAACGAGACCTACAAGTCCGACATCAACGTCCTCTCCAACGCCTCTTGCACCACCAACTGCCTTGCT-CCCCTCGCCAAGGTCATCCACGAC-AAGTACACCATTGTTGAGGGTC-TCATGACCACTGTCCACTCCTACACTGCCACCCAG-AAGACCGTTGACGGTCCCTCC--GCTAAGGACTGGCGTGGTGGCCGCACTGCTGCTGCCAACATCATCCCCAGCAGCACCGGTGCCGCCAAGGCTGTCGGCAAGGTCATTCCCGACCTTAACGGCAAG-CTTACCGGCATGG-CTTTCCGTGTCCCCACTGCCAACGTCTCCGTTGTCGACCTGACTGCTCGCATTGAGAA-----------------------------
>Phyllosticta_guangdongensis_CFCC_58772_
------------------------------------------------------------------TCTCA----CCCTTGTGTACCTTACCAT-GTTGCTTTGGCGGGCCGACCC-GGTTTCGACCCGGGCGGCCGG-CG-CCCCCAG----CCCTCAG----GGGCC----AGG---ACGCCC--GGCTAAGTGC---CCGCCAGTATAC---AAAAC-TCAAGCGATTATTT-TGTGAAGTCCTGA-TA-TATCATTCAATTG-ATTAAAACTTTCAACAACGGATCTCTTGGTTCTGGCATCGATGAAGAACGCAGCGAAATGCGATAAGTAATGTGAATTGCAGATTTCAGTGAATCATCGAATCTTTGAACGCACATTGCGCCCTCTGGTATTCCGGAGGGCATGCCTGTTCGAGCGTCATTTCAACCCTCAAGCT-CTGCTTGGTATTGGGCGACGTCCGCT--GCCGGA-CGCGCCTCGAAGACCTCGGCGACGGCGTCTTAG-CCTCGAGC---GTAGTAG-TAATAT-------CTCGCTTTGGA-GTGCTGGACGACGGCC--GCCGGACA-ATCGACCT--TCGGTC--------------------------------------------------AAATTTGAAA-GCTGGCGTCTTCGACGTCCGCGTTGTAATTTGTAGAGGATGCTTCGGCGAAGACTCCTGCCTAAGTCCCCTGGAACGGGGCGTCATAGAGGGTGAGAATCCCGTATGTGGCGGGCAGTCTAAGCCATGTGAAGCTCCTTCGACGAGTCGAGTTGTTTGGGAATGCAGCTCTAAATGGGAGGTAAATTTCTTCTAAAGCTAAATATTGGCCAGAGACCGATAGCGCACAAGTAGAGTGATCGAAAGATGAAAAGCACTTTGGAAAGAGAGTTAAAAAGTACGTGAAATTGTTGAAAGGGAAGCGCTTGCAACCAGACTCGCTCGTAGTTGCTCAG-CCGGCCTCTTGG-CCGGTGTACTCTTCTGCGATCGGGCCAGCATCAGTTCGGGCGG-CCGGATAAAGGCGTCGGGAATGTAGCACCC-TTCGGGGTGTGTTATAGCCCGGCGCGGAATGCGGCCAGCCTGGACTGAGGATCTCGCTTCGGCAAGGATGCTGGCGTAATGGTTGTAAGCGGCCCGTCTTGAAACACGGACCAAGGAGTCTAACATCTATGCGAGTGTTTGGGTGTCAAACCCATGCGCGTAATGAAAGTGAACGGAGGTGGGAACCCTTCACGGGGTGCACCATCGACCGATCCTGATGTCTTCGGATGGATTTGAGTAAGAGCATAGCTGTTGGGACCCGAAAGATGGTGAACTATGCCTGAATAGGGTGAAGCCAGAGGAAACTCTG----CAGTTGCACTCACAT-TTTCTTT------------GAGCGCA-G---GG---CGG-TCGCTCGCCGC-GCCACC--TGGTGCCGCCTC--GCC-------TGA---GGGGCA-TTTTTTGGGTGGTGGGG--TCGGGCGCTGCGCTAAGCTGCTTTGGCG---CCTTCGGC-AACA-TGG-CCCAAAGCAGC----------------------------------CCTG-----CGC-A-TCA-------CCT---CACTT-----GTGTTG--CAC----------------------AA--CAT---------TT-TGCTAACGCCCTCC----CAGGAAGCCGCCGAGCTCGG----------------------------------------------------------------------------------------------------------------------------------------------------------GCCCCGCGCTGTTTTCCGTAAGTC---CCG-CCCTGCCTCAGCTGTCCG-AGG---GCCGATTAGGTGCCCGG-AAGTT-GGATGAGTTGAAATTC-G-CCCGCT-GACGCTCTGCAGCCTCCATTGTCGGTCGTCCCCGTCA-CCATGGGTATGTTTTCTCGCAGCGTCAGGC---------------------CCGCCGC-CGTCGC------TTCTG----GCGCTAAC-GCA--CCT-------CAGTATCATGATTGGTATG-----------------------------------------------------------------------------------------------------------CGGTCAGTTCAAGGGCGAGATCAAGGTCGAGGGCAGCGACCTCGTCATCAACGGCAAGAAGGTTCGCTTCTACCAGGAGCGTGACCCCGCCAGCATTCCCTGGGCTGAGACCGGTGCCTACTACATCGTCGAGTCCACTGGTGTTTTCACCACCACCGAGAAGGCCTCTGCTCACTTGAAGGGCGGTGCCAAGAAGGTTGTCATCTCTGCTCCTTCGGCTGACGCCCCCATGTTTGTCATGGGTGTCAACAACGAGACCTACAAGTCCGACATCAACGTCCTCTCCAACGCCTCTTGCACCACCAACTGCCTTGCT-CCCCTCGCCAAGGTCATCCACGAC-AAGTACACCATTGTTGAGGGTC-TCATGACCACTGTCCACTCCTACACTGCCACCCAG-AAGACCGTTGACGGTCCCTCC--GCTAAGGACTGGCGTGGTGGCCGCACTGCTGCTGCCAACATCATCCCCAGCAGCACCGGTGCCGCCAAGGCTGTCGGCAAGGTCATTCCCGACCTTAACGGCAAG-CTTACCGGCATGG-CTTTCCGTGTCCCCACTGCCAACGTCTCCGTTGTCGACCTGACTGCTCGCATTGAGAA-----------------------------
>Phyllosticta_ilicis_aquifolii__CGMCC_3_14358_
TGAAAGA--TCCTTAGTACAGCGTTG---GTCCCCCTAAAAAGGCGCCACTGGAAAAGGCTTCTCTTCACA---CCCCTTGTGTACCTTACCAT-GTTGCTTTGGCGGGCCGACCC-GGTTTCGACCCGGGCGGCCGG-CG-CCCCCAG--CCCCTCACC----GGGCC----AGG---ACTCCC--GGCTAAGCGC---CCGCCAGTATAC---AAAAC-TCCAGCGATTATTA-CGTGTAGTCCTGATTA-TATTATTCAATTA-ATTAAAACTTTCAACAACGGATCTCTTGGTTCTGGCATCGATGAAGAACGCAGCGAAATGCGATAAGTAATGTGAATTGCAGATTTCAGTGAATCATCGAATCTTTGAACGCACATTGCGCCCTCTGGTATTCCGGAGGGCATGCCTGTTCGAGCGTCATTTCAACCCTCAAGCT-CTGCTTGGTATTGGGCGACGTCCGCT--GCCGGA-CGCGCCTCGAAGACCTCGGCGACGGCGTCCCAG-CCTCGAGC---GTAGTAG-TAACAT------TCTCGCTTTGGA-GGACTGGGCGTTGGCC--GCCGGACA-ATCGACCT--TCGGTC-----TAAATTTTT------------------------------------------------------------------------------------------------------------------------------------------------------------------------------------------------------------------------------------------------------------------------------------------------------------------------------------------------------------------------------------------------------------------------------------------------------------------------------------------------------------------------------------------------------------------------------------------------------------------------------------------------------------------------------------------------------------------------------------------------------------------------------------------------------------AGGTCAGTTGC-CTCACAC-TTTCTTT------------GAGCGCA-G---GG---CGCCCCGCTCTCCGC-GCCACC--TTTTGCTATCTC--GCT-------CGA---GGGGCAATTTT-----TGGTGGGG--TCGG--GCTGCGCTAAGCTGCTTTGGCG---CGTTCGGC-AACA-TCG-CCCGAAGTAGCA---TTTTTGCGCCCCGCC-GTCG---------CCCCG-----CAC-AGCCA-------CTT---CACTT-----GTGCCC--CAC----------------------AA--CAT---------TT-TGCTAACGCCCTCT----TAGGAAGCCGCCGAGCTCGGTAAGGGTTCCTTCAAGT-----------------------------------------------------------------------------------------------------------------------------------------GCCCCGCGCTGTTTTCCGTAAGTC---CCG-CCCTGCCTCAGCTGTCCA-AGG---GCCGATTAGGCACCCGG-AAGCT-CGATGAGTTGAGCTTC-G-CCAGCT-GACGCGCTACAGCTTCCATTGTCGGTCGTCCCCGTCA-CCATGGGTATGTTTCCTCGCAGCGTCAGGC---------------------CCGCCGC-CGTCGC------TTCTG----GCGCTAAC-GCA--CCG-------CAGTATCATGATTGGCATG------------------------------------------------------------------------------------------------------------------------------------------------------------------------------------------------------------------------------------------------------------------------------------------------------------------------------------------------------------------------------------------------------------------------------------------------------------------------------------------------------------------------------------------------------------------------------------------------------------------------------------------------------------------------------------------------------------------------------------------------------------------
>Phyllosticta_ilicis_aquifolii_CGMCC_3_14359_
TGAAAGA--TCCTTAGTACAGCGTTG---GTCCCCCTAAAAAGGCGCCACTGGAAAAGGCTTCTCTTCACA---CCCCTTGTGTACCTTACCAT-GTTGCTTTGGCGGGCCGACCC-GGTTTCGACCCGGGCGGCCGG-CG-CCCCCAG--CCCCTCACC----GGGCC----AGG---ACTCCC--GGCTAAGCGC---CCGCCAGTATAC---AAAAC-TCCAGCGATTATTA-CGTGTAGTCCTGATTA-TATTATTCAATTA-ATTAAAACTTTCAACAACGGATCTCTTGGTTCTGGCATCGATGAAGAACGCAGCGAAATGCGATAAGTAATGTGAATTGCAGATTTCAGTGAATCATCGAATCTTTGAACGCACATTGCGCCCTCTGGTATTCCGGAGGGCATGCCTGTTCGAGCGTCATTTCAACCCTCAAGCT-CTGCTTGGTATTGGGCGACGTCCGCT--GCCGGA-CGCGCCTCGAAGACCTCGGCGACGGCGTCCCAG-CCTCGAGC---GTAGTAG-TAACAT------TCTCGCTTTGGA-GGACTGGGCGTTGGCC--GCCGGACA-ATCGA-------------------------------------------------------------------------------------------------------------------------------------------------------------------------------------------------------------------------------------------------------------------------------------------------------------------------------------------------------------------------------------------------------------------------------------------------------------------------------------------------------------------------------------------------------------------------------------------------------------------------------------------------------------------------------------------------------------------------------------------------------------------------------------------------------------------------------------AGGTCAGTTGC-CTCACAC-TTTCTTT------------GAGCGCA-G---GG---CGCCCCGCTCTCCGC-GCCACC--TTTTGCTATCTC--GCT-------CGA---GGGGCAATTTT-----TGGTGGGG--TCGG--GCTGCGCTAAGCTGCTTTGGCG---CGTTCGGC-AACA-TCG-CCCGAAGTAGCA---TTTTTGCGCCCCGCC-GTCG---------CCCCG-----CAC-AGCCA-------CTT---CACTT-----GTGCCC--CAC----------------------AA--CAT---------TT-TGCTAACGCCCTCT----TAGGAAGCCGCCGAGCTCGGTAAGGG----------------------------------------------------------------------------------------------------------------------------------------------------GCCCCGCGCTGTTTTCCGTAAGTC---CCG-CCCTGCCTCAGCTGTCCA-AGG---GCCGATTAGGCACCCGG-AAGCT-CGATGAGTTGAGCTTC-G-CCAGCT-GACGCGCTACAGCTTCCATTGTCGGTCGTCCCCGTCA-CCATGGGTATGTTTCCTCGCAGCGTCAGGC---------------------CCGCCGC-CGTCGC------TTCTG----GCGCTAAC-GCA--CCG-------CAGTATCATGATTGGCATG------------------------------------------------------------------------------------------------------------------------------------------------------------------------------------------------------------------------------------------------------------------------------------------------------------------------------------------------------------------------------------------------------------------------------------------------------------------------------------------------------------------------------------------------------------------------------------------------------------------------------------------------------------------------------------------------------------------------------------------------------------------
>Phyllosticta_maculata_CPC_18347_
CGAAAGG--GCCACGAGTACGCGCCA--------------------CGGCGGGGAAAGTGCGCACCTCTCG--AACCCTTGTGTACC-CACCGC-GTTGCTTTGGCGGGCCGACCC-GGTTTCGACCCGGGCGGCCGG-CG-GCCCCAG----CCTCATC----CGGCC----AGG---ACGCCC--GGCCAAGCGC---CCGCCAGTCTAC---AAGAC-TCAAGC-ATCATTC-CGTGAAGTCCTGA-CG-CACCATACAATCG-ATTAAAACTTTCAACAACGGATCTCTCGGTTCCGGCATCGATGAAGAACGCAGCGAAATGCGATAAGTAATGTGAATTGCAGAATTCAGTGAACCATCGAATCTTTGAACGCACATTGCGCCCTCTGGTATTCCGGGGGGCATGCCTGTTCGAGCGTCATTTCACCCCTCAAGCCACCGCTTGGTGTTGGGCGACGTCCGCT--GCCGGA-CGCGCCTCGAAGACCTCGGCGACGGCGTCTCGG-CCTCGAGC---GCAGTAG-TAAAAC-----ATCTCGCTCTGGA-GCGCCGGACGGCGGCC--GCCGGACAATCGACCCTTCGCGGTC-----TGCAAACTTCCAAGGTTGACCTCGGATCAGGTAGGGATACCCGCT---------------------------------------------------------------------------------------------------------------------------------------------------------------------------------------------------------------------------------------------------------------------------------------------------------------------------------------------------------------------------------------------------------------------------------------------------------------------------------------------------------------------------------------------------------------------------------------------------------------------------------------------------------------------------------------------------------------------------------------------------------------------------TCAGTCGT-CTCACAT-TTTCTCG------------AAGCGCA-G---GG---CGGGTCGCCCGTCGC-GCCACC--TGGTGCCG-CTC--GCC-------TGC---GGGGCA--TTTTTGGGTGGTGGGG--TTAGGCGCTGCGCTAAGCTGCTTTGGCG---CATTCGCC-AACA-TGG-CCCGAAGCAGC----------------------------------TCTG-----CGC-G-TCA-------CAT---CACCT-----GCGTCA--CAC----------------------AA--CAT---------TT-TGCTAACTCCCTCC----CAGGAAGCCGCCGAGCTC------------------------------------------------------------------------------------------------------------------------------------------------------------GCCCCGTGCTGTTTTTCGTAAGTG---CCG-CCCTTCCTCAGCTGTCCG-AGG---GCCGATTAGGCGCCCGG-AAGCT-CGTTGAGTTGAGATTC-A-TCCACT-GACGCGCTCCAGCTTCCATTGTCGGTCGTCCCCGTCA-TCATGGGTATGTTTTCTCTCAGCATCAGGC------------------------CCGC-CGTCGC------TTCTG----GCGCTAAC-ACA--CCG-------CAGAATTATGATTGGC---------------------------------------------------------------------------------------------------------------------------------------------------------------------------------------------------------------------------------------------------------------------------------------------------------------------------------------------------------------------------------------------------------------------------------------------------------------------------------------------------------------------------------------------------------------------------------------------------------------------------------------------------------------------------------------------------------------------------------------------------------------------
>Phyllosticta_maculata_BRIP_46622_
CGAAAGG----------------------GCCACGAGTACGCGCCACGGCGGGGAAAGTGCGCACCTCTCG--AACCCTTGTGTACC-CACCGC-GTTGCTTTGGCGGGCCGACCC-GGTTTCGACCCGGGCGGCCGG-CG-GCCCCAG----CCTCATC----CGGCC----AGG---ACGCCC--GGCCAAGCGC---CCGCCAGTCTAC---AAGAC-TCAAGC-ATCATTC-CGTGAAGTCCTGA-CG-CACCATACAATCG-ATTAAAACTTTCAACAACGGATCTCTCGGTTCCGGCATCGATGAAGAACGCAGCGAAATGCGATAAGTAATGTGAATTGCAGAATTCAGTGAACCATCGAATCTTTGAACGCACATTGCGCCCTCTGGTATTCCGGGGGGCATGCCTGTTCGAGCGTCATTTCACCCCTCAAGCCACCGCTTGGTGTTGGGCGACGTCCGCT--GCCGGA-CGCGCCTCGAAGACCTCGGCGACGGCGTCTCGG-CCTCGAGC---GCAGTAG-TAAAAC-----ATCTCGCTCTGGA-GCGCCGGACGGCGGCC--GCCGGACAATCGACCCTTCGCGGTC-----TGCAAACTTCCAAGGTTGACCTCGGATCAGGTAGGGATACCCGCT---------------------------------------------------------------------------------------------------------------------------------------------------------------------------------------------------------------------------------------------------------------------------------------------------------------------------------------------------------------------------------------------------------------------------------------------------------------------------------------------------------------------------------------------------------------------------------------------------------------------------------------------------------------------------------------------------------------------------------------------------------------------------TCAGTCGT-CTCACAT-TTTCTCG------------AAGCGCA-G---GG---CGGGTCGCCCGTCGC-GCCACC--TGGTGCCG-CTC--GCC-------TGC---GGGGCA--TTTTTGGGTGGTGGGG--TTAGGCGCTGCGCTAAGCTGCTTTGGCG---CATTCGCC-AACA-TGG-CCCGAAGCAGC----------------------------------TCTG-----CGC-G-TCA-------CAT---CACCT-----GCGTCA--CAC----------------------AA--CAT---------TT-TGCTAACTCCCTCC----CAGGAAGCCGCCGAGCTC------------------------------------------------------------------------------------------------------------------------------------------------------------GCCCCGTGCTGTTTTTCGTAAGTG---CCG-CCCTTCCTCAGCTGTCCG-AGG---GCCGATTAGGCGCCCGG-AAGCT-CGTTGAGTTGAGATTC-A-TCCACT-GACGCGCTCCAGCTTCCATTGTCGGTCGTCCCCGTCA-TCATGGGTATGTTTTCTCTCAGCATCAGGC------------------------CCGC-CGTCGC------TTCTG----GCGCTAAC-ACA--CCG-------CAGAATTATGATTGGC---------------------------------------------------------------------------------------------------------------------------------------------------------------------------------------------------------------------------------------------------------------------------------------------------------------------------------------------------------------------------------------------------------------------------------------------------------------------------------------------------------------------------------------------------------------------------------------------------------------------------------------------------------------------------------------------------------------------------------------------------------------------
>Phyllosticta_mangiferae_IMI260_576_
TGAAAGG--TCTTCGAGTAGGCTGCA--------------------AGGCCCAAAGAAC----CTCTCTCA----CCCTTGTGTACCTTACCAT-GTTGCTTTGGCGGGCCGACCC-GGTTTCGACCCGGGCGGCCGG-CG-CCCCCAG----CCCCCAG----GGGCC----AGG---ACGCCT--GGCTAAGTGC---CCGCCAGTATAC---AAAAC-TCAAGCGATTATTT-TGTGAAGTCCTGA-TA-TATCATTCAATTG-ATTAAAACTTTCAACAACGGATCTCTTGGTTCTGGCATCGATGAAGAACGCAGCGAAATGCGATAAGTAATGTGAATTGCAGAATTCAGTGAATCATCGAATCTTTGAACGCACATTGCGCCCTCTGGTATTCCGGAGGGCATGCCTGTTCGAGCGTCATTTCAACCCTCAAGCT-CTGCTTGGTATTGGGCGACGTCCGCT--GCCGGA-CGCGCCTCGAAGACCTCGGCGACGGCGTCTCAG-CCTCGAGC---GTAGTAG-TAATAT-------CTCGCTTTGGA-GTGCTGGACGACGGCC--GCCGGACA-ATCGACCT--TCGGTCTA------------------------------------------------AAATTTGAAA-GCTGGCGTCTTCGACGTCCGCGTTGTAATTTGTAGAGGATGCTTCGGCGAAGACTCCTGCCTAAGTCCCCTGGAACGGGGCGTCATAGAGGGTGAGAATCCCGTATGTGGCGGGCAGTCTAAGCCATGTGAAGCTCCTTCGACGAGTCGAGTTGTTTGGGAATGCAGCTCTAAATGGGAGGTAAATTTCTTCTAAAGCTAAATATTGGCCAGAGACCGATAGCGCACAAGTAGAGTGATCGAAAGATGAAAAGCACTTTGGAAAGAGAGTTAAAAAGTACGTGAAATTGTTGAAAGGGAAGCGCTTGCAACCAGACTCGCTCGTAGTTGCTCAG-CCGGCCTCTTGG-CCGGTGTACTCTTCTGCGATCGGGCCAGCATCAGTTCGGGCGG-CCGGATAAAGGTGTCGGGAATGTAGCACCC-TTCGGGGTGTGTTATAGCCCGGCGCGGAATGCGGCCAGCCTGGACTGAGGATCTCGCTTCGGCAAGGATGCTGGCGTAATGGTTGTAAGCGGCCCGTCTTGAAACACGGACCAAGGAGTCTAACATCTATGCGAGTGTTTGGGTGTCAAACCCATGCGCGTAATGAAAGTGAACGGAGGTGGGAACCCTTCACGGGGTGCACCATCGACCGATCCTGATGTCTTCGGATGGATTTGAGTAAGAGCATAGCTGTTGGGACCCGAAAGATGGTGAACTATGCCTGAATAGGGTGAAGCCAGAGGAAACTCTG----CAGTTGC-CTCACAT-TTTCTTT------------GAGCGCA-G---GG---CGG-TCGCTCGCCGC-GCCATC--TGGTGCCGCCTC--GCC-------TGA---GGGGCA-TTTTTTGGGTGGTGGGG--TCGGGCGCTGCGCTAAGCTGCTTTGGCG---CCTTCGGC-AACA-TGG-CCCAAAGCAGC----------------------------------CCTG-----CGC-A-TCA-------CCT---CATT------GTGTCG--CAC----------------------AA--CAT---------TT-TGCTAACGCCCTCT----CAGGAAGCCGCCGAGCTCGG----------------------------------------------------------------------------------------------------------------------------------------------------------GCCCCGCGCTGTTTTCCGTAAGTC---CCG-CCCTGCCTCAGCTGTCCG-AGG---GCCGATTAGGCGCCCGG-AAGTT-GGAAGAGTTGAGATTC-G-CCCGCT-GACGCTCTGTAGCCTCCATTGTCGGTCGTCCCCGTCA-CCATGGGTATGTTTTCTCGCAGCGTCAGGC---------------------CCGCCGC-CGTCGC------TTCTG----GCGCTAAC-GCA--CCT-------CAGTATCATGATTGGTATG-----------------------------------------------------------------------------------------------------------CGGTCAGTTCAAGGGCGAGATCAAGGTCGAGGGCAGCGACCTCGTCATCAACGGCAAGAAGGTTCGCTTCTACCAGGAGCGTGACCCCGCCAGCATTCCCTGGGCTGAGACCGGTGCCTACTACATCGTCGAGTCCACTGGTGTTTTCACCACCACCGAGAAGGCCTCTGCTCACTTGAAGGGCGGTGCCAAGAAGGTTGTCATCTCTGCTCCTTCGGCTGACGCCCCCATGTTTGTTATGGGTGTCAACAACGAGACTTACAAGTCCGACATCAACGTCCTCTCCAACGCTTCTTGCACCACCAACTGCCTTGCT-CCCCTCGCCAAGGTCATCCACGAC-AAGTACACCATTGTTGAGGGTC-TCATGACCACTGTCCACTCCTACACTGCCACCCAG-AAGACCGTTGACGGTCCCTCC--GCTAAGGACTGGCGTGGTGGCCGCACTGCTGCGGCCAACATCATCCCCAGCAGCACCGGTGCCGCCAAGGCTGTCGGCAAGGTCATTCCCGACCTTAACGGCAAG-CTTACCGGCATGG-CTTTCCGTGTCCCCACTGCCAACGTCTCCGTTGTCGACCTGACTGCTCGCATTGAGAGGCG---CAGCTACGA-GAGATC-AGCAGA
>Phyllosticta_mangifera_indica_strain_MFLUCC_10-0029_
TGAAAGG--TTCCAGAGTAGGCGCTA------------------CAACGCCGAAATGAC-----CTTCTCA----CCCTTGTGTACT-CACTAT-GTTGCTTTGGCGGGTCGACCT-GGTTCCGACCCAGGCGGCCGG-CG-CCCCCAG----CCTTAAC----TGGCC----AGG---ACGCCC--GGCTAAGTGC---CCGCCAGTATAC---AAAAC-TCAAGAATTCATTT-TGTGAAGTCCTGA-TA-TATCATTTAATTG-ATTAAAACTTTCAACAACGGATCTCTTGGTTCTGGCATCGATGAAGAACGCAGCGAAATGCGATAAGTAATGTGAATTGCAGAATTCAGTGAATCATCGAATCTTTGAACGCACATTGCGCCCTCTGGTATTCCGGAGGGCATGCCTGTTCGAGCGTCATTTCAACCCTCAAGCT-CTGCTTGGTATTGGGCAACGTCCGCT--GCCGGA-CGTGCCTTGAAGACCTCGGCGACGGCGTCCTAG-CCTCGAGC---GTAGTAG-TAAAAT-----ATCTCGCTTTGGA-GTGCTGGGCGACGGCC--GCCGGACA-------------------------------------------------------------------AAATTTGAAA-GCTGGCGCCTTCGGCGTCCGCGTTGTAATTTGTAGAGGATGCTTCGGCGAGGGCTCCTGTCTAAGTCCCCTGGAACGGGGCGTCACAGAGGGTGAGAATCCCGTACGTGGCGGGCAGTCCAAGCCATGTGAAGCTCCTTCGACGAGTCGAGTTGTTTGGGAATGCAGCTCTAAATGGGAGGTAAATTTCTTCTAAAGCTAAATACTGGCCAGAGACCGATAGCGCACAAGTAGAGTGATCGAAAGATGAAAAGCACTTTGGAAAGAGAGTTAAAAAGTACGTGAAATTGTTGAAAGGGAAGCGTTTGCAACCAGACTCGCTCGCAGTTGCTCAG-CCGGCCTCTTGG-CCGGCGTACTCTTCTGCGATCGGGCCAGCATCAGTTCGGGCGG-CCGGATAAAGGTGTCGGGAATGTAGCACCC-TTCGGGGTGTGTTATAGCTCGGCGCGGAATGCGGCCAGCCTGGACTGAGGATCTCGCTTCGGCAAGGATGCTGGCGTAATGGTTGTAAGCGGCCCGTCTTGAAACACGGACCAAGGAGTCTAACATCTATGCGAGTGTTTGGGTGTCAAACCCATGCGCGTAATGAAAGTGAACGGAGGTGGGAACCCCTCGCGGGGCGCACCATCGACCGATCCTGATGTCTTCGGATGGATTTGAGCAAGAGCATAGCTGTTGGGACCCGAAAGATGGTGAACTATGCCTGAATAGGGTGAAGCCAGAGGAAACTCTG----CAGTTGC-TTCACAC-TTTCTTT------------GAGCGCA-G---GG---CGGCTTACTCGCCGC-GCCACC--TTTGGCCGTCTC--GCT-------CGT---GGGGCA-TTTCT----TGGTGGGG--TCGG--GCTGCGCTAAGCTGCTTTTGCG---CGTTCGGC-AACA-TTG-CCTAAAGCGGCC---GTGTTGCGCCCGACG-GTCG---------CCCTG-----CGC-ACTCA-------CCT---CACTT-----CGGTCG--CAC----------------------AA-ACTT---------TT-TGCTAACGCCCTCG----CAGGAAGCC---------------------------------------------------------------------------------------------------------------------------------------------------------------------GCCCCGCGCCGTTTTCCGTAAGTG---CCG-CCCTGCCTCAGCTGTCCG-AGG---GCCGATCAGGCGCCTGG-AAGCT-CGATGAGTTGAGATTC-A-CCAGCT-GACGCTTTGCAGCCTCCATTGTCGGTCGTCCCCGTCA-CCATGGGTATGTTTTCTCGCAGCGTCAGGC---------------------CCGCCGC-CGTTGC------TTCTG----GCGCTAAC-ACA--CCC-------CAGTATCATGATTGGCATG-----------------------------------------------------------------------------------------------------------CGGTCAGTTCAAGGGCGAGATCAAGGTCGAGGGCAGCGACCTCGTCATCAACGGCAAGAAGGTCCGCTTCTACCAGGAACGTGACCCCGCCAGCATTCCCTGGGGTGAGACCGGCGCCTACTACATCGTCGAGTCCACTGGTGTTTTCACCACCACCGAGAAGGCCTCTGCTCACTTGAAGGGCGGAGCAAAGAAAGTTGTCATCTCTGCTCCTTCTGCTGACGCCCCCATGTTCGTCATGGGTGTCAACAACGAGAGCTACAAGTCCGACATCAACGTCCTCTCCAACGCATCCTGCACCACCAACTGCCTTGCT-CCCCTCGCCAAGGTCATCCACGAC-AAGTACACCATCATCGAGGGTC-TCATGACCACTGTTCACTCCTACACTGCCACCCAG-AAGACCGTCGATGGTCCCTCC--GCCAAGGACTGGCGTGGAGGCCGCACTGCTGCTGCCAACATCATCCCCAGTAGCACCGGTGCCGCCAAGGCTGTCGGCAAGGTCATCCCCGACCTCAACGGCAAG-CTCACCGGCATGG-CTTTCCGTGTCCCTACGGCCAACGTCTCCGTTGTCGATCTCACTGCTCGCATTGAGAAGGGCGCCAGCTACGAGGAAATCAAGCAGA
>Phyllosticta_musaechinensis_GZAAS6_1247_
CGAAAGG--GCCTCGAGTACGCGCCA--------------------CGGCGCGGAAAGTGCGCACCTCTCG--AACCCTTGTGTACC-CACCGC-GTTGCTTTGGCGGGCCGACCC-GGTTCCGACCCGGGCGGCCGG-CG-GCCCCAG----CCTCGTC----CGGCC----AGG---ACGCCC--GGTCAAGCGC---CCGCCAGCCTAC---AAGAC-TCAAGC-ATCATTC-CGTGAAGTCCTGA-CG-CACCGTCCAATTT-ATTAAAACTTTCAACAACGGATCTCTTGGTTCTGGCATCGATGAAGAACGCAGCGAAATGCGATAAGTAATGTGAATTGCAGAATTCAGTGAATCATCGAATCTTTGAACGCACATTGCGCCCTCTGGCATTCCGGGGGGCATGCCTGTTCGAGCGTCATTTCACCCCTCAAGCTGCTGCTTGGTGTTGGGCGACGTCCGCT--GCCGGA-CGCGCCTCGAAGACCTCGGCGACGGCGTCTCGG-CCTCGAGC---GTAGTAG-TAAGAC-----ATCTCGCTTTGGA-GCGCCGGACGGCGGCC--GCCGGACAACCGACCCTTCGCGGTC--------TGCAAACCTAAGGTGACCTCGGATCAGGTAGGGATACCCGCT------------------------------------------------------------------------------------------------------------------------------------------------------------------------------------------------------------------------------------------------------------------------------------------------------------------------------------------------------------------------------------------------------------------------------------------------------------------------------------------------------------------------------------------------------------------------------------------------------------------------------------------------------------------------------------------------------------------------------------------------------------------------AGGTCAGTTCT-CTCACAT-TTTCTCT------------AAGCGCA-G---GG---CGGGTCGCCCGTCGC-GCCACC--TGGTGCCG-CTC--GCC-------CGA---GGGGCA-TTTTTTGGGTGGTGGGG--TTAGGCGCTGCGCTAAGCTGCTTTGGCG---CATTCGCC-AACA-TGG-CCCGAAGCAGC----------------------------------TCTG-----CGC-G-TCA-------CTT---CACCT-----GCGTGA--CAC----------------------AA--CAT---------TT-TGCTAACTCCCTCC----CAGGAAGCCGCCGAGTTCGGCAAGGGTTCCTTCAAGTACGCCTGGGTCCTCGACAAGCTGAAGGCTGAGCGTGAGCGTGGTATCACCATTGATATTGCTCTCTGGAAGTTTGAGACCCCGAAGTACTATGTCACCGTCATTGACGCCCCCGGTCACCGTGACTTCATCAAGAACGCCCCGTGCTGTTTTTCGTAAGTG---CCG-CCCTTCCTCAGCTGTCCG-AGG---GCCGATTAGGCGCCCGG-AAGCT-CGTTGAGTTGAGATTC-A-TCCACT-GACGCGCTCCAGCTTCCATCGTCGGTCGTCCCCGTCA-TCATGGGTATGTTTTCTCGCAGCGTCAGGC------------------------CCGC-CGTCGC------TTCTG----GCGCTAAC-GCA--CCG-------CAGTATTATGATTGGC---CCTACGCTGTACGTATACCCAAACATG-------AGCCCGGAAGTATTATGGCCATTGGCTGAC----ACTTTCAGGCCTACATGCTC-AAGTATGACT-CGACCCACGGTCAGTTCAAGGGCGAGATCAAGGTCGAGGGCAGCGACCTCGTCATCAACGGCAAGAAGGTCCGCTTCTACCAGGAGCGTGACCCCGCCAGCATCCCCTGGGCTGAGACCGGTGCCTACTACATCGTCGAGTCCACTGGTGTTTTCACCACCACCGACAAGGCCTCTGCTCACTTGAAGGGCGGTGCCAAGAAGGTCGTCATTTCTGCTCCTTCGGCTGACGCCCCCATGTTCGTCATGGGCGTCAACAACGAGACCTACAAGTCCGACATCAAGGTCCTCTCCAACGCTTCTTGCACCACCAACTGCCTTGCT-CCCCTCGCTAAGGTGATCCACGAC-AAGTATACCATCATCGAGGGTC-TCATGACCACTGTCCACTCCTACACTGCCACCCAG-AAAACCGTTGACGGTCCCTCC--GCTAAGGACTGGCGTGGTGGCCGTACTGCTGCTGCCAACATAATTCCCAGCAGCACTGGTGCTGCCAAGGCCGTCGGCAAGGTCATTCCCGACCTCAATGGCAAG-CTCACTGGCATGG-CTTTCCGTGTCCCCACTGCGAACGTCTCCGTTGTCGACCTGACTGCCCGCATTGAGAAGGGCGCCAGTTACGATGAGATCAAGCAGA
>Phyllosticta_musaechinensis_GZAAS6_1384
CGAAAGG--GCCTCGAGTACGCGCCA--------------------CGGCGCGGAAAGT--GCGCACCTCTCGAACCCTTGTGTACC-CACCGC-GTTGCTTTGGCGGGCCGACCC-GGTTCCGACCCGGGCGGCCGG-CG-GCCCCAG----CCTCGTC----CGGCC----AGG---ACGCCC--GGTCAAGCGC---CCGCCAGCCTAC---AAGAC-TCAAGC-ATCATTC-CGTGAAGTCCTGA-CG-CACCGTCCAATTT-ATTAAAACTTTCAACAACGGATCTCTTGGTTCTGGCATCGATGAAGAACGCAGCGAAATGCGATAAGTAATGTGAATTGCAGAATTCAGTGAATCATCGAATCTTTGAACGCACATTGCGCCCTCTGGCATTCCGGGGGGCATGCCTGTTCGAGCGTCATTTCACCCCTCAAGCTGCTGCTTGGTGTTGGGCGACGTCCGCT--GCCGGA-CGCGCCTCGAAGACCTCGGCGACGGCGTCTCGG-CCTCGAGC---GTAGTAG-TAAGAC-----ATCTCGCTTTGGA-GCGCCGGACGGCGGCC--GCCGGACAACCGACCCTTCGCGGTC-------TGCAAACCTAAGGTTGACCTCGGATCAGGTAGGGATACCCGCT------------------------------------------------------------------------------------------------------------------------------------------------------------------------------------------------------------------------------------------------------------------------------------------------------------------------------------------------------------------------------------------------------------------------------------------------------------------------------------------------------------------------------------------------------------------------------------------------------------------------------------------------------------------------------------------------------------------------------------------------------------------------AGGTCAGTTCT-CTCACAT-TTTCTCT------------AAGCGCA-G---GG---CGGGTCGCCCGTCGC-GCCACC--TGGTGCCG-CTC--GCC-------CGA---GGGGCA-TTTTTTGGGTGGTGGGG--TTAGGCGCTGCGCTAAGCTGCTTTGGCG---CATTCGCC-AACA-TGG-CCCGAAGCAGC----------------------------------TCTG-----CGC-G-TCA-------CTT---CACCT-----GCGTGA--CAC----------------------AA--CAT---------TT-TGCTAACTCCCTCC----CAGGAAGCCGCCGAGTTCGGCAAGGGTTCCTTCAAGTACGCCTGGGTCCTCGACAAGCTGAAGGCTGAGCGTGAGCGTGGTATCACCATTGATATTGCTCTCTGGAAGTTTGAGACCCCGAAGTACTATGTCACCGTCATTGACGCCCCCGGTCACCGTGACTTCATCAAGAACGCCCCGTGCTGTTTTTCGTAAGTG---CCG-CCCTTCCTCAGCTGTCCG-AGG---GCCGATTAGGCGCCCGG-AAGCT-CGTTGAGTTGAGATTC-A-TCCACT-GACGCGCTCCAGCTTCCATCGTCGGTCGTCCCCGTCA-TCATGGGTATGTTTTCTCGCAGCGTCAGGC------------------------CCGC-CGTCGC------TTCTG----GCGCTAAC-GCA--CCG-------CAGTATTATGATTGGC---CCTACGCTGTACGTATACCCAAACATG-------AGCCCGGAAGTATTATGGCCATTGGCTGAC----ACTTTCAGGCCTACATGCTC-AAGTATGACT-CGACCCACGGTCAGTTCAAGGGCGAGATCAAGGTCGAGGGCAGCGACCTCGTCATCAACGGCAAGAAGGTCCGCTTCTACCAGGAGCGTGACCCCGCCAGCATCCCCTGGGCTGAGACCGGTGCCTACTACATCGTCGAGTCCACTGGTGTTTTCACCACCACCGACAAGGCCTCTGCTCACTTGAAGGGCGGTGCCAAGAAGGTCGTCATTTCTGCTCCTTCGGCTGACGCCCCCATGTTCGTCATGGGCGTCAACAACGAGACCTACAAGTCCGACATCAAGGTCCTCTCCAACGCTTCTTGCACCACCAACTGCCTTGCT-CCCCTCGCTAAGGTGATCCACGAC-AAGTATACCATCATCGAGGGTC-TCATGACCACTGTCCACTCCTACACTGCCACCCAG-AAAACCGTTGACGGTCCCTCC--GCTAAGGACTGGCGTGGTGGCCGTACTGCTGCTGCCAACATAATTCCCAGCAGCACTGGTGCTGCCAAGGCCGTCGGCAAGGTCATTCCCGACCTCAATGGCAAG-CTCACTGGCATGG-CTTTCCGTGTCCCCACTGCGAACGTCTCCGTTGTCGACCTGACTGCCCGCATTGAGAAGGGCGCCAGTTACGAGGAGATCAAGCAGA
>Phyllosticta_musarum_BRIP_57803
-----------------------------------------------------------------------------------------------------------GGCCGACCC-GGTTTCGACCCGGGCGGCCGG-CG-GCCCCAG----CCTTATC----CGGCC----AGG---ACGCCC--GGCCAAGCGC---CCGCCAGTCTAC---GAGAC-TCAAGC-ATCATTC-CGTGAAGTCCTGA-CG-CACCATTCAATTG-ATTAAAACTTTCAACAACGGATCTCTCGGTTCTGGCATCGATGAAGAACGCAGCGAAATGCGATAAGTAATGTGAATTGCAGAATTCAGTGAATCATCGAATCTTTGAACGCACATTGCGCCCTCTGGTATTCCGGGGGGCATGCCTGTTCGAGCGTCATTTCACCCCTCAAGCTACTGCTTGGTGTTGGGCGACGTCCGCT--GCCGGA-CGCGCCTCGAAGACCTCGGCGACGGCGTCTCGG-CCTCGAGC---GTAGTAG-TAAAAC-----ATCTCGCTTTGGA-GCGCCGGACGGCGGCC--GCCG--------------------------------------------------------------------------------------------------------------------------------------------------------------------------------------------------------------------------------------------------------------------------------------------------------------------------------------------------------------------------------------------------------------------------------------------------------------------------------------------------------------------------------------------------------------------------------------------------------------------------------------------------------------------------------------------------------------------------------------------------------------------------------------------------------------------------------------------------TCAGTCGT-CTCACAT-TTTCTCT------------AAGCGCA-G---GG---CGGGTCGCCCGTCGC-GCCACC--TGGTGCCG-CTC--GCC-------TGC---GGGGCA-TTTTTTGGGTGGTGGGG--TTAGGCGCTGCGCTAAGCTGCTTTGGCG---CATTCGCC-AACA-TGG-CCCGAAGCAGC----------------------------------TCTG-----CGC-G-TCA-------CTT---CACCT-----GCGTCA--CAC----------------------AA--CAT---------TT-TGCTAACTCCCTCC----CAGGAAGCCGCCGAGCTC------------------------------------------------------------------------------------------------------------------------------------------------------------GCCCCGTGCTGTTTTTCGTAAGTG---CCG-CCCTTCCTCAGCTGTCCG-AGG---GCCGATTAGGCGCCCGG-AAGGC-CGTTGAGTTGAGATTC-A-TCCACT-GACGTGCTCCAGCTTCTATTGTCGGTCGTCCCCGTCA-TCATGGGTATGTTTTCTCTCAGCGTCAGGC------------------------CCGC-CGTCGC------TTCTG----GCGCTAAC-ACA--CCG-------CAGTATTATGATTGGC---------------------------------------------------------------------------------------------------------------------------------------------------------------------------------------------------------------------------------------------------------------------------------------------------------------------------------------------------------------------------------------------------------------------------------------------------------------------------------------------------------------------------------------------------------------------------------------------------------------------------------------------------------------------------------------------------------------------------------------------------------------------
>Phyllosticta_musarum_BRIP_58028
-----------------------------------------------------------------------------------------------------------GGCCGACCC-GGTTTCGACCCGGGCGGCCGG-CG-GCCCCAG----CCTTATC----CGGCC----AGG---ACGCCC--GGCCAAGCGC---CCGCCAGTCTAC---GAGAC-TCAAGC-ATCATTC-CGTGAAGTCCTGA-CG-CACCATTCAATTG-ATTAAAACTTTCAACAACGGATCTCTCGGTTCTGGCATCGATGAAGAACGCAGCGAAATGCGATAAGTAATGTGAATTGCAGAATTCAGTGAATCATCGAATCTTTGAACGCACATTGCGCCCTCTGGTATTCCGGGGGGCATGCCTGTTCGAGCGTCATTTCACCCCTCAAGCTACTGCTTGGTGTTGGGCGACGTCCGCT--GCCGGA-CGCGCCTCGAAGACCTCGGCGACGGCGTCTCGG-CCTCGAGC---GTAGTAG-TAAAAC-----ATCTCGCTTTGGA-GCGCCGGACGGCGGCC--GCCG--------------------------------------------------------------------------------------------------------------------------------------------------------------------------------------------------------------------------------------------------------------------------------------------------------------------------------------------------------------------------------------------------------------------------------------------------------------------------------------------------------------------------------------------------------------------------------------------------------------------------------------------------------------------------------------------------------------------------------------------------------------------------------------------------------------------------------------------------TCAGTCGT-CTCACAT-TTTCTCT------------AAGCGCA-G---GG---CGGGTCGCCCGTCGC-GCCACC--TGGTGCCG-CTC--GCC-------TGC---GGGGCA-TTTTTTGGGTGGTGGGG--TTAGGCGCTGCGCTAAGCTGCTTTGGCG---CATTCGCC-AACA-TGG-CCCGAAGCAGC----------------------------------TCTG-----CGC-G-TCA-------CTT---CACCT-----GCGTCA--CAC----------------------AA--CAT---------TT-TGCTAACTCCCTCC----CAGGAAGCCGCCGAGCTC------------------------------------------------------------------------------------------------------------------------------------------------------------GCCCCGTGCTGTTTTTCGTAAGTG---CCG-CCCTTCCTCAGCTGTCCG-AGG---GCCGATTAGGCGCCCGG-AAGGC-CGTTGAGTTGAGATTC-A-TCCACT-GACGTGCTCCAGCTTCTATTGTCGGTCGTCCCCGTCA-TCATGGGTATGTTTTCTCTCAGCGTCAGGC------------------------CCGC-CGTCGC------TTCTG----GCGCTAAC-ACA--CCG-------CAGTATTATGATTGGC---------------------------------------------------------------------------------------------------------------------------------------------------------------------------------------------------------------------------------------------------------------------------------------------------------------------------------------------------------------------------------------------------------------------------------------------------------------------------------------------------------------------------------------------------------------------------------------------------------------------------------------------------------------------------------------------------------------------------------------------------------------------
>Phyllosticta_oblongifoliae_SAUCC210055_
TGAAAGG--TAATCGAGTACTCCG----------GCCCTAAAAAGCCGGCGGAAAGAGC----CCTTCCCA----CCCTTGTGTACCTTACCAC-GTTGCTTTGGCGGGCCGACCC-GGTTTCGACCCGGGCGGCCGG-CG-CCCCCAG--CCCCTAACC----GGGCC----AGG---ACGCCC--GGCTAAGTGC---CCGCCAGTATAC---AAAAC-TCAAGCGATTATTT-CGTGAAGTCCTGA-TA-TATCATTCAATTG-ATTAAAACTTTCAACAACGGATCTCTTGGTTCTGGCATCGATGAAGAACGCAGCGAAATGCGATAAGTAATGTGAATTGCAGAATTCAGTGAATCATCGAATCTTTGAACGCACATTGCGCCCTCTGGTATTCCGGAGGGCATGCCTGTTCGAGCGTCATTTCACCACTCAAGCT-CTGCTTGGTATTGGGCGACGTCCGCT--GCCGGA-CGCGCCTCGAAGACCTCGGCGACGGCGTCTCAG-CCTCGAGC---GTAGTAG-TAATAT-------CTCGCTTTGGA-GCGCTGGACGACGGCC--GCCGGACA-ATCGACCT--TCGGTCTATT----------------------------------------------AAATTTGAAA-GCTGGCGTCTTCGACGTCCGCGTTGTAATTTGTAGAGGATGCTTCGGCGAGGACTCCTGCCTAAGTCCCCTGGAACGGGGCGTCACAGAGGGTGAGAATCCCGTATGTGGCGGGCGGTCCAAGCCATGTGAAGCTCCTTCGACGAGTCGAGTTGTTTGGGAATGCAGCTCTAAATGGGAGGTAAATTTCTTCTAAAGCTAAATATTGGCCAGAGACCGATAGCGCACAAGTAGAGTGATCGAAAGATGAAAAGCACTTTGGAAAGAGAGTTAAAAAGTACGTGAAATTGTTGAAAGGGAAGCGCTTGCAACCAGACTCGCCCGCAGTTGCTCAG-CCGGCCTCTTGG-CCGGTTTACTCTTCTGCGATCGGGCCAGCATCAGTTCGGGCGG-CTGGATAAAGGTTTCGGGAATGTAGCACCC-TTCGGGGTGTGTTATAGCCCGTCGCGGAATGCGGCCAGCCTGGACTGAGGATCTCGCTTCGGCAAGGATGCTGGCGTAATGGTTGTAAGCGGCCCGTCTTGAAACACGGACCAAGGAGTCTAACATCTATGCGAGTGTTTGGGTGTCAAACCCATGCGCGTAATGAAAGTGAACGGAGGTGGGAACCCTTCACGGGGTGCACCATCGACCGATCCTGATGTCTTCGGATGGATTTGAGTAAGAGCATAGCTGTTGGGACCCGAAAGATGGTGAACTATGCCTGAATAGGGTGAAGCCAGAGGAAACTCTGAGGTCAGTTGC-CTCACAT-TTTCTTT------------GAGTGCA-G---GG---CGG-TCGCTCGCCGC-GCCACC--TGGTGCCGCCTC--GCC-------TGA---GGGGCA-TTTTTTGGGTGGTGGGG--TCGGGCGCTGCGCTAAGCTGCTTTGGCG---CGTTCGGC-AACA-TGG-CCCAAAGCAGC----------------------------------CCTC-----CGC-A-CCA-------CTT---CACTT-----TGGTTG--CAC----------------------AA--CAT---------TT-TGCTAACGCCTTTC----CAGGAAGCCGCCGAGCTCGGCAAGGGTTCCTTCAAGTACGCCTGGGTCCTTGACAAGCTGAAGGCTGAGCGTGAGCGTGGTATCACCATCGACATTGCTCTCTGGAAGTTCGAGACCCCGAAGTACTATGTCACCGTCATTGACGCCCCCGGTCACCGTGACTTCATCAAGAACGCCCCGCGCTGTTTTCCGTAAGTC---CCG-CCCTACCTCAGCTGTCCG-AGG---GCCGATTAGGCGCCCGG-AAGCT-CCATGTGTTGAGATTT-G-CCCGCT-GACACCATGTAGCCTCCATTGTCGGTCGTCCCCGTCA-CCATGGGTATGTTTTCTCGCAGCGTCAGGC---------------------CCGCCGC-CGTCGC------TTCTG----GCGCTAAC-GCA--CCG-------CAGTATCATGATTGGTATGCCTACGCTGTACGTCCACCCAAACATGGAG----AGCTCGGAAACAAGATGGTAAATGGCTAAC-GCCTCCCTCAGGCCTACATGCTC-AAGTATGACT-CCACCCACGGTCAGTTCAAGGGCGAGATCAAGGTCGAGGGCAGCGACCTCGTCATCAACGGCAAGAAGGTCCGCTTCTACCAGGAGCGTGACCCCGCCAGCATCCCCTGGGCTGAGACCGGTGCCTACTACATCGTCGAGTCCACTGGTGTCTTCACCACCACCGAGAAGGCCTCTGCTCACTTGAAGGGCGGTGCCAAGAAGGTCGTCATCTCTGCTCCCTCTGCTGACGCCCCCATGTTTGTCATGGGTGTCAACAACGAGACCTACAAGTCCGACATCAACGTCCTCTCCAACGCCTCTTGCACCACCAACTGCCTTGCT-CCCCTCGCCAAGGTCATCCACGAC-AAGTACACCATCATTGAGGGTC-TCATGACCACTGTCCACTCCTACACTGCCACCCAG-AAGACCGTCGACGGTCCCTCC--GCTAAGGACTGGCGTGGTGGCCGCACTGCTGCTACCAACATCATCCCCAGCAGCACCGGTGCCGCCAAGGCTGTCGGCAAGGTCATTCCTGAGCTCAACGGCAAG-CTCACCGGCATGG-CTTTCCGTGTCCCCACCTCCAACGTCTCCGTTGTCGACCTGACTGCTCGCATTGAGAAGGGCGCCAGCTACGAGGAGATCAAGCAGA
>Phyllosticta_oblongifoliae_SAUCC210052_
TGAAAGG--TAATCGAGTACTCCG----------GCCCTAAAAAGCCGGCGGAAAGAGC----CCTTCCCA----CCCTTGTGTACCTTACCAC-GTTGCTTTGGCGGGCCGACCC-GGTTTCGACCCGGGCGGCCGG-CG-CCCCCAG--CCCCTAACC----GGGCC----AGG---ACGCCC--GGCTAAGTGC---CCGCCAGTATAC---AAAAC-TCAAGCGATTATTT-CGTGAAGTCCTGA-TA-TATCATTCAATTG-ATTAAAACTTTCAACAACGGATCTCTTGGTTCTGGCATCGATGAAGAACGCAGCGAAATGCGATAAGTAATGTGAATTGCAGAATTCAGTGAATCATCGAATCTTTGAACGCACATTGCGCCCTCTGGTATTCCGGAGGGCATGCCTGTTCGAGCGTCATTTCACCACTCAAGCT-CTGCTTGGTATTGGGCGACGTCCGCT--GCCGGA-CGCGCCTCGAAGACCTCGGCGACGGCGTCTCAG-CCTCGAGC---GTAGTAG-TAATAT-------CTCGCTTTGGA-GCGCTGGACGACGGCC--GCCGGACA-ATCGACCT--TCGGTC------TATTCTTTCCAAAGGTGACC------------------------AAATTTGAAA-GCTGGCGTCTTCGACGTCCGCGTTGTAATTTGTAGAGGATGCTTCGGCGAGGACTCCTGCCTAAGTCCCCTGGAACGGGGCGTCACAGAGGGTGAGAATCCCGTATGTGGCGGGCGGTCCAAGCCATGTGAAGCTCCTTCGACGAGTCGAGTTGTTTGGGAATGCAGCTCTAAATGGGAGGTAAATTTCTTCTAAAGCTAAATATTGGCCAGAGACCGATAGCGCACAAGTAGAGTGATCGAAAGATGAAAAGCACTTTGGAAAGAGAGTTAAAAAGTACGTGAAATTGTTGAAAGGGAAGCGCTTGCAACCAGACTCGCCCGCAGTTGCTCAG-CCGGCCTCTTGG-CCGGTTTACTCTTCTGCGATCGGGCCAGCATCAGTTCGGGCGG-CTGGATAAAGGTTTCGGGAATGTAGCACCC-TTCGGGGTGTGTTATAGCCCGTCGCGGAATGCGGCCAGCCTGGACTGAGGATCTCGCTTCGGCAAGGATGCTGGCGTAATGGTTGTAAGCGGCCCGTCTTGAAACACGGACCAAGGAGTCTAACATCTATGCGAGTGTTTGGGTGTCAAACCCATGCGCGTAATGAAAGTGAACGGAGGTGGGAACCCTTCACGGGGTGCACCATCGACCGATCCTGATGTCTTCGGATGGATTTGAGTAAGAGCATAGCTGTTGGGACCCGAAAGATGGTGAACTATGCCTGAATAGGGTGAAGCCAGAGGAAACTCTGAGGTCAGTTGC-CTCACAT-TTTCTTT------------GAGTGCA-G---GG---CGG-TCGCTCGCCGC-GCCACC--TGGTGCCGCCTC--GCC-------TGA---GGGGCA-TTTTTTGGGTGGTGGGG--TCGGGCGCTGCGCTAAGCTGCTTTGGCG---CGTTCGGC-AACA-TGG-CCCAAAGCAGC----------------------------------CCTC-----CGC-A-CCA-------CTT---CACTT-----TGGTTG--CAC----------------------AA--CAT---------TT-TGCTAACGCCTTTC----CAGGAAGCCGCCGAGCTCGGCAAGGGTTCCTTCAAGTACGCCTGGGTCCTTGACAAGCTGAAGGCTGAGCGTGAGCGTGGTATCACCATCGACATTGCTCTCTGGAAGTTCGAGACCCCGAAGTACTATGTCACCGTCATTGACGCCCCCGGTCACCGTGACTTCATCAAGAACGCCCCGCGCTGTTTTCCGTAAGTC---CCG-CCCTACCTCAGCTGTCCG-AGG---GCCGATTAGGCGCCCGG-AAGCT-CCATGTGTTGAGATTT-G-CCCGCT-GACGCCATGTAGCCTCCATTGTCGGTCGTCCCCGTCA-CCATGGGTATGTTTTCTCGCAGCGTCAGGC---------------------CCGCCGC-CGTCGC------TTCTG----GCGCTAAC-GCA--CCG-------CAGTATCATGATTGGTATGCCTACGCTGTACGTCCACCCAAACATGGAG----AGCTCGGAAACAAGATGGTAAATGGCTAAC-GCCTCCCTCAGGCCTACATGCTC-AAGTATGACT-CCACCCACGGTCAATTCAAGGGCGAGATCAAGGTCGAGGGCAGCGACCTCGTCATCAACGGCAAGAAGGTCCGCTTCTACCAGGAGCGTGACCCCGCCAGCATCCCCTGGGCTGAGACCGGTGCCTACTACATCGTCGAGTCCACTGGTGTCTTCACCACCACCGAGAAGGCCTCTGCTCACTTGAAGGGCGGTGCCAAGAAGGTCGTCATCTCTGCTCCCTCTGCTGACGCCCCCATGTTTGTCATGGGTGTCAACAACGAGACCTACAAGTCCGACATCAACGTCCTCTCCAACGCCTCTTGCACCACCAACTGCCTTGCT-CCCCTCGCCAAGGTCATCCACGAC-AAGTACACCATCATTGAGGGTC-TCATGACCACTGTCCACTCCTACACTGCCACCCAG-AAGACCGTCGACGGTCCCTCC--GCTAAGGACTGGCGTGGTGGCCGCACTGCTGCTACCAACATCATCCCCAGCAGCACCGGTGCCGCCAAGGCTGTCGGCAAGGTCATTCCTGAGCTCAACGGCAAG-CTCACCGGCATGG-CTTTCCGTGTCCCCACCTCCAACGTCTCCGTTGTCGACCTGACTGCTCGCATTGAGAAGGGCGCCAGCTACGAGGAGATCAAGCAGA
>Phyllosticta_paracapitalensis_CPC_26517_
TGAAAGG--TTCCAGAGTAGGCGCTA------------------CAACGCCGAAATGAC-----CTTCTCA----CCCTTGTGTACT-CACTAT-GTTGCTTTGGCGGGTCGACCT-GGTTCCGACCCAGGCGGCCGG-CG-CCCCCAG----CCTGAAC----TGGCC----AGG---ACGCCC--GGCTAAGTGC---CCGCCAGTATAC---AAAAC-TCAAGAATTCATTT-TGTGAAGTCCTGA-TA-TATCATTTAATTG-ATTAAAACTTTCAACAACGGATCTCTTGGTTCTGGCATCGATGAAGAACGCAGCGAAATGCGATAAGTAATGTGAATTGCAGAATTCAGTGAATCATCGAATCTTTGAACGCACATTGCGCCCTCTGGTATTCCGGAGGGCATGCCTGTCCGAGCGTCATTTCAACCCTCAAGCT-CTGCTTGGTATTGGGCAACGTCCGCT--GCCGGA-CGTGCCTTGAAGACCTCGGCGACGGCGTCCTAG-CCTCGAGC---GTAGTAG-TAAAAT-----ATCTCGCTTTGGA-GTGCTGGGCGACGGCC--GCCGGACA-ATCGACCT--TCGGTCTAT-----------------------------------------------AAATTTGAAA-GCTGGCGTCTTCGACGTCCGCGTTGTAATTTGTAGAGGATGCTTCGGCGAAGACTCCTGCCTAAGTCCCCTGGAACGGGGCGTCATAGAGGGTGAGAATCCCGTATGTGGCGGGCAGTCTAAGCCATGTGAAGCTCCTTCGACGAGTCGAGTTGTTTGGGAATGCAGCTCTAAATGGGAGGTAAATTTCTTCTAAAGCTAAATATTGGCCAGAGACCGATAGCGCACAAGTAGAGTGATCGAAAGATGAAAAGCACTTTGGAAAGAGAGTTAAAAAGTACGTGAAATTGTTGAAAGGGAAGCGCTTGCAACCAGACTCGCTCGTAGTTGCTCAG-CCGGCCTCTTGG-CCGGTGTACTCTTCTACGATCGGGCCAGCATCAGTTCGGGCGG-CAGGATAAAGGTGTCGGGAATGTAGCACCC-TTCGGGGTGTGTTATAGCCCGGCGCGGAATGCTGCCAGCCTGGACTGAGGATCTCGCTTCGGCAAGGATGCTGGCGTAATGGTTGTAAGCGGCCCGTCTTGAAACACGGACCAAGGAGTCTAACATCTATGCGAGTGTTTGGGTGTCAAACCCATGCGCGTAATGAAAGTGAACGGAGGTGGGAACCCCTCACGGGGTGCACCATCGACCGATCCTGATGTCTTCGGATGGATTTGAGTAAGAGCATAGCTGTTGGGACCCGAAAGATGGTGAACTATGCCTGAATAGGGTGAAGCCAGAGGAAACTCTG---TCAGTCGC-CTCACAT-TTTCTTT------------GAGCGCA-G---GG---CGGGTCGCTCGTCGC-GCCACC--TGGTGCCGCCTC--GCC-------TGA---GGGGCA-TTTTTTGGGTGGTGGGG--TCGGGCGCTACGCTAAGCTGCTTTGGCG---CCTTCGCC-AACA-TGG-CCCAAAGCAGC----------------------------------CCTG-----CGC-G-TCA-------CTT---CACTT-----ATGTTG--CAC----------------------AA--CAT---------TT-TGCTAACGCCCTCC----CAGGAAGCCGCCGAGCTCGG----------------------------------------------------------------------------------------------------------------------------------------------------------GCCCCGCGCTGTTTTCCGTAAGTC---CCG-CCCTGCCTCAGCTGTCCG-AGG---GCCGACTAGGCGCCCGG-AAGCT-CGATGAGTTGAGATTT-G-CCCACT-GACGCGCTACAGCCTCCATTGTCGGTCGTCCCCGTCA-CCATGGGTATGTTTTCTCGCAGCGTCAGGC---------------------CCGCCGC-CGTCGC------TTCTG----GCGCTAAC-GCA--CCG-------CAGTATCATGATTGGCATG-----------------------------------------------------------------------------------------------------------CGGTCAGTTCAAGGGCGAGATCAAGGTCGAGGGCAGCGACCTCGTCATCAACGGCAAGAAGGTCCGCTTCTACCAGGAGCGTGACCCCGCCAGCATCCCCTGGGCTGAGACCGGTGCCTACTACATCGTCAAGTCCACTGGTGTTTTCACCACCACCGAGAAGGCCTCTGCTCACTTGAAGGGCGGTGCCAAGAAGGTTGTCATCTCTGCTCCTTCGGCTGACGCCCCCATGTTCGTCATGGGCGTCAACAACGAGACCTACAAGTCTGACATCAACGTCCTCTCCAACGCTTCTTGCACCACCAACTGCCTTGCT-CCCCTTGCCAAGGTCATCCACGAC-AAGTACACCATCGTTGAGGGTC-TCATGACCACTGTCCACTCCTACACTGCCACCCAG-AAGACCGTTGACGGTCCCTCC--GCTAAGGACTGGCGTGGTGGCCGCACTGCTGCTGCCAACATCATCCCCAGCAGCACTGGTGCCGGTAAGGCTGTCGGCAAGGTCATTCCCGACCTCAACGGCAAG-CTCACCGGCATGG-CTTTCCGTGTCCCCACTGCCAACGTCTCCGTTGTCGACCTGACTGCCCGCATTGAGAAGGGTGCCAGCTACGAGGAGATCAAGCAGA
>Phyllosticta_paracapitalensis_CPC_26518_
TGAAAGG--TTCCAGAGTAGGCGCTA------------------CAACGCCGAAATGAC-----CTTCTCA----CCCTTGTGTACT-CACTAT-GTTGCTTTGGCGGGTCGACCT-GGTTCCGACCCAGGCGGCCGG-CG-CCCCCAG----CCTGAAC----TGGCC----AGG---ACGCCC--GGCTAAGTGC---CCGCCAGTATAC---AAAAC-TCAAGAATTCATTT-TGTGAAGTCCTGA-TA-TATCATTTAATTG-ATTAAAACTTTCAACAACGGATCTCTTGGTTCTGGCATCGATGAAGAACGCAGCGAAATGCGATAAGTAATGTGAATTGCAGAATTCAGTGAATCATCGAATCTTTGAACGCACATTGCGCCCTCTGGTATTCCGGAGGGCATGCCTGTCCGAGCGTCATTTCAACCCTCAAGCT-CTGCTTGGTATTGGGCAACGTCCGCT--GCCGGA-CGTGCCTTGAAGACCTCGGCGACGGCGTCCTAG-CCTCGAGC---GTAGTAG-TAAAAT-----ATCTCGCTTTGGA-GTGCTGGGCGACGGCC--GCCGGACA-ATCGACCT--TCGGTC----TAT-------------------------------------------AAATTTGAAA-GCTGGCGTCTTCGACGTCCGCGTTGTAATTTGTAGAGGATGCTTCGGCGAAGACTCCTGCCTAAGTCCCCTGGAACGGGGCGTCATAGAGGGTGAGAATCCCGTATGTGGCGGGCAGTCTAAGCCATGTGAAGCTCCTTCGACGAGTCGAGTTGTTTGGGAATGCAGCTCTAAATGGGAGGTAAATTTCTTCTAAAGCTAAATATTGGCCAGAGACCGATAGCGCACAAGTAGAGTGATCGAAAGATGAAAAGCACTTTGGAAAGAGAGTTAAAAAGTACGTGAAATTGTTGAAAGGGAAGCGCTTGCAACCAGACTCGCTCGTAGTTGCTCAG-CCGGCCTCTTGG-CCGGTGTACTCTTCTACGATCGGGCCAGCATCAGTTCGGGCGG-CAGGATAAAGGTGTCGGGAATGTAGCACCC-TTCGGGGTGTGTTATAGCCCGGCGCGGAATGCTGCCAGCCTGGACTGAGGATCTCGCTTCGGCAAGGATGCTGGCGTAATGGTTGTAAGCGGCCCGTCTTGAAACACGGACCAAGGAGTCTAACATCTATGCGAGTGTTTGGGTGTCAAACCCATGCGCGTAATGAAAGTGAACGGAGGTGGGAACCCCTCACGGGGTGCACCATCGACCGATCCTGATGTCTTCGGATGGATTTGAGTAAGAGCATAGCTGTTGGGACCCGAAAGATGGTGAACTATGCCTGAATAGGGTGAAGCCAGAGGAAACTCTG---TCAGTCGC-CTCACAT-TTTCTTT------------GAGCGCA-G---GG---CGGGTCGCTCGTCGC-GCCACC--TGGTGCCGCCTC--GCC-------TGA---GGGGCA-TTTTTTGGGTGGTGGGG--TCGGGCGCTACGCTAAGCTGCTTTGGCG---CCTTCGCC-AACA-TGG-CCCAAAGCAGC----------------------------------CCTG-----CGC-G-TCA-------CTT---CACTT-----ATGTTG--CAC----------------------AA--CAT---------TT-TGCTAACGCCCTCC----CAGGAAGCCGCCGAGCTCGG----------------------------------------------------------------------------------------------------------------------------------------------------------GCCCCGCGCTGTTTTCCGTAAGTC---CCG-CCCTGCCTCAGCTGTCCG-AGG---GCCGACTAGGCGCCCGG-AAGCT-CGATGAGTTGAGATTT-G-CCCACT-GACGCGCTACAGCCTCCATTGTCGGTCGTCCCCGTCA-CCATGGGTATGTTTTCTCGCAGCGTCAGGC---------------------CCGCCGC-CGTCGC------TTCTG----GCGCTAAC-GCA--CCG-------CAGTATCATGATTGGCATG-----------------------------------------------------------------------------------------------------------CGGTCAGTTCAAGGGCGAGATCAAGGTCGAGGGCAGCGACCTCGTCATCAACGGCAAGAAGGTCCGCTTCTACCAGGAGCGTGACCCCGCCAGCATCCCCTGGGCTGAGACCGGTGCCTACTACATCGTCAAGTCCACTGGTGTTTTCACCACCACCGAGAAGGCCTCTGCTCACTTGAAGGGCGGTGCCAAGAAGGTTGTCATCTCTGCTCCTTCGGCTGACGCCCCCATGTTCGTCATGGGCGTCAACAACGAGACCTACAAGTCTGACATCAACGTCCTCTCCAACGCTTCTTGCACCACCAACTGCCTTGCT-CCCCTTGCCAAGGTCATCCACGAC-AAGTACACCATCGTTGAGGGTC-TCATGACCACTGTCCACTCCTACACTGCCACCCAG-AAGACCGTTGACGGTCCCTCC--GCTAAGGACTGGCGTGGTGGCCGCACTGCTGCTGCCAACATCATCCCCAGCAGCACTGGTGCCGCTAAGGCTGTCGGCAAGGTCATTCCCGACCTCAACGGCAAG-CTCACCGGCATGG-CTTTCCGTGTCCCCACTGCCAACGTCTCCGTTGTCGACCTGACTGCCCGCATTGAGAAGGGTGCCAGCTACGAGGAGATCAAGCAGA
>Phyllosticta_parthenocissi_CBS_111645_
CGAAAGG----ATCGAGTACGCCCGG--------CCGTCAAAAGCCGGGCCGAAAGAGC----CCTTCTCA----CCCTTGTGTACCCTACCAC-GTTGCTTTGGCGGGCCGACCC-GGTTTCGACCCGGGCGGCCGG-CG-CCCCCAG----CCCTCGCG---GGGCC----AGG---ACGCCG--GGCCAAGCGC---CCGCCAGTATAC---AAAAC-TCAAGCGATTATCT-TGTGAAGTCCTGA-CGTTATCATTCAATTG-ATTAAAACTTTCAACAACGGATCTCTTGGTTCTGGCATCGATGAAGAACGCAGCGAAATGCGATAAGTAATGTGAATTGCAGAATTCAGTGAATCATCGAATCTTTGAACGCACATTGCGCCCTCTGGCATTCCGGAGGGCATGCCTGTTCGAGCGTCATTTCAACCCTCAAGCT-CTGCTTGGTATTGGGCGACGTCCGCC--GTCGGA-CGCGCCTCGAAGACCTCGGCGACGGCGTCTCGG-CCTCGAGC---GTAGTAG-TAACAT-------CTCGCTTTGGA-GCGCCGGGCGACGGCC--GCCGGACAACCGGACCTTCGCGGTC------CATCTTTCCAAAGGTTGACCTCGGAT------------------------------------------------------------------------------------------------------------------------------------------------------------------------------------------------------------------------------------------------------------------------------------------------------------------------------------------------------------------------------------------------------------------------------------------------------------------------------------------------------------------------------------------------------------------------------------------------------------------------------------------------------------------------------------------------------------------------------------------------------------------------------------------AGGTCAGTGCC-CTCAAATATTTCTTT------------GAGCGCA-G---GG---CAGGTCGCTCGTCGC-GCCACC--TGGAGCCGCCTC--GCC-------TGA---GGGGCA--TTTTTGGGTGGT-GGG--TCGGGCGCTACGCTAAGCTGCTTTGGCG---CCTTCGGC-AACA-TGG-CCCAAAGCAGC----------------------------------CCTG-----CGC-A-CCA-------CTT---CACTT-----TGGTCG--GAC----------------------AA--CAT---------TT-TGCTAAACCTCTCT----CAGGAAGCCGCCGAGCTCGGTAAGGGTTCCTTCAAGTAAA--------------------------------------------------------------------------------------------------------------------------------------GCCTCGCGCTGTTTTCCGTAAGTC---CCG-CCCTGCCTGGGCTTTCCG-AGG---GTTGATTAGGCACTTGG-AAGCT-CGATGAGTTGAATATG---CTAGCT-GACGCGATGCAGCTTCCATTGTCGGTCGTCCCCGTCA-CCATGGGTATGTTTTCTTGCAGCGTCGGGC---------------------CCGCCGC-CGTTAC------CTGTG----CCGCTAAC-GTA--TCT-------CAGTATCATGATTGGCATG------------------------------------------------------------------------------------------------------------------------------------------------------------------------------------------------------------------------------------------------------------------------------------------------------------------------------------------------------------------------------------------------------------------------------------------------------------------------------------------------------------------------------------------------------------------------------------------------------------------------------------------------------------------------------------------------------------------------------------------------------------------
>Phyllosticta_partricuspidatae_NBRC_9466_
CGAAAGG----ATCGAGTAGGCCG----------GCCCTCGAAAGCCGGCCGAAAGAGC----CCTTCTCA----CCCTTGTGTACCTTACCAC-GTTGCTTTGGCGGGCCGACCC-GGTTTCGACCCGGGCGGCCGG-CG-CCCCCAG----CCCCCGC----GGGCC----AGG---ACGTCC--GGCCAAGCGC---CCGCCAGTATAC---AAAAC-TCAAGCGATTATCT-TGTGAAGTCCTGA-CG-CATCATTCAATTG-ATTAAAACTTTCAACAACGGATCTCTTGGTTCTGGCATCGATGAAGAACGCAGCGAAATGCGATAAGTAATGTGAATTGCAGAATTCAGTGAATCATCGAATCTTTGAACGCACATTGCGCCCTCTGGCATTCCGGAGGGCATGCCTGTTCGAGCGTCATTTCAACCCTCAAGCT-CTGCTTGGTATTGGGCGACGTCCGCC--GTCGGA-CGCGCCTCGAAGACCTCGGCGACGGCGTCCCAG-CCTCGAGC---GTAGTAG-TAACAT-------CTCGCTTTGGA-GCGCTGGGCGACGGCC--GCCGGACA-ACCGACCT--ACGGTC-----TAATTTTTCCAAAGGTTGACCTCGGATCAGGTAGGGATACCCGCT------------------------------------------------------------------------------------------------------------------------------------------------------------------------------------------------------------------------------------------------------------------------------------------------------------------------------------------------------------------------------------------------------------------------------------------------------------------------------------------------------------------------------------------------------------------------------------------------------------------------------------------------------------------------------------------------------------------------------------------------------------------------AGGTCAGTCTC-CTCAAAATTTTCTAG------------GAGCGCA-G---GG---CGGATCGCTTGTCGC-GCCATC--TGGTGCCGCCTC--GCC-------TGA---GGGGCA--TTTTGGGGTGGTGGGG--TCGGGCGCTACGCTAAGCTGCTTTGGCG---CCTTCGGC-AACA-TAG-CCCAAAGCAGC----------------------------------CCTG-----CGC-A-CCA-------CTT---CACTT-----TTGTCG--GGC----------------------AA--CAT---------TT-TGCTAAACCACTCC----CAGGAAGCCGCCGAGCTCGGTAAGGGTTCCTTCAAGTA----------------------------------------------------------------------------------------------------------------------------------------GCCTCGCGCTGTTTTCCGTAAGTC---CCG-CCCTGCCTGAGCTTTCCG-AGT---GCCGATTAGGCGCCCGG-AAGCT-CGATGAGTTGA-ATTC-G-CTAGCT-GACGCGATGCAGCTTCCATTGTCGGCCGTCCCCGTCA-CCATGGGTATGTTTTCTCGCAGCGTCGGGC---------------------CCGCTGC-CGTTGC------TTCTG----GGGCTAAC-GCA--TCT-------CAGTATCATGATTGGCATG------------------------------------CTCGGGAACAAGATGGACAGTGGCTAAC-GCCTCTATCAGGCCTACATGCTC-AAGTATGACT-CCACCCACGGCCAGTTCAAGGGTGAGATCAAGGTCGAGGGCAACGACCTTGTCATCAACGGCAAGAAGGTCCGCTTCTACCAGGAGCGTGACCCCGCCAGCATTCCCTGGGCTGAGACTGGTGCTTACTACATCGTCGAGTCCACTGGTGTCTTCACCACCACGGAGAAGGCCTCTGCTCACTTGAAGGGCGGTGCTAAAAAGGTTGTCATCTCTGCTCCTTCGGCCGACGCTCCAATGTTCGTCATGGGCGTCAACAACGAGACCTACAAGTCCGACATCAACGTCCTTTCCAACGCCTCTTGCACCACCAACTGCCTTGCT-CCTCTCGCCAAGGTTATCCACGAC-AAATACACCATCATTGAGGGCC-TCATGACCACTGTCCACTCCTACACTGCCACTCAG-AAGACCGTTGACGGCCCCTCT--GCCAAGGACTGGCGTGGTGGCCGCACTGCTGCTGCCAACATCATTCCCAGCAGCACCGGTGCCGCCAAGGCTGTCGGCAAGGTCATCCCCGATCTGAACGGCAAG-CTCACTGGCATGG-CTTTCCGTGTCCCCACTCAGAACGTCTCCGTTGTCGACCTGACTGCTCGCATTGAGAAGGGCGCCAGCTATGAGGAGATCAAGCAGA
>Phyllosticta_partricuspidatae_NBRC_9757_
CGAAAGG----ATCGAGTAGGCCG----------GCCCTCGAAAGCCGGCCGAAAGAGC----CCTTCTCA----CCCTTGTGTACCTTACCAC-GTTGCTTTGGCGGGCCGACCC-GGTTTCGACCCGGGCGGCCGG-CG-CCCCCAG----CCCCCGC----GGGCC----AGG---ACGTCC--GGCCAAGCGC---CCGCCAGTATAC---AAAAC-TCAAGCGATTATCT-TGTGAAGTCCTGA-CG-CATCATTCAATTG-ATTAAAACTTTCAACAACGGATCTCTTGGTTCTGGCATCGATGAAGAACGCAGCGAAATGCGATAAGTAATGTGAATTGCAGAATTCAGTGAATCATCGAATCTTTGAACGCACATTGCGCCCTCTGGCATTCCGGAGGGCATGCCTGTTCGAGCGTCATTTCAACCCTCAAGCT-CTGCTTGGTATTGGGCGACGTCCGCC--GTCGGA-CGCGCCTCGAAGACCTCGGCGACGGCGTCCCAG-CCTCGAGC---GTAGTAG-TAACAT-------CTCGCTTTGGA-GCGCTGGGCGACGGCC--GCCGGACA-ACCGACCT--ACGGTC-----TAATTTTTCCAAAGGTTGACCTCGGATCAGGTAGGGATACCCGCT------------------------------------------------------------------------------------------------------------------------------------------------------------------------------------------------------------------------------------------------------------------------------------------------------------------------------------------------------------------------------------------------------------------------------------------------------------------------------------------------------------------------------------------------------------------------------------------------------------------------------------------------------------------------------------------------------------------------------------------------------------------------AGGTCAGTCTC-CTCAAAATTTTCTAG------------GAGCGCA-G---GG---CGGATCGCTTGTCGC-GCCATC--TGGTGCCGCCTC--GCC-------TGA---GGGGCA--TTTTGGGGTGGTGGGG--TCGGGCGCTACGCTAAGCTGCTTTGGCG---CCTTCGGC-AACA-TAG-CCCAAAGCAGC----------------------------------CCTG-----CGC-A-CCA-------CTT---CACTT-----TTGTCG--GGC----------------------AA--CAT---------TT-TGCTAAACCACTCC----CAGGAAGCCGCCGAGCTCGGTAAGGGTTCCTTCAAGTA----------------------------------------------------------------------------------------------------------------------------------------GCCTCGCGCTGTTTTCCGTAAGTC---CCG-CCCTGCCTGAGCTTTCCG-AGT---GCCGATTAGGCGCCCGG-AAGCT-CGATGAGTTGA-ATTC-G-CTAGCT-GACGCGATGCAGCTTCCATTGTCGGCCGTCCCCGTCA-CCATGGGTATGTTTTCTCGCAGCGTCGGGC---------------------CCGCTGC-CGTTGC------TTCTG----GGGCTAAC-GCA--TCT-------CAGTATCATGATTGGCATG-----------------------TATGAGG----AACTCGGGAACAAGATGGACAGTGGCTAAC-GCCTCTATCAGGCCTACATGCTC-AAGTATGACT-CCACCCACGGCCAGTTCAAGGGTGAGATCAAGGTCGAGGGCAACGACCTTGTCATCAACGGCAAGAAGGTCCGCTTCTACCAGGAGCGTGACCCCGCCAGCATTCCCTGGGCTGAGACTGGTGCTTACTACATCGTCGAGTCCACTGGTGTCTTCACCACCACGGAGAAGGCCTCTGCTCACTTGAAGGGCGGTGCTAAAAAGGTTGTCATCTCTGCTCCTTCGGCCGACGCTCCAATGTTCGTCATGGGCGTCAACAACGAGACCTACAAGTCCGACATCAACGTCCTTTCCAACGCCTCTTGCACCACCAACTGCCTTGCT-CCTCTCGCCAAGGTTATCCACGAC-AAATACACCATCATTGAGGGCC-TCATGACCACTGTCCACTCCTACACTGCCACTCAG-AAGACCGTTGACGGCCCCTCT--GCCAAGGACTGGCGTGGTGGCCGCACTGCTGCTGCCAACATCATTCCCAGCAGCACCGGTGCCGCCAAGGCTGTCGGCAAGGTCATCCCCGATCTGAACGGCAAG-CTCACTGGCATGG-CTTTCCGTGTCCCCACTCAGAACGTCTCCGTTGTCGACCTGACTGCTCGCATTGAGAAGGGCGCCAGCTATGAGGAGATCAAGCAGA
>Phyllosticta_philoprina_CBS_587_69_
TGAAAGA--TCCTTAGTACAGCGTTG---GTCCCCCTAAAAAGGCGCCACTGGAAAAGGCTTCTCTTCACA---CCCCTTGTGTACCTTACCAT-GTTGCTTTGGCGGGCCGACCC-GGTTTCGACCCGGGCGGCCGG-CG-CCCCCAG--CCCCTCACC----GGGCC----AGG---ACTCCC--GGCTAAGCGC---CCGCCAGTATAC---AAAAC-TCCAGCGATTATTA-CGTGTAGTCCTGATTA-TATTATTCAATTA-ATTAAAACTTTCAACAACGGATCTCTTGGTTCTGGCATCGATGAAGAACGCAGCGAAATGCGATAAGTAATGTGAATTGCAGATTTCAGTGAATCATCGAATCTTTGAACGCACATTGCGCCCTCTGGTATTCCGGAGGGCATGCCTGTTCGAGCGTCATTTCAACCCTCAAGCT-CTGCTTGGTATTGGGCGACGTCCGCT--GCCGGA-CGCGCCTCGAAGACCTCGGCGACGGCGTCCCAG-CCTCGAGC---GTAGTAG-TAAAAT-----ATCTCGCTTTGGA-GTGCTGGGCGACGGCC--GCCGGACA-------------------------------------------------------------------AAATTTGAAA-GCTGGCACCTTCGGTGTCCGCGTTGTAATTTGTAGAGGATGCTTCGGCGAGGACTCCTGCCTAAGTCCCCTGGAACGGGGCGTCACAGAGGGTGAGAATCCCGTATGTGGCGGGCGGTCCAAGCCATGTGAAGCTCCTTCGACGAGTCGAGTTGTTTGGGAATGCAGCTCTAAATGGGAGGTAAATTTCTTCTAAAGCTAAATATTGGCCAGAGACCGATAGCGCACAAGTAGAGTGATCGAAAGATGAAAAGCACTTTGGAAAGAGAGTTAAAAAGTACGTGAAATTGTTGAAAGGGAAGCGCTTGCAACCAGACTCGCTCGCAGTTGCTCAG-CCGGCCTCTTGG-CCGGTGTACTCTTCTGCGATCGGGCCAGCATCAGTTCGGGCGG-CCGGATAAAGGTGTCGGGAATGTAGCACCC-TTCGGGGTGTGTTATAGCCCGGCGCGGAATGCGGCCAGCCTGGACTGAGGATCTCGCTTCGGCAAGGATGCTGGCGTAATGGTTGTAAGCGGCCCGTCTTGAAACACGGACCAAGGAGTCTAACATCTATGCGAGTGTTTGGGTGTCAAACCCATGCGCGTAATGAAAGTGAACGGAGGTGGGAACCCCTCACGGGGTGCACCATCGACCGATCCTGATGTCTTCGGATGGATTTGAGTAAGAGCATAGCTGTTGGGACCCGAAAGATGGTGAACTATGCCTGAATAGGGTGAAGCCAGAGGAAACTCTG----CAGTTGC-CTCACAC-TTTCTTT------------GAGCGCAAG---GG---CGCCCCGCTC-TCGC-GCCACC--TTTTGCTATCTCCGCCT-------CGA-AGGGAGCAATTTTTT-----GTAGGG--TCGG--ACTGCGCTAAGCTGCTTTGACG---CGATCGGC-AACA-TCGCCCCGAAGTAGCA---TTTTTGCGCCCGCC--GTCG---------CCCCG-----CAC-AGCCA-------CTT---CACT------GTGCCG--CAC----------------------AA--CAT---------TT-TGCTAACGCCCTCT----TAGGAAG-----------------------------------------------------------------------------------------------------------------------------------------------------------------------GCCCCGCGCTGTTTTCCGTAAGTC---CCG-CCCTGCCTCAGCTGTCCA-AGG---GCCGATTAGGCACCCGG-AAGCT-CGATGAGTTGAGCTTC-G-CCAGCT-GACGCGCTACAGCTTCCATTGTCGGTCGTCCCCGTCA-CCATGGGTATGTTTCCTCGCAGCGTCAGGC---------------------CCGCCGC-CGTCGC------TTCTG----GCGCTAAC-GCA--CCG-------CAGTATCATGATTGGCATG-----------------------------------------------------------------------------------------------------------CGGTCAGTTCAAGGGCGAGATCAAGGTCGAGGGCAGCGACCTGGTCATCAACGGCAAGAAGGTCCGCTTCTACCAGGAGCGTGACCCTGCCAGCATTCCCTGGGCCGAGACTGGTGCCTACTACATCGTCGAGTCCACTGGTGTCTTCACCACCACCGAGAAGGCCTCTGCTCACTTGAAGGGCGGTGCCAAGAAGGTTGTCATTTCTGCTCCTTCGGCTGACGCCCCCATGTTCGTCATGGGCGTCAACAACGAGACCTATAAGTCCGACATCAACGTCCTCTCCAACGCCTCCTGCACCACCAACTGCCTTGCT-CCCCTCGCCAAGGTCATCCACGAC-AAGTACACCATTGTTGAGGCTC-TCATGACCACTGTCCACTCCTACACTGCCACCCAG-AAGACGGTTGACGGTCCCTCC--GCCAAGGACTGGCGTGGTGGCCGCACTGCTGCTACCAACATCATCCCCAGCAGCACCGGTGCCGCCAAGGCTGTCGGCAAGGTCATTCCCGACCTTAACGGCAAG-CTCACCGGCATGG-CTTTCCGTGTCCCCACTGCCAACGTCTCCGTTGTTGACCTCACTGCTCGCATTGAGAAGGGTGCCAGCTACGAGGAGATCAAGCAGA
>Phyllosticta_phoenicis_CBS_147091_
TGAAAGG--TCTTCGAGTAGGCGCCA------------------CAACGCCGAAAGAAC----CTCTCTCA----CCCTTGTGTACC-CACTGT-GTTGCTTTGGCGGGCCGACCC-GGTTCTGACCCGGGCGGCCGG-CG-CCCCCAG----CCCTAAC----CGGCC----AGG---ACGCCC--GGCTAAGTGC---CCGCCAGTATAC---AAAAC-TCAAGCGATTATTT-TGTAAAGTCCTGA-TA-TATCATTCAATTG-ATTAAAACTTTCAACAACGGATCTCTTGGTTCTGGCATCGATGAAGAACGCAGCGAAATGCGATAAGTAATGTGAATTGCAGAATTCAGTGAATCATCGAATCTTTGAACGCACATTGCGCCCTCTGGTATTCCGGAGGGCATGCCTGTTCGAGCGTCATTTCAACCCTCAAGCT-CTGCTTGGTATTGGGCGACGTCCGCT--GCCGGA-CGCGCCTCGAAGACCTCGGCGACGGCGTCTCAG-CCTCGAGC---GTAGTAG-TAAAAT-----ATCTCGCTTTGGA-GCGCTGGACGGTGGCC--GCCGGACA-ATCGACCT--TCGGTC-------TATTTTTCCAAGGTTGACCTCGGAT------------------AAATTTGAAA-GCTGGCGTCTTCGATGTCCGCGTTGTAATTTGTAGAGGATGCTTCGGCGAAGACTCCTGCCTAAGTCCCCTGGAACGGGGCGTCATAGAGGGTGAGAATCCCGTGTGTGGCGGGCAGTCTAAGCCATGTGAAGCTCCTTCGACGAGTCGAGTTGTTTGGGAATGCAGCTCTAAATGGGAGGTAAATTTCTTCTAAAGCTAAATATTGGCCAGAGACCGATAGCGCACAAGTAGAGTGATCGAAAGATGAAAAGCACTTTGGAAAGAGAGTTAAAAAGTACGTGAAATTGTTGAAAGGGAAGCGCTTGCAACCAGACTCGCCCGTAGTTGCTCAG-CCGGCCTCTTGG-CCGGTGTACTCTTCTGCGGTCGGGCCAGCATCAGTTCGGGCGG-CTGGATAAAGGTGCCGGGAATGTAGCACCC-TTCGGGGTGTGTTATAGCCCGGCGCGGAATGCAGCCAGCCTGGACTGAGGATCTCGCTTCGGCAAGGATGCTGGCGTAATGGTTGTAAGCGGCCCGTCTTGAAACACGGACCAAGGAGTCTAACATCTATGCGAGTGTTTGGGTGTCAAACCCATGCGCGTAATGAAAGTGAACGGAGGTGGGAACCCTTTACGGGGTGCACCATCGACCGATCCTGATGTCTTCGGATGGATTTGAGTAAGAGCATAGCTGTTGGGACCCGAAAGATGGTGAACTATGCCTGAATAGGGTGAAGCCAGAGGAAACTCTGAGGTCAGTCGC-CTCACAT-TTTCTTT------------GAGCGCA-G---GG---CGGGTCGCCCGTCGC-GCCACC--TGGTGCCGCCTC--GCC-------TGA---GGGGCA-TTTTTTGTGTGGTGGGG--TCGGGCGCTACGCCAAGATGCTTTGGCG---CCTTCGCC-AACA-TGG-CCCAAAGCAGC----------------------------------CCTG-----CGC-G-TCA-------CTT---CACTC-----GCGTCG--CAC----------------------AA--CAT---------TT-TGCTAACGCCCTCC----CAGGAAGCCGCCGAGCTCGGCAAGGGTTCCTTCAAGTACGCCTGGGTCCTCGACAAGCTGAAGGCTGAGCGTGAGCGTGGTATCACCATCGACATTGCTCTCTGGAAGTTCGAGACCCCGAAGTACTATGTTACCGTCATTGACGCCCCCGGCCACCGTGACTTCATCAAGAAC---------TGTTTTCCGTAAGTC---CCG-CCCTGCCTCAGCTGTCCG-AGG---GGCGATTAGGCGCCCGG-AAGCT-CCATGAGTTGAGATTT-G-CCCACT-GACGCGCTGCAGCCTCCATTGTCGGTCGTCCCCGTCA-CCATGGGTATGTTTTCTCGCAGCGTCAGGC---------------------CCGCCGC-CGTCAC------TTCTG----GCGCTAAC-GCA--CCG-------CAGTATCATGATTGGCATGCCTACGCTGTACGTCCACCCAAACATGAAG----AGCCTGGAGAAAACATGGCTAATGGCTAAC--GCCCCGTCAGGCCTACATGCTC-AAGTATGACT-CCACCCACGGTCAGTTCAAGGGTGAGATCAAGGTCGAGGGCAGCGACCTCGTCATCAACGGCAAGAAGGTCCGCTTCTACCAGGAGCGTGACCCCGCCAGCATCCCCTGGGCTGAGACCGGTGCCTACTACATCGTCGAGTCCACTGGTGTTTTCACCACCACCGAGAAGGCCTCTGCTCACTTGAAGGGCGGTGCCAAGAAGGTTGTCATCTCTGCTCCTTCGGCTGACGCCCCCATGTTCGTCATGGGTGTCAACAACGAGACCTACAAGTCCGACATCAACGTCCTCTCCAACGCTTCTTGCACAACCAACTGC---------------------------------------------------------------------------------------------------------------------------------------------------------------------------------------------------------------------------------------------------------------------------------------------------------------------------------
>Phyllosticta_pterospermi_SAUCC210104_
TGAAAGG--TCTTCGAGTAGGCTGCA--------------------AGGCCCAAAGAAC----CTCTCTCA----CCCTTGTGTACCTTACCAT-GTTGCTTTGGCGGGCCGACCC-GGTTTCGACCCGGGCGGCCGG-CG-CCCCCAG----CCCTGAC----GGGCC----AGG---ACGCCC--GGCTAAGTGC---CCGCCAGTATAC---AAAAC-TCAAGCGATTATTT-TGTGAAGTCCTGA-TA-TATCATTCAATTG-ATTAAAACTTTCAACAACGGATCTCTTGGTTCTGGCATCGATGAAGAACGCAGCGAAATGCGATAAGTAATGTGAATTGCAGAATTCAGTGAATCATCGAATCTTTGAACGCACATTGCGCCCTCTGGTATTCCGGAGGGCATGCCTGTTCGAGCGTCATTTCAACCCTCAAGCT-CTGCTTGGTATTGGGCGACGTCCGCT--GCCGGA-CGCGCCTCGAAGACCTCGGCGACGGCGTCTTAG-CCTCGAGC---GTAGTAG-TAATAT-------CTCGCTTTGGA-GTGCTGGACGACGGCC--GCCGGACA-ATCGACCT--TCGGTC-------TATTTTTCCAAGGTTGACCTCGGATCAGGTAGGGATACCCGCTAAATTTGAAA-GCTGGCGTCTTCGACGTCCGCGTTGTAATTTGTAGAGGATGCTTCGGCGAAGACTCCTGCCTAAGTCCCCTGGAACGGGGCGTCATAGAGGGTGAGAATCCCGTATGTGGCGGGCAGTCCGAGCCATGTGAAGCTCCTTCGACGAGTCGAGTTGTTTGGGAATGCAGCTCTAAATGGGAGGTAAATTTCTTCTAAAGCTAAATATTGGCCAGAGACCGATAGCGCACAAGTAGAGTGATCGAAAGATGAAAAGCACTTTGGAAAGAGAGTTAAAAAGTACGTGAAATTGTTGAAAGGGAAGCGCTTGCAACCAGACTCGCTCGTAGTTGCTCAG-CCGGCCTCTTGG-CCGGTGTACTCTTCTGCGATCGGGCCAGCATCAGTTCGGGCGG-CCGGATAAAGGTGTCGGGAATGTAGCACCC-TTCGGGGTGTGTTATAGCCCGGCGCGGAATGCGGCCAGCCTGGACTGAGGATCTCGCTTCGGCAAGGATGCTGGCGTAATGGTTGTAAGCGGCCCGTCTTGAAACACGGACCAAGGAGTCTAACATCTATGCGAGTGTTTGGGTGTCAAACCCATGCGCGTAATGAAAGTGAACGGAGGTGGGAACCCTTCACGGGGTGCACCATCGACCGATCCTGATGTCTTCGGATGGATTTGAGTAAGAGCATAGCTGTTGGGACCCGAAAGATGGTGAACTATGCCTGAATAGGGTGAAGCCAGAGGAAACTCTGAGGTCAGTTGC-CTCACAT-TTTCTTT------------GAGCGCA-G---GG---CGG-TCGCTCGCCGC-GCCACC--TGGTGCCGCCTC--GCC-------TGA---GGGGCA-TTTTTTGGGTGGTGGGG--TCGGGCGCTGCGCTAAGCTGCTTTGGCG---CCTTCGGC-AACA-TGG-CCCAAAGCAGC----------------------------------CCTG-----CGC-A-TCA-------CCT---CACTT-----TTGTCG--CAC----------------------AA--CAT---------TT-TGCTAACGCCCTCT----CAGGAAGCCGCCGAGCTCGGCAAGGGTTCCTTCAAGTACGCCTGGGTCCTCGACAAGCTGAAGGCTGAGCGTGAGCGTGGTATCACCATCGACATTGCTCTCTGGAAGTTCGAGACCCCGAAGTACTATGTCACCGTCATTGACGCCCCCGGTCACCGTGACTTCATCAAGAACGCCCCGCGCTGTTTTCCGTAAGTC---CCG-CCCTGCCTCAGCTGTCCG-AGG---GCCGATTAGGCGCCCGG-AAGTT-GGATGAGTTGAGATTC-G-CCCGCT-GACGCTCTGCAGCCTCCATTGTCGGTCGTCCCCGTCA-CCATGGGTATGTTTTCTCGCAGCGTCAGGC---------------------CCGCCGC-CGTCGC------TTCTG----GCGCTAAC-GCA--CCT-------CAGTATCATGATTGGTATGCCTACGCTGTACGTACACCAAAATATGAAG----AGCTCGGAAAGAAGATGGTCAATGGCTAAC-GCCTCTTCCAGGCCTACATGCTC-AAGTATGACT-CCACCCACGGTCAGTTCAAGGGCGAGATCAAGGTCGAGGGCAGCGACCTCGTCATCAACGGCAAGAAGGTCCGCTTCTACCAGGAGCGTGACCCCGCCAGCATTCCCTGGGCTGAGACCGGTGCCTACTACATTGTCGAGTCCACTGGTGTTTTCACCACCACCGAGAAGGCCTCTGCTCACTTGAAGGGCGGTGCCAAGAAGGTTGTCATCTCTGCTCCTTCGGCTGACGCCCCCATGTTTGTCATGGGTGTCAACAACGAGACCTACAAGTCCGACATCAACGTCCTCTCCAACGCTTCTTGCACCACCAACTGCCTTGCT-CCCCTCGCCAAGGTCATCCACGAC-AAGTACACCATTGTTGAGGGTC-TCATGACCACTGTCCACTCCTACACTGCCACCCAG-AAGACCGTTGACGGTCCCTCC--GCTAAGGACTGGCGTGGTGGCCGCACTGCTGCTGCCAACATCATCCCCAGCAGCACCGGTGCCGCCAAGGCTGTCGGCAAGGTCATTCCCGACCTTAACGGCAAG-CTTACCGGCATGG-CTTTCCGTGTCCCCACTGCCAACGTCTCCGTTGTCGACCTGACTGCTCGCATTGAGAAGGGCGCCAGCTACGAGGAGATCAAGCAGA
>Phyllosticta_pterospermi_SAUCC210106_
TGAAAGG--TCTTCGAGTAGGCTGCA--------------------AGGCCCAAAGAAC----CTCTCTCA----CCCTTGTGTACCTTACCAT-GTTGCTTTGGCGGGCCGACCC-GGTTTCGACCCGGGCGGCCGG-CG-CCCCCAG----CCCTGAC----GGGCC----AGG---ACGCCC--GGCTAAGTGC---CCGCCAGTATAC---AAAAC-TCAAGCGATTATTT-TGTGAAGTCCTGA-TA-TATCATTCAATTG-ATTAAAACTTTCAACAACGGATCTCTTGGTTCTGGCATCGATGAAGAACGCAGCGAAATGCGATAAGTAATGTGAATTGCAGAATTCAGTGAATCATCGAATCTTTGAACGCACATTGCGCCCTCTGGTATTCCGGAGGGCATGCCTGTTCGAGCGTCATTTCAACCCTCAAGCT-CTGCTTGGTATTGGGCGACGTCCGCT--GCCGGA-CGCGCCTCGAAGACCTCGGCGACGGCGTCTTAG-CCTCGAGC---GTAGTAG-TAATAT-------CTCGCTTTGGA-GTGCTGGACGACGGCC--GCCGGACA-ATCGACCT--TCGGTC-------TATTTTTCCAAGGTTGACCTCGGATCAGGTAGGGATACCCGCTAAATTTGAAA-GCTGGCGTCTTCGACGTCCGCGTTGTAATTTGTAGAGGATGCTTCGGCGAAGACTCCTGCCTAAGTCCCCTGGAACGGGGCGTCATAGAGGGTGAGAATCCCGTATGTGGCGGGCAGTCCGAGCCATGTGAAGCTCCTTCGACGAGTCGAGTTGTTTGGGAATGCAGCTCTAAATGGGAGGTAAATTTCTTCTAAAGCTAAATATTGGCCAGAGACCGATAGCGCACAAGTAGAGTGATCGAAAGATGAAAAGCACTTTGGAAAGAGAGTTAAAAAGTACGTGAAATTGTTGAAAGGGAAGCGCTTGCAACCAGACTCGCTCGTAGTTGCTCAG-CCGGCCTCTTGG-CCGGTGTACTCTTCTGCGATCGGGCCAGCATCAGTTCGGGCGG-CCGGATAAAGGTGTCGGGAATGTAGCACCC-TTCGGGGTGTGTTATAGCCCGGCGCGGAATGCGGCCAGCCTGGACTGAGGATCTCGCTTCGGCAAGGATGCTGGCGTAATGGTTGTAAGCGGCCCGTCTTGAAACACGGACCAAGGAGTCTAACATCTATGCGAGTGTTTGGGTGTCAAACCCATGCGCGTAATGAAAGTGAACGGAGGTGGGAACCCTTCACGGGGTGCACCATCGACCGATCCTGATGTCTTCGGATGGATTTGAGTAAGAGCATAGCTGTTGGGACCCGAAAGATGGTGAACTATGCCTGAATAGGGTGAAGCCAGAGGAAACTCTGAGGTCAGTTGC-CTCACAT-TTTCTTT------------GAGCGCA-G---GG---CGG-TCGCTCGCCGC-GCCACC--TGGTGCCGCCTC--GCC-------TGA---GGGGCA-TTTTTTGGGTGGTGGGG--TCGGGCGCTGCGCTAAGCTGCTTTGGCG---CCTTCGGC-AACA-TGG-CCCAAAGCAGC----------------------------------CCTG-----CGC-A-TCA-------CCT---CACTT-----TTGTCG--CAC----------------------AA--CAT---------TT-TGCTAACGCCCTCT----CAGGAAGCCGCCGAGCTCGGCAAGGGTTCCTTCAAGTACGCCTGGGTCCTCGACAAGCTGAAGGCTGAGCGTGAGCGTGGTATCACCATCGACATTGCTCTCTGGAAGTTCGAGACCCCGAAGTACTATGTCACCGTCATTGACGCCCCCGGTCACCGTGACTTCATCAAGAACGCCCCGCGCTGTTTTCCGTAAGTC---CCG-CCCTGCCTCAGCTGTCCG-AGG---GCCGATTAGGCGCCCGG-AAGTT-GGATGAGTTGAGATTC-G-CCCGCT-GACGCTCTGCAGCCTCCATTGTCGGTCGTCCCCGTCA-CCATGGGTATGTTTTCTCGCAGCGTCAGGC---------------------CCGCCGC-CGTCGC------TTCTG----GCGCTAAC-GCA--CCT-------CAGTATCATGATTGGTATGCCTACGCTGTACGTACACCAAAATATGAAG----AGCTCGGAAAGAAGATGGTCAATGGCTAAC-GCCTCTTCCAGGCCTACATGCTC-AAGTATGACT-CCACCCACGGTCAGTTCAAGGGCGAGATCAAGGTCGAGGGCAGCGACCTCGTCATCAACGGCAAGAAGGTCCGCTTCTACCAGGAGCGTGACCCCGCCAGCATTCCCTGGGCTGAGACCGGTGCCTACTACATTGTCGAGTCCACTGGTGTTTTCACCACCACCGAGAAGGCCTCTGCTCACTTGAAGGGCGGTGCCAAGAAGGTTGTCATCTCTGCTCCTTCGGCTGACGCCCCCATGTTTGTCATGGGTGTCAACAACGAGACCTACAAGTCCGACATCAACGTCCTCTCCAACGCTTCTTGCACCACCAACTGCCTTGCT-CCCCTCGCCAAGGTCATCCACGAC-AAGTACACCATTGTTGAGGGTC-TCATGACCACTGTCCACTCCTACACTGCCACCCAG-AAGACCGTTGACGGTCCCTCC--GCTAAGGACTGGCGTGGTGGCCGCACTGCTGCTGCCAACATCATCCCCAGCAGCACCGGTGCCGCCAAGGCTGTCGGCAAGGTCATTCCCGACCTTAACGGCAAG-CTTACCGGCATGG-CTTTCCGTGTCCCCACTGCCAACGTCTCCGTTGTCGACCTGACTGCTCGCATTGAGAAGGGCGCCAGCTACGAGGAGATCAAGCAGA
>Phyllosticta_rhizophorae_NCYUCC_19_0352_
TGAAAGG--TTCCAGAGTAGGCGCTA------------------CAACGCCGAAATGAC-----CTTCTCA----CCCTTGTGTACT-CACTAT-GTTGCTTTGGCGGGTCGACCT-GGTTCCGACCCAGGCGGCCGG-CG-CCCCCAG----CCTTAAC----TGGCC----AGG---ACGCCC--GGCTAAGTGC---CCGCCAGTATAC---AAAAC-TCAAGAATTCATAT-TGTGAAGTCCTGA-TA-TATCATTTAATTGATTTAAAACTTTCAACAACGGATCTCTTGGTTCTGGCATCGATGAAGAACGCAGCGAAATGCGATAAGTAATGTGAATTGCAGAATTCAGTGAATCATCGAATCTTTGAACGCACATTGCGCCCTCTGGTATTCCGGAGGGCATGCCTGTTCGAGCGTCATTTCAACCCTCAAGCT-CTGCTTGGTATTGGGCAACGTCCGCT--GCCGGA-CGTGCCTTGAAGACCTCGGCGACGGCGTCCTAG-CCTCGAGC---GTAGTAG-TAAAAT-----ATCTCGCTTTGGA-GTGCTGGGCGACGGCC--GCCGGACA-ATCGACCT--TCGGTC-------TATTTTTCCAAGGTTGACCTCGGATCAGGTAGGGATACCCGCTAAATTTGAAA-GCTGGCGTCTTCGACGTCCGCGTTGTAATTTGTAGAGGATGCTTCGGCGAAGACTCCTGCCTAAGTCCCCTGGAACGGGGCGTCATAGAGGGTGAGAATCCCGTATGTGGCGGGCAGTCTAAGCCATGTGAAGCTCCTTCGACGAGTCGAGTTGTTTGGGAATGCAGCTCTAAATGGGAGGTAAATTTCTTCTAAAGCTAAATATTGGCCAGAGACCGATAGCGCACAAGTAGAGTGATCGAAAGATGAAAAGCACTTTGGAAAGAGAGTTAAAAAGTACGTGAAATTGTTGAAAGGGAAGCGCTTGCAACCAGACTCGCTCGTAGTTGCTCAG-CCGGCCTCTTGG-CCGGTGTACTCTTCTACGATCGGGCCAGCATCAGTTCGGGCGG-CAGGATAAAGGTGTCGGGAATGTAGCACCC-TTCGGGGTGTGTTATAGCCCGGCGCGGAATGCTGCCAGCCTGGACTGAGGATCTCGCTTCGGCAAGGATGCTGGCGTAATGGTTGTAAGCGGCCCGTCTTGAAACACGGACCAAGGAGTCTAACATCTATGCGAGTGTTTGGGTGTCAAACCCATGCGCGTAATGAAAGTGAACGGAGGTGGGAACCCCTCACGGGGTGCACCATCGACCGATCCTGATGTCTTCGGATGGATTTGAGTAAGAGCATAGCTGTTGGGACCCGAAAGATGGTGAACTATGCCTGAATAGGGTGAAGCCAGAGGAAACTCTG-----------------------------------------------------------------------------------------------------------------------------------------------------------------------------------------------------------------------------------------------------------------------------------------------------------------------------------------------------------------------------------------------------------------------------------------------------------------------------------------------------------------------------------GCCCCGCGCTGTTTTCCGTAAGTC---CCG-CCCTGCCTCAGCTGTCCG-AGG---GCCGATTAGGCGCCCGG-AAGCT-CGATGAGTTGAGATTA-G-CCCACT-GACGCGCTACAGCCTCCATTGTCGGTCGTCCCCGTCA-CCATGGGTATGTTTTCTCGCAGCGTCAGGC---------------------CCGCCGC-CGTCGC------TTCTG----GCGCTAAC-GCA--CCG-------CAGTATCATGATTGGCATG------CTGTACGTA-ACCCAAACATGAGG----AGCCCGGAGAAAAGATGGCCAATGGCTAAC-GCCTTCTTCAGGCCTACATGCTC-AAGTATGACT-CGACCCACGGTCAGTTCAAGGGCGAGATCAAGGTCGAGGGCAGCGACCTCGTCATCAACGGCAAGAAGGTCCGCTTCTACCAGGAGCGTGACCCCGCCAGCATCCCCTGGGCTGAGACCGGTGCCTACTACATCGTCGAGTCCACTGGTGTTTTCACCACCACCGAGAAGGCCTCTGCTCACTTGAAGGGCGGTGCCAAGAAGGTTGTCATCTCTGCTCCTTCGGCTGACGCCCCCATGTTCGTCATGGGCGTCAACAACGAGACCTACAAGTCTGACATCAACGTCCTCTCCAACGCTTCTTGCACCACCAACTGCCTTGCT-CCCCTTGCCAAGGTCATCCACGAC-AAGTACACCATCGTTGAGGGTC-TCATGACCACTGTCCACTCCTACACTGCCACCCAG-AAGACCGTTGACGGTCCCTCC--GCTAAGGACTGGCGTGGTGGCCGCACTGCTGCTGCCAACATCATCCCCAGCAGCACTGGTGCCGCTAAGGCTGTCGGCAAGGTCATTCCCGACCTCAACGGCAAG-CTCACCGGCATGG-CTTTCCGTGTCCCCACTGCCAACGTCTCCGTTGTCGACCTGACTGCCCGCATTGAGAAGGGTGCCAGCTACGAGGAGATCAAGCAGA
>Phyllosticta_rhizophorae_NCYUCC_19_0358_
TGAAAGG--TTCCAGAGTAGGCGCTA------------------CAACGCCGAAATGAC-----CTTCTCA----CCCTTGTGTACT-CACTAT-GTTGCTTTGGCGGGTCGACCT-GGTTCCGACCCAGGCGGCCGG-CG-CCCCCAG----CCTTAAC----TGGCC----AGG---ACGCCC--GGCTAAGTGC---CCGCCAGTATAC---AAAAC-TCAAGAATTCATAT-TGTGAAGTCCTGA-TA-TATCATTTAATTGATTTAAAACTTTCAACAACGGATCTCTTGGTTCTGGCATCGATGAAGAACGCAGCGAAATGCGATAAGTAATGTGAATTGCAGAATTCAGTGAATCATCGAATCTTTGAACGCACATTGCGCCCTCTGGTATTCCGGAGGGCATGCCTGTTCGAGCGTCATTTCAACCCTCAAGCT-CTGCTTGGTATTGGGCAACGTCCGCT--GCCGGA-CGTGCCTTGAAGACCTCGGCGACGGCGTCCTAG-CCTCGAGC---GTAGTAG-TAAAAT-----ATCTCGCTTTGGA-GTGCTGGGCGACGGCC--GCCGGACA-ATCGACCT--TCGGTC-------TATTTTTCCAAGGTTGACCTCGGATCAGGTAGGGATACCCGCTAAATTTGAAA-GCTGGCGTCTTCGACGTCCGCGTTGTAATTTGTAGAGGATGCTTCGGCGAAGACTCCTGCCTAAGTCCCCTGGAACGGGGCGTCATAGAGGGTGAGAATCCCGTATGTGGCGGGCAGTCTAAGCCATGTGAAGCTCCTTCGACGAGTCGAGTTGTTTGGGAATGCAGCTCTAAATGGGAGGTAAATTTCTTCTAAAGCTAAATATTGGCCAGAGACCGATAGCGCACAAGTAGAGTGATCGAAAGATGAAAAGCACTTTGGAAAGAGAGTTAAAAAGTACGTGAAATTGTTGAAAGGGAAGCGCTTGCAACCAGACTCGCTCGTAGTTGCTCAG-CCGGCCTCTTGG-CCGGTGTACTCTTCTACGATCGGGCCAGCATCAGTTCGGGCGG-CAGGATAAAGGTGTCGGGAATGTAGCACCC-TTCGGGGTGTGTTATAGCCCGGCGCGGAATGCTGCCAGCCTGGACTGAGGATCTCGCTTCGGCAAGGATGCTGGCGTAATGGTTGTAAGCGGCCCGTCTTGAAACACGGACCAAGGAGTCTAACATCTATGCGAGTGTTTGGGTGTCAAACCCATGCGCGTAATGAAAGTGAACGGAGGTGGGAACCCCTCACGGGGTGCACCATCGACCGATCCTGATGTCTTCGGATGGATTTGAGTAAGAGCATAGCTGTTGGGACCCGAAAGATGGTGAACTATGCCTGAATAGGGTGAAGCCAGAGGAAACTCTG-----------------------------------------------------------------------------------------------------------------------------------------------------------------------------------------------------------------------------------------------------------------------------------------------------------------------------------------------------------------------------------------------------------------------------------------------------------------------------------------------------------------------------------GCCCCGCGCTGTTTTCCGTAAGTC---CCG-CCCTGCCTCAGCTGTCCG-AGG---GCCGATTAGGCGCCCGG-AAGCT-CGATGAGTTGAGATTA-G-CCCACT-GACGCGCTACAGCCTCCATTGTCGGTCGTCCCCGTCA-CCATGGGTATGTTTTCTCGCAGCGTCAGGC---------------------CCGCCGC-CGTCGC------TTCTG----GCGCTAAC-GCA--CCG-------CAGTATCATGATTGGCATG------CTGTACGTA-ACCCAAACATGAGG----AGCCCGGAGAAAAGATGGCCAATGGCTAAC-GCCTTCTTCAGGCCTACATGCTC-AAGTATGACT-CGACCCACGGTCAGTTCAAGGGCGAGATCAAGGTCGAGGGCAGCGACCTCGTCATCAACGGCAAGAAGGTCCGCTTCTACCAGGAGCGTGACCCCGCCAGCATCCCCTGGGCTGAGACCGGTGCCTACTACATCGTCGAGTCCACTGGTGTTTTCACCACCACCGAGAAGGCCTCTGCTCACTTGAAGGGCGGTGCCAAGAAGGTTGTCATCTCTGCTCCTTCGGCTGACGCCCCCATGTTCGTCATGGGCGTCAACAACGAGACCTACAAGTCTGACATCAACGTCCTCTCCAACGCTTCTTGCACCACCAACTGCCTTGCT-CCCCTTGCCAAGGTCATCCACGAC-AAGTACACCATCGTTGAGGGTC-TCATGACCACTGTCCACTCCTACACTGCCACCCAG-AAGACCGTTGACGGTCCCTCC--GCTAAGGACTGGCGTGGTGGCCGCACTGCTGCTGCCAACATCATCCCCAGCAGCACTGGTGCCGCTAAGGCTGTCGGCAAGGTCATTCCCGACCTCAACGGCAAG-CTCACCGGCATGG-CTTTCCGTGTCCCCACTGCCAACGTCTCCGTTGTCGACCTGACTGCCCGCATTGAGAAGGGTGCCAGCTACGAGGAGATCAAGCAGA
>Phyllosticta_schimae_CGMCC_3_14354_
-------------------------------------------------------------------CTCA----CCCTTGTGTACCCTACCAC-GTTGCTTTGGCGGGCCGACCC-GGTTTCGACCCGGGCGGCTGG--GACCCCCCCTCCCCC---------GGG------AGG---ACGTCC--GGCTACGTGC---CCGCCAGTAGAC---AAAAC-TCGACGAATGAATT----GTAGTCCTGA-TA-CATCATTTAATTG-ATTAAAACTTTCAACAACGGATCTCTTGGTTCTGGCATCGATGAAGAACGCAGCGAAATGCGATAAGTAATGTGAATTGCAGAATTCAGTGAATCATCGAATCTTTGAACGCACATTGCGCCCTCTGGTATTCCGGAGGGCATGCCTGTTCGAGCGTCATTTCAACCCTCAAGCT-CTGCTTGGTATTGGGCGACGTCCGCT--GTCGGA-CGCGCCTCGAAGACCTCGGCGACGGCGTCTCGG-CCTCGAGC---GTAGTAG-TAAAAC-----ATCTCGCTTTGGA-GTGCTGGGCGACGGCT-TGCCGGACA-ACCGACCTT-TCGGTC------CATTTTTCCAAAGGTTGACCTCGGATCAGGTAGGGATACCCGCT------------------------------------------------------------------------------------------------------------------------------------------------------------------------------------------------------------------------------------------------------------------------------------------------------------------------------------------------------------------------------------------------------------------------------------------------------------------------------------------------------------------------------------------------------------------------------------------------------------------------------------------------------------------------------------------------------------------------------------------------------------------------AGGTCAGTCGC-CTCACAT-TTTCTTT------------GAGCGCA-G---GG---CGGGTCGCTCGTCGC-GCCACC--TGGTGCCGCCTC--GCC-------TGA---GGGGCATTTTTTTGGGTGGTGGGG--TCGGGCGCTGCGCTAAGCTGCTTTGGCG---CGTTCGGC-AACA-TCG-CCCAAAGCAGC----------------------------------CCTG-----CGC-A-CCA-------CTT---CACTT-----TGGTCG--CAC----------------------AA--CAT---------TT-TGCTAACGCCCTCC----CAGGAAGCCGCCGAGCTCGGTAAGGG----------------------------------------------------------------------------------------------------------------------------------------------------TCCCCGCGCTGTTTTCCGTAAGTC---TCG-CCCTGCCTCAGTTGTCCG-AGG---GCCGATTAGGCGCCCGG-AAGCT-CGATGACTTGAGATTT-G-CCTGCT-GACGCGATGCAGCCTCCATTGTCGGTCGTCCCCGTCA-CCATGGGTATGTTTTCTCGCAGCGTCAGGC---------------------CCGCCGC-CTTCGC------TTCTG----GCGCTAAC-GCA--CCT-------CAGTATCATGATTGGCATG-----------------------------------------------------------------------------------------------------------CGGTCAGTTCAAGGGCGACGTCAAGGTCGAGGGCAGCGACCTTGTCATCAACGGCAAGAAGATCCGCTTCTACCAGGAGCGTGACCCCGCCAACATCCCCTGGGCCGAGACCGGTGCCTACTACATCGTCGAGGCCACTGGTGTTTTCACCACCACCGAGAAGGCCTCTGCCCACTTGAAGGGCGGTGCCAAGAAGGTTGTCATCTCGGCTCCTTCGGCTGACGCCCCCATGTTCGTCATGGGCGTCAACAACGAGACCTACAAGTCCGACATCAACGTCCTCTCCAACGCTTCTTGCACCACCAACTGCCTTGCT-CCCCTCGCCAAGGTCATCCACGAC-AAGTACACCATCATTGAGGCTC-TCATGACCACTGTCCACTCCTACACTGCCACCCAG-AAGACTGTTGACGGTCCCTCC--GCCAAGGACTGGCGTGGTGGCCGCACTGCTGCCACCAACATCATCCCCAGCAGCACTGGTGCCGCCAAGGCCGTCGGCAAGGTCATCCCCGACCTCAACGGCAAG-CTCACTGGCATGG-CTTTCCGTGTCCCCACCTCCAACGTCTCCGTTGTCGACTTGACTGCCCGCATTGAGAAGGGTGCCAGCTACGAGGAGATCAAGCAGA
>Phyllosticta_schimicola_CGMCC_3_17319_
TGAAAGG--TCTTCGAGTAGGCGGCG------GCCCTGAAAAGCCGCGGCCGAAAGAAC----CTCTCTCA----CCCTTGTGTACC-CACTGC-GTTGCTTTGGCGGGCCGACCC-GGTTTCGACCCGGGCGGCTGG-AA-CCCTCTG--GCCCCTCGC----GGGCCCCGGAGG---GCGACC--GGCTAGGTGC---CCGCCAGTAGAC---AAAAC-TCGACGAATGAATC----GCGGTCCTGA-TG-TATCATTTAATTG-ATTAAAACTTTCAACAACGGATCTCTTGGTTCTGGCATCGATGAAGAACGCAGCGAAATGCGATAAGTAATGTGAATTGCAGAATTCAGTGAATCATCGAATCTTTGAACGCACATTGCGCCCTCTGGTATTCCGGAGGGCATGCCTGTTCGAGCGTCATTTCAACCCTCAAGCT-CTGCTTGGTATTGGGCGACGTCCGCT--GCCGGA-CGCGCCTCGAAGACCTCGGCGACGGCGCCTCAG-CCTCGAGC---GTAGTAG-TAAAAC-----ATCTCGCTTTGGA-GCGCTGGGCGACGGAC-CGCCGGACA-ACCGACCTT-TCGGTC-----CACATTTTCCAAAGGTTGACCTCGGATCAGGTAGGGATACCCGCT------------------------------------------------------------------------------------------------------------------------------------------------------------------------------------------------------------------------------------------------------------------------------------------------------------------------------------------------------------------------------------------------------------------------------------------------------------------------------------------------------------------------------------------------------------------------------------------------------------------------------------------------------------------------------------------------------------------------------------------------------------------------AGGTCAGTCGC-CTCACAT-TTTCTTT------------GAGCGCA-G---GG---CCGGTCGCTCGTCGC-GCCACC--TCGTGCCGCCTC--ACC-------TGA---GGGGCATTTTTTTGGGTGGTGGGG--TCGGGCGCTGCGCTAAGCTGCTTTGGCG---CTTTCGGC-AACA-TGG-CCCAAAGCAGC----------------------------------CCTG-----CGC-A-CCA-------CTT---CACTT-----TGGTCG--CAC----------------------AA--CAT---------TT-TGCTAACGCCCTCC----CAGGAAGCCGCCGAGCTCGGTAAGGGTTCCTTCAAGT-----------------------------------------------------------------------------------------------------------------------------------------TCCCCGCGCTGTTTTCCGTAAGTC---TCG-CCCTGCCTCAGCTGTCCG-AGG---ACCGATTAGGCGCCCGG-AAACT-CGATGACTTGAATTTG---CCTGCT-GACGCGGTGTAGCCTCCATTGTCGGTCGTCCCCGTCA-TCATGGGTATGTTTTCTCGCAGCGTCAGGC---------------------CCGCCGC-CGTCGC------TTCTG----GCGCTAAC-GCA--CCT-------CAGTATCATGATTGGCATG---------------------------------------------AAGATGGTCAATGGCTAAC-GCCTCCGTCAGGCCTACATGCTC-AAGTATGACT-CCACCCACGGTCAGTTCAAGGGCGACATCAAGATCGACGGCAGCGACCTTGTCATCAACGGCAAGAAGATCCGCTTCTACCAGGAGCGTGACCCTGCCAGCATCCCCTGGGCTGAGACCGGTGCCTACTACATCGTCGAGTCCACCGGTGTTTTCACCACCACCGACAAGGCCTCTGCCCACTTGAAGGGCGGTGCCAAGAAGGTTGTCATCTCGGCCCCTTCGGCTGATGCCCCCATGTTCGTCATGGGCGTCAACAACGAGACCTACACGTCCGACATCAACGTGCTCTCCAACGCTTCTTGCACCACCAACTGCCTTGCT-CCCCTCGCCAAGGTCATCCACGAC-AAGTACACCATCATTGAGGCTC-TCATGACCACTGTCCACTCCTACACTGCCACCCAG-AAGACCGTTGACGGTCCCTCC--GCCAAGGACTGGCGTGGTGGCCGCACTGCTGCCACCAACATCATCCCCAGCAGCACTGGTGCCGCCAAGGCCGTCGGCAAGGTCATCCCCGACCTCAACGGCAAG-CTCACCGGCATGG-CTTTCCGTGTCCCTACCTCCAACGTCTCCGTTGTCGACCTGACTGCCCGCATCGAGAAGGGTGCCAGCTACGAGGAGATTAAGCAGA
>Phyllosticta_schimicola_CGMCC_3_17320_
TGAAAGG--TCTTCGAGTAGGCGGCG------GCCCTGAAAAGCCGCGGCCGAAAGAAC----CTCTCTCA----CCCTTGTGTACC-CACTGC-GTTGCTTTGGCGGGCCGACCC-GGTTTCGACCCGGGCGGCTGG-AA-CCCTCTG--GCCCCTCGC----GGGCCCCGGAGG---GCGACC--GGCTAGGTGC---CCGCCAGTAGAC---AAAAC-TCGACGAATGAATC----GCGGTCCTGA-TG-TATCATTTAATTG-ATTAAAACTTTCAACAACGGATCTCTTGGTTCTGGCATCGATGAAGAACGCAGCGAAATGCGATAAGTAATGTGAATTGCAGAATTCAGTGAATCATCGAATCTTTGAACGCACATTGCGCCCTCTGGTATTCCGGAGGGCATGCCTGTTCGAGCGTCATTTCAACCCTCAAGCT-CTGCTTGGTATTGGGCGACGTCCGCT--GCCGGA-CGCGCCTCGAAGACCTCGGCGACGGCGCCTCAG-CCTCGAGC---GTAGTAG-TAAAAC-----ATCTCGCTTTGGA-GCGCTGGGCGACGGAC-CGCCGGACA-ACCGACCTT-TCGGTC-----CACATTTTCCAAAGGTTGACCTCGGATCAGGTAGGGATACCCGCT------------------------------------------------------------------------------------------------------------------------------------------------------------------------------------------------------------------------------------------------------------------------------------------------------------------------------------------------------------------------------------------------------------------------------------------------------------------------------------------------------------------------------------------------------------------------------------------------------------------------------------------------------------------------------------------------------------------------------------------------------------------------AGGTCAGTCGC-CTCACAT-TTTCTTT------------GAGCGCA-G---GG---CCGGTCGCTCGTCGC-GCCACC--TCGTGCCGCCTC--ACC-------TGA---GGGGCATTTTTTTGGGTGGTGGGG--TCGGGCGCTGCGCTAAGCTGCTTTGGCG---CTTTCGGC-AACA-TGG-CCCAAAGCAGC----------------------------------CCTG-----CGC-A-CCA-------CTT---CACTT-----TGGTCG--CAC----------------------AA--CAT---------TT-TGCTAACGCCCTCC----CAGGAAGCCGCCGAGCTCGGTAAGGGTTCCTTCAAGT-----------------------------------------------------------------------------------------------------------------------------------------TCCCCGCGCTGTTTTCCGTAAGTC---TCG-CCCTGCCTCAGCTGTCCG-AGG---ACCGATTAGGCGCCCGG-AAACT-CGATGACTTGAATTTG---CCTGCT-GACGCGGTGTAGCCTCCATTGTCGGTCGTCCCCGTCA-TCATGGGTATGTTTTCTCGCAGCGTCAGGC---------------------CCGCCGC-CGTCGC------TTCTG----GCGCTAAC-GCA--CCT-------CAGTATCATGATTGGCATG---------------------------------------------AAGATGGTCAATGGCTAAC-GCCTCCGTCAGGCCTACATGCTC-AAGTATGACT-CCACCCACGGTCAGTTCAAGGGCGACATCAAGATCGACGGCAGCGACCTTGTCATCAACGGCAAGAAGATCCGCTTCTACCAGGAGCGTGACCCTGCCAGCATCCCCTGGGCTGAGACCGGTGCCTACTACATCGTCGAGTCCACCGGTGTTTTCACCACCACCGACAAGGCCTCTGCCCACTTGAAGGGCGGTGCCAAGAAGGTTGTCATCTCGGCCCCTTCGGCTGATGCCCCCATGTTCGTCATGGGCGTCAACAACGAGACCTACACGTCCGACATCAACGTGCTCTCCAACGCTTCTTGCACCACCAACTGCCTTGCT-CCCCTCGCCAAGGTCATCCACGAC-AAGTACACCATCATTGAGGCTC-TCATGACCACTGTCCACTCCTACACTGCCACCCAG-AAGACCGTTGACGGTCCCTCC--GCCAAGGACTGGCGTGGTGGCCGCACTGCTGCCACCAACATCATCCCCAGCAGCACTGGTGCCGCCAAGGCCGTCGGCAAGGTCATCCCCGACCTCAACGGCAAG-CTCACCGGCATGG-CTTTCCGTGTCCCTACCTCCAACGTCTCCGTTGTCGACCTGACTGCCCGCATCGAGAAGGGTGCCAGCTACGAGGAGATTAAGCAGA
>Phyllosticta_styracicola_CGMCC3_14985_
TGAAAGG----ATCGAGTAGGCTG----------GCCCTCAAAAGCTGGCCGAAAGAGC----CCTTCCCA----CCCTTGTGTACCTTACCAC-GTTGCTTTGGCGGGCCGACCC-GGTTTCGACCCGGGCGGCCGG-CG-CCCCCAG----CCCTCGC----GGGCT----AGG---ACGCCC--GGCTAAGCGC---CCGCCAGCGTAC---AAAAC-TCAAGCGATTATTT-TGTGAAGTCCTGA-TA-TATCATTCAATTG-ATTAAAACTTTCAACAACGGATCTCTTGGTTCTGGCATCGATGAAGAACGCAGCGAAATGCGATAAGTAATGTGAATTGCAGAATTCAGTGAATCATCGAATCTTTGAACGCACATTGCGCCCTCTGGTATTCCGGAGGGCATGCCTGTTCGAGCGTCATTTCACCACTCAAGCT-CTGCTTGGTATTGGGCGACGTCCGCT--GCCGGA-CGCGCCTCGAAGACCTCGGCGACGGCGCCTCAG-CCTCGAGCGTAGTAGTAG-TAACAT-----ATCTCGCTTTGGA-GCGCTGGGCGACGGCC--GCCGGACA-ACCGACCT--TGGGTC----TATTTTTTTCCAAAGGTTGACCTCGGATCAGGTAGGGATACCCGCT------------------------------------------------------------------------------------------------------------------------------------------------------------------------------------------------------------------------------------------------------------------------------------------------------------------------------------------------------------------------------------------------------------------------------------------------------------------------------------------------------------------------------------------------------------------------------------------------------------------------------------------------------------------------------------------------------------------------------------------------------------------------AGGTCAGTTGC-CTCACAT-TTTCTTT------------GAGTGCA-T---GG---CGG-TCGCTCGCCGC-GCCATC--TGGGGCCGCCTC--GCC-------TGA---GGGGCA-TTTTTTGGGTGGTGGGG--TCGGGCGCTGCGCTAAGCTGCTTTGGCG---CGTTCGGC-AACA-TCG-CCCAAAGCAGC----------------------------------CCTG-----CGC-A---C-------------CACTT-----GTGTCG--CAC----------------------AA--CAT---------TT-TGCTAACGCCCTCC----CAGGAAGCCGCCGAGCTCGGTAAGGGTTCCTTCAAGTAA---------------------------------------------------------------------------------------------------------------------------------------GCCCCGCGCTGTTTTCCGTAAGTC---TCG-CCCTGCCTCAGCTGTCCG-AGG---GCCGATTAGGCGCCCGGAAAGCT-CGATGAGTTGAGATTT-G-CCCGTT-GACGCCCTGTAGCCTCCATTGTCGGTCGTCCCCGTCA-TCATGGGTATGTTTTCTCGCAGCATCAGGC---------------------CCGCCGC-CGTCGC------TTTCG----GCGCTAAC-GCA--CCT-------CAGTATCATGATTGGCATG---------------------------------GAGCTTAGAAACAAGATGGTCAATGGCTAAC-GCCTCTGTCAGGCCTACATGCTC-AAGTATGACT-CCACCCACGGTCAGTTCAAGGGCGAGATCAAGGTCGAGGGCAGCGACCTTCTCATCAACGGCAAGAAGGTCCGCTTCTACCAGGAGCGTGACCCCGCCAACATTCCCTGGGCCGAGACTGGTGCCTACTACATCGTCGAGTCCACTGGTGTCTTCACCACCACCGAGAAGGCCTCTGCTCATTTGAAGGGTGGTGCCAAGAAGGTTGTCATCTCTGCTCCTTCGGCTGACGCCCCCATGTTCGTTATGGGTGTCAACAACGAGACCTACAAGTCCGACATCAACGTTCTCTCGAACGCTTCTTGCACCACCAACTGCCTTGCT-CCCCTCGCCAAGGTCATCCACGAC-AAGTACACCATCATTGAGGGTC-TCATGACTACTGTCCACTCCTACACTGCCACCCAG-AAGACCGTTGACGGTCCCTCC--GCCAAGGACTGGCGCGGTGGCCGCACTGCTGCTGCCAACATCATCCCCAGCAGCACGGGTGCCGCCAAGGCTGTCGGCAAGGTCATCCCCGACCTCAACGGCAAG-CTCACTGGCATGG-CTTTCCGTGTCCCCACCTCCAACGTCTCCGTTGTCGACCTGACTGCCCGCATTGAGAAGGGTGCCAGCTACGAGGAGATCAAGCAGA
>Phyllosticta_styracicola_CGMCC3_14989_
TGAAAGG----ATCGAGTAGGCTG----------GCCCTCAAAAGCTGGCCGAAAGAGC----CCTTCCCA----CCCTTGTGTACCTTACCAC-GTTGCTTTGGCGGGCCGACCC-GGTTTCGACCCGGGCGGCCGG-CG-CCCCCAG----CCCTCGC----GGGCT----AGG---ACGCCC--GGCTAAGCGC---CCGCCAGCGTAC---AAAAC-TCAAGCGATTATTT-TGTGAAGTCCTGA-TA-TATCATTCAATTG-ATTAAAACTTTCAACAACGGATCTCTTGGTTCTGGCATCGATGAAGAACGCAGCGAAATGCGATAAGTAATGTGAATTGCAGAATTCAGTGAATCATCGAATCTTTGAACGCACATTGCGCCCTCTGGTATTCCGGAGGGCATGCCTGTTCGAGCGTCATTTCACCACTCAAGCT-CTGCTTGGTATTGGGCGACGTCCGCT--GCCGGA-CGCGCCTCGAAGACCTCGGCGACGGCGCCTCAG-CCTCGAGCGTAGTAGTAG-TAACAT-----ATCTCGCTTTGGA-GCGCTGGGCGACGGCC--GCCGGACA-ACCGACCT--TGGGTC----TATTTTTTTCCAAAGGTTGACCTCGGATCAGGTAGGGATACCCGCT------------------------------------------------------------------------------------------------------------------------------------------------------------------------------------------------------------------------------------------------------------------------------------------------------------------------------------------------------------------------------------------------------------------------------------------------------------------------------------------------------------------------------------------------------------------------------------------------------------------------------------------------------------------------------------------------------------------------------------------------------------------------AGGTCAGTTGC-CTCACAT-TTTCTTT------------GAGTGCA-T---GG---CGG-TCGCTCGCCGC-GCCATC--TGGGGCCGCCTC--GCC-------TGA---GGGGCA-TTTTTTGGGTGGTGGGG--TCGGGCGCTGCGCTAAGCTGCTTTGGCG---CGTTCGGC-AACA-TCG-CCCAAAGCAGC----------------------------------CCTG-----CGC-A-----------C-----CACTT-----GTGTCG--CAC----------------------AA--CAT---------TT-TGCTAACGCCCTCC----CAGGAAGCCGCCGAGCTCGGTAAGGGTTCCTTCAAGTAA---------------------------------------------------------------------------------------------------------------------------------------GCCCCGCGCTGTTTTCCGTAAGTC---TCG-CCCTGCCTCAGCTGTCCG-AGG---GCCGATTAGGCGCCCGGAAAGCT-CGATGAGTTGAGATTT-G-CCCGTT-GACGCCCTGTAGCCTCCATTGTCGGTCGTCCCCGTCA-TCATGGGTATGTTTTCTCGCAGCATCAGGC---------------------CCGCCGC-CGTCGC------TTTCG----GCGCTAAC-GCA--CCT-------CAGTATCATGATTGGCATG--------------------------------AGAGCTTAGAAACAAGATGGTCAATGGCTAAC-GCCTCTGTCAGGCCTACATGCTC-AAGTATGACT-CCACCCACGGTCAGTTCAAGGGCGAGATCAAGGTCGAGGGCAGCGACCTTCTCATCAACGGCAAGAAGGTCCGCTTCTACCAGGAGCGTGACCCCGCCAACATTCCCTGGGCCGAGACTGGTGCCTACTACATCGTCGAGTCCACTGGTGTCTTCACCACCACCGAGAAGGCCTCTGCTCATTTGAAGGGTGGTGCCAAGAAGGTTGTCATCTCTGCTCCTTCGGCTGACGCCCCCATGTTCGTTATGGGTGTCAACAACGAGACCTACAAGTCCGACATCAACGTTCTCTCGAACGCTTCTTGCACCACCAACTGCCTTGCT-CCCCTCGCCAAGGTCATCCACGAC-AAGTACACCATCATTGAGGGTC-TCATGACTACTGTCCACTCCTACACTGCCACCCAG-AAGACCGTTGACGGTCCCTCC--GCCAAGGACTGGCGCGGTGGCCGCACTGCTGCTGCCAACATCATCCCCAGCAGCACGGGTGCCGCCAAGGCTGTCGGCAAGGTCATCCCCGACCTCAACGGCAAG-CTCACTGGCATGG-CTTTCCGTGTCCCCACCTCCAACGTCTCCGTTGTCGACCTGACTGCCCGCATTGAGAAGGGTGCCAGCTACGAGGAGATCAAGCAGA
>Phyllosticta_vitis_rotundifoliae_CGMCC_3_17322_
CGAAAGG----ATCGAGTAGGCCCGG-------CCCTCCCAAGGGCCGGCCGAAAGAGC----CCTTCTCA----CCCCTGTGTACCTTACCGC-GTTGCTTTGGCGGGCCGACCC-GGTTTCGACCCGGGCGGCCGG-CG-CCCCCAG----CCCTCGC----GGGCC----AGG---ACGTCC--GGCCAAGCGC---CCGCCAGCATAC---AAAAC-TCAAGCGATCGTTTTCATGAAGTCCTGA-CAACGTCATTAAATTG-ATCAAAACTTTCAACAACGGATCTCTTGGTTCTGGCATCGATGAAGAACGCAGCGAAATGCGATAAGTAATGTGAATTGCAGAATTCAGTGAATCATCGAATCTTTGAACGCACATTGCGCCCTCTGGCATTCCGGAGGGCATGCCTGTTCGAGCGTCATTTCAACCCTCAGGCT-CTGCTTGGTGTTGGGCGACGTCCGCT--GCCGGA-CGCGCCTCGAAGACCTCGGCGACGGCGTCTCAG-CCTCGAGC---GTAGTAG-TAACAC-------CTCGCTTTGGA-GCGCTGGACGACGGCC--GCCGGCCA-ACCGGACCTTGCGGTC------CACACTTCCAAAGGTTGACCTCGGATCAGGTAGGGATACCCGCT------------------------------------------------------------------------------------------------------------------------------------------------------------------------------------------------------------------------------------------------------------------------------------------------------------------------------------------------------------------------------------------------------------------------------------------------------------------------------------------------------------------------------------------------------------------------------------------------------------------------------------------------------------------------------------------------------------------------------------------------------------------------AGGTCAGTTTTGTCCGGGTTTTTCTTT------------GAGCGCG-----GG-------TCGCTCGCCGC-TCCGCC--TGGTGCCGCCTC--GCC-------CGA---GGGGCATTTTTTGGGGCGGTGGGG--TCGGGCGCTACGCTAAGCTGCTTTGGCG---CCTTCGGC-AACG-AGG-CCTAAAGCGGC----------------------------------CCTG-----CGC-A-CCA-------CGT---CGCTT-----TGGTCG--CAC----------------------AG--GAT---------TTTTGCTAAGCCCCTCG----CAGGAAGCCGCCGAGCTCGGTAAGGGTTCCTTCAAGTA----------------------------------------------------------------------------------------------------------------------------------------ACCCCGCGCTGTGTTCCGTGAGTC---CCG-CCCTGCCTGAGCTTTCCG-ACG---GCCGATTCGGCGCCCGT-AAGCT-CGATGAGTTGAATTTG---CCAGCT-GACGCGACGCAGCCTCCATCGTCGGTCGTCCCCGTCA-CCATGGGTACGTTTTCTCGCCGCATCAGGC---------------------CCGCCGC-CGTCGC------CTCTG----GCGCTAAC-GCA--TCC-------CAGCATCATGATTGGCATG-------------------------CGACG----AGCTTGGAAACAATATGATCAATGGCTAAT-ACCTCTATCAGGCCTACATGCTC-AAGTATGACT-CCACCCACGGCCAGTTCAAGGGTGAGATCAAGGTCGACGGCAACGATCTTGTCATCAACGGCAAGAAGGTCCGCTTCTACCAGGAGCGTGACCCCGCCAGCATTCCCTGGGCTGAGACTGGTGCCTACTACATTGTCGAGTCCACTGGTGTCTTCACCACCACCGAGAAGGCCTCTGCCCACTTGAAGGGCGGTGCTAAGAAGGTTGTCATCTCTGCTCCTTCGGCCGACGCCCCCATGTTCGTTATGGGTGTCAACAACGAGACCTACAAGTCCGACATCAACGTTCTTTCCAACGCTTCTTGCACCACCAACTGCCTTGCT-CCTCTCGCCAAGGTCATCCATGAC-AAGTACACCATCATTGAGGGTC-TCATGACTACTGTTCACTCCTACACTGCCACCCAG-AAAACCGTTGACGGTCCTTCC--GCCAAGGACTGGCGTGGTGGCCGCACTGCTGCTGCCAACATCATTCCCAGCAGCACCGGTGCTGCCAAGGCTGTCGGCAAGGTCATTCCCGACCTCAACGGCAAG-CTCACTGGCATGG-CTTTCCGTGTCCCCACTCAGAACGTCTCCGTCGTCGATCTGACTGCTCGTATTGAGAAGGGGGCTAGCTACGAGGAGATCAAGCAGA
>Phyllosticta_vitis_rotundifoliae_CGMCC_3_17321_
CGAAAGG----ATCGAGTAGGCCCGG--------CCCTCCCAGGGCCGGCCGAAAGAGC----CCTTCTCA----CCCCTGTGTACCTTACCGC-GTTGCTTTGGCGGGCCGACCC-GGTTTCGACCCGGGCGGCCGG-CG-CCCCCAG----CCCTCGC----GGGCC----AGG---ACGTCC--GGCCAAGCGC---CCGCCAGCATAC---AAAAC-TCAAGCGATCGTTTTCATGAAGTCCTGA-CAACGTCATTAAATTG-ATCAAAACTTTCAACAACGGATCTCTTGGTTCTGGCATCGATGAAGAACGCAGCGAAATGCGATAAGTAATGTGAATTGCAGAATTCAGTGAATCATCGAATCTTTGAACGCACATTGCGCCCTCTGGCATTCCGGAGGGCATGCCTGTTCGAGCGTCATTTCAACCCTCAGGCT-CTGCTTGGTGTTGGGCGACGTCCGCT--GCCGGA-CGCGCCTCGAAGACCTCGGCGACGGCGTCTCAG-CCTCGAGC---GTAGTAG-TAACAC-------CTCGCTTTGGA-GCGCTGGACGACGGCC--GCCGGCCA-ACCGGACCTTGCGGTC------CACACTTCCAAAGGTTGACCTCGGATCAGGTAGGGATACCCGCT------------------------------------------------------------------------------------------------------------------------------------------------------------------------------------------------------------------------------------------------------------------------------------------------------------------------------------------------------------------------------------------------------------------------------------------------------------------------------------------------------------------------------------------------------------------------------------------------------------------------------------------------------------------------------------------------------------------------------------------------------------------------AGGTCAGTTTTGTCCGGGTTTTTCTTT------------GAGCGCG-----GG-------TCGCTCGCCGC-TCCGCC--TGGTGCCGCCTC--GCC-------CGA---GGGGCATTTTTTGGGGCGGTGGGG--TCGGGCGCTACGCTAAGCTGCTTTGGCG---CCTTCGGC-AACG-AGG-CCTAAAGCGGC----------------------------------CCTG-----CGC-A-CCA-------CGT---CGCTT-----TGGTCG--CAC----------------------AG--GAT---------TTTTGCTAAGCCCCTCG----CAGGAAGCCGCCGAGCTCGGTAAGGGTTCCTTCAAGTA----------------------------------------------------------------------------------------------------------------------------------------ACCCCGCGCTGTGTTCCGTGAGTC---CCG-CCCTGCCTGAGCTTTCCG-ACG---GCCGATTCGGCGCCCGT-AAGCT-CGATGAGTTGAATTTG---CCAGCT-GACGCGACGCAGCCTCCATCGTCGGTCGTCCCCGTCA-CCATGGGTACGTTTTCTCGCCGCATCAGGC---------------------CCGCCGC-CGTCGC------CTCTG----GCGCTAAC-GCA--TCC-------CAGCATCATGATTGGCATG-------------------------CGACG----AGCTTGGAAACAATATGATCAATGGCTAAT-ACCTCTATCAGGCCTACATGCTC-AAGTATGACT-CCACCCACGGCCAGTTCAAGGGTGAGATCAAGGTCGACGGCAACGATCTTGTCATCAACGGCAAGAAGGTCCGCTTCTACCAGGAGCGTGACCCCGCCAGCATTCCCTGGGCTGAGACTGGTGCCTACTACATTGTCGAGTCCACTGGTGTCTTCACCACCACCGAGAAGGCCTCTGCCCACTTGAAGGGCGGTGCTAAGAAGGTTGTCATCTCTGCTCCTTCGGCCGACGCCCCCATGTTCGTTATGGGTGTCAACAACGAGACCTACAAGTCCGACATCAACGTTCTTTCCAACGCTTCTTGCACCACCAACTGCCTTGCT-CCTCTCGCCAAGGTCATCCATGAC-AAGTACACCATCATTGAGGGTC-TCATGACTACTGTTCACTCCTACACTGCCACCCAG-AAAACCGTTGACGGTCCTTCC--GCCAAGGACTGGCGTGGTGGCCGCACTGCTGCTGCCAACATCATTCCCAGCAGCACCGGTGCTGCCAAGGCTGTCGGCAAGGTCATTCCCGACCTCAACGGCAAG-CTCACTGGCATGG-CTTTCCGTGTCCCCACTCAGAACGTCTCCGTCGTCGATCTGACTGCTCGTATTGAGAAGGGGGCTAGCTACGAGGAGATCAAGCAGA
>Phyllosticta__anhuiensis_CFCC_54840_
----------------------------------------------------------------CCTCAC-----CCCTTGTATATC-TACCAC-GTTGCTTTGGCGGGCCGACCC-GGTTTCGACCCGGGCGGCCGG-CG-CCCCCAG----CCTAGTTCT--AGGCC----AGG---ACGCCC--GGCTAAGTGC---CCGCCAGTAAAC---AAAAC-TCCAGCGATTATTT-TGTGTAGTCCTGA-GA-ATTTATTCAATAA-ATTAAAACTTTCAACAACGGATCTCTTGGTTCTGGCATCGATGAAGAACGCAGCGAAATGCGATAAGTAATGTGAATTGCAGAATTCAGTGAATCATCGAATCTTTGAACGCACATTGCGCCCTCTGGCATTCCGGAGGGCATGCCTGTTCGAGCGTCATTTCAACCCTCAAGCT-CTGCTTGGTATTGGGCGTCGTCTGCT--GCCAGA-CGCGCCTGGAAGACCTCGGCGACGGCATTCCAG-CCTCGAGC---GTAGTAG-TAAAAT-----ATCTCGCTTTGGA-GGATGGGGTGGCGGCT-TGCCGGACA-ACCGACCT--CTGGTC--------------------------------------------------AAATTTGAAA-GCTGGCGCCTTCGGCGTCCGCGTTGTAATTTGTAGAGGATGCTTCGGCGAGGACTCCTGCCTAAGTTCCCTGGAATGGGACGTCACAGAGGGTGAGAATCCCGTATGTGGCGGGCGGTCCAAGCCATGTGAAGCTCCTTCGACGAGTCGAGTTGTTTGGGAATGCAGCTCTAAATGGGAGGTAAATTTCTTCTAAAGCTAAATACCGGCCAGAGACCGATAGCGCACAAGTAGAGTGATCGAAAGATGAAAAGCACTTTGGAAAGAGAGTTAAAAAGTACGTGAAATTGTTGAAAGGGAAGCGCTTGCAACCAGACTCGCTCGCAGTTGCTCAG-CCCGCCTCCTGG-CGGGTGTACTCTTCTGCGATCGGGCCAGCATCAGTTCGGGCGG-CCGGATAAAGGTGTCGGGAATGTAGCACCC-TTCGGGGTGTGTTATAGCCCGGCGCGGAATGCGGCCAGCCTGGACTGAGGATCTCGCTTCGGCAAGGATGCTGGCGTAATGGTTGTAAGCGGCCCGTCTTGAAACACGGACCAAGGAGTCTAACATCTATGCGAGTGTTTGGGTGTCAAACCCATGCGCGTAATGAAAGTGAACGGAGGTGGGAACCCGCAA--GGGTGCACCATCGACCGATCCTGATGTCTTCGGATGGATTTGAGTAAGAGCATAGCTGTTGGGACCCGAAAGATGGTGAACTATGCCTGAATAGGGTGAAGCCAGAGGAAACTCTG----CAGTTGC-CTCACCT-TTTCTTT--------GAGTGAGCGCA-G---GG---CGGCTCGCTCGTCGC-GCCACC--ACCTGCCCACTC--GCTTCGCC--CGA---GGGGCA-TTTTT----TGGTGGGG--TCGG--GCTGCGCTAGGCTGCTTTGGCG---C--TCGGT-TACA-TGG-CCCGATGCAGCA--TTTTTTGCGCCCGACC-GTCG---------CCCTG-----CTC-A-----------CCT---CACCT-----CGGTCG--CAT--------------CGCAACGCAA--CAC---------TC-TGCTAACGCCCTCG----CAGGAAGCCGCCGAGCTCGG----------------------------------------------------------------------------------------------------------------------------------------------------------GCCCCGCGCCGTTTTCCGTGAGTC---CCG-CCCTGCCTGCGC--TCAG-AGG---GCCGATTAGGCGCCCGC-GAGCT-CAATG--TTGACACAC-G-TTTGCT-GACGCTCCGCAGCCTCCATCGTCGGTCGTCCCCGTCA-CCATGGGTATGTTTTCTCGCTGCGTCAGCC---------------------CCGCCGC-CGCCGC------TTCTG----GCGCTAAC-GCT--CCC-------CAGCATCATGATTGGCATG-----------------------------------------------------------------------------------------------------------CGGTCAGTTCAAGGGTGAGATCAAGGTCGACGGCGCCGACCTTGTCATCAACGGCAAGAAGATCCGCTTCTACCAGGAGCGTGACCCCGCCAACATCCCCTGGGCCGAGACTGGTGCCTACTACATCGTCGAGTCCACTGGTGTCTTCACCACCACCGAGAAGGCCTCTGCCCACTTGAAGGGCGGTGCCAAGAAGGTTGTCATCTCTGCTCCTTCTGCTGACGCCCCCATGTTCGTCATGGGCGTCAACAACGAGACCTACAAGTCCGACATCAACATCCTCTCCAACGCCTCTTGCACCACCAACTGCCTTGCT-CCCCTCGCCAAGGTCATCCACGAC-AAGTACACCATCGTTGAGGGTC-TCATGACCACCGTCCACTCCTACACTGCTACCCAG-AAGACCGTCGACGGTCCCTCT--GCCAAGGACTGGCGTGGTGGCCGTACCGCTGCTGCCAACATCATCCCCAGCAGCACCGGTGCCGCCAAGGCTGTCGGCAAGGTCATCCCCGACCTCAACGGCAAG-CTCACCGGCATGG-CCTTCCGTGTCCCTACCGCCAACGTCTCCGTTGTTGACCTCACTGCTCGCATCGAGAAGGGTGCCAGCTACGAGGAGATCAAGCAGA
>Phyllosticta__anhuiensis_CFCC_55887_
----------------------------------------------------------------CCTCAC-----CCCTTGTATATC-TACCAC-GTTGCTTTGGCGGGCCGACCC-GGTTTCGACCCGGGCGGCCGG-CG-CCCCCAG----CCTAGTTCT--AGGCC----AGG---ACGCCC--GGCTAAGTGC---CCGCCAGTAAAC---AAAAC-TCCAGCGATTATTT-TGTGTAGTCCTGA-GA-ATTTATTCAATAA-ATTAAAACTTTCAACAACGGATCTCTTGGTTCTGGCATCGATGAAGAACGCAGCGAAATGCGATAAGTAATGTGAATTGCAGAATTCAGTGAATCATCGAATCTTTGAACGCACATTGCGCCCTCTGGCATTCCGGAGGGCATGCCTGTTCGAGCGTCATTTCAACCCTCAAGCT-CTGCTTGGTATTGGGCGTCGTCTGCT--GCCAGA-CGCGCCTGGAAGACCTCGGCGACGGCATTCCAG-CCTCGAGC---GTAGTAG-TAAAAT-----ATCTCGCTTTGGA-GGATGGGGTGGCGGCT-TGCCGGACA-ACCGACCT--CTGGTC--------------------------------------------------AAATTTGAAA-GCTGGCGCCTTCGGCGTCCGCGTTGTAATTTGTAGAGGATGCTTCGGCGAGGACTCCTGCCTAAGTTCCCTGGAATGGGACGTCACAGAGGGTGAGAATCCCGTATGTGGCGGGCGGTCCAAGCCATGTGAAGCTCCTTCGACGAGTCGAGTTGTTTGGGAATGCAGCTCTAAATGGGAGGTAAATTTCTTCTAAAGCTAAATACCGGCCAGAGACCGATAGCGCACAAGTAGAGTGATCGAAAGATGAAAAGCACTTTGGAAAGAGAGTTAAAAAGTACGTGAAATTGTTGAAAGGGAAGCGCTTGCAACCAGACTCGCTCGCAGTTGCTCAG-CCCGCCTCCTGG-CGGGTGTACTCTTCTGCGATCGGGCCAGCATCAGTTCGGGCGG-CCGGATAAAGGTGTCGGGAATGTAGCACCC-TTCGGGGTGTGTTATAGCCCGGCGCGGAATGCGGCCAGCCTGGACTGAGGATCTCGCTTCGGCAAGGATGCTGGCGTAATGGTTGTAAGCGGCCCGTCTTGAAACACGGACCAAGGAGTCTAACATCTATGCGAGTGTTTGGGTGTCAAACCCATGCGCGTAATGAAAGTGAACGGAGGTGGGAACCCGCAA--GGGTGCACCATCGACCGATCCTGATGTCTTCGGATGGATTTGAGTAAGAGCATAGCTGTTGGGACCCGAAAGATGGTGAACTATGCCTGAATAGGGTGAAGCCAGAGGAAACTCTG----CAGTTGC-CTCACCT-TTTCTTT--------GAGTGAGCGCA-G---GG---CGGCTCGCTCGTCGC-GCCACC--ACCTGCCCACTC--GCTTCGCC--CGA---GGGGCA-TTTTT----TGGTGGGG--TCGG--GCTGCGCTAGGCTGCTTTGGCG---C--TCGGT-TACA-TGG-CCCGATGCAGCA--TTTTTTGCGCCCGACC-GTCG---------CCCTG-----CTC-A-----------CCT---CACCT-----CGGTCG--CAT--------------CGCAACGCAA--CAC---------TC-TGCTAACGCCCTCG----CAGGAAGCCGCCGAGCTCGG----------------------------------------------------------------------------------------------------------------------------------------------------------GCCCCGCGCCGTTTTCCGTGAGTC---CCG-CCCTGCCTGCGC--TCAG-AGG---GCCGATTAGGCGCCCGC-GAGCT-CAATG--TTGACACAC-G-TTTGCT-GACGCTCCGCAGCCTCCATCGTCGGTCGTCCCCGTCA-CCATGGGTATGTTTTCTCGCTGCGTCAGCC---------------------CCGCCGC-CGCCGC------TTCTG----GCGCTAAC-GCT--CCC-------CAGCATCATGATTGGCATG-----------------------------------------------------------------------------------------------------------CGGTCAGTTCAAGGGTGAGATCAAGGTCGACGGCGCCGACCTTGTCATCAACGGCAAGAAGATCCGCTTCTACCAGGAGCGTGACCCCGCCAACATCCCCTGGGCCGAGACTGGTGCCTACTACATCGTCGAGTCCACTGGTGTCTTCACCACCACCGAGAAGGCCTCTGCCCACTTGAAGGGCGGTGCCAAGAAGGTTGTCATCTCTGCTCCTTCTGCTGACGCCCCCATGTTCGTCATGGGCGTCAACAACGAGACCTACAAGTCCGACATCAACATCCTCTCCAACGCCTCTTGCACCACCAACTGCCTTGCT-CCCCTCGCCAAGGTCATCCACGAC-AAGTACACCATCGTTGAGGGTC-TCATGACCACCGTCCACTCCTACACTGCTACCCAG-AAGACCGTCGACGGTCCCTCT--GCCAAGGACTGGCGTGGTGGCCGTACCGCTGCTGCCAACATCATCCCCAGCAGCACCGGTGCCGCCAAGGCTGTCGGCAAGGTCATCCCCGACCTCAACGGCAAG-CTCACCGGCATGG-CCTTCCGTGTCCCTACCGCCAACGTCTCCGTTGTTGACCTCACTGCTCGCATCGAGAAGGGTGCCAGCTACGAGGAGATCAAGCAGA
>Phyllosticta__anhuiensis_CFCC_58849_
----------------------------------------------------------------CCTCAC-----CCCTTGTATATC-TACCAC-GTTGCTTTGGCGGGCCGACCC-GGTTTCGACCCGGGCGGCCGG-CG-CCCCCAG----CCTAGTTCT--AGGCC----AGG---ACGCCC--GGCTAAGTGC---CCGCCAGTAAAC---AAAAC-TCCAGCGATTATTT-TGTGTAGTCCTGA-GA-ATTTATTCAATAA-ATTAAAACTTTCAACAACGGATCTCTTGGTTCTGGCATCGATGAAGAACGCAGCGAAATGCGATAAGTAATGTGAATTGCAGAATTCAGTGAATCATCGAATCTTTGAACGCACATTGCGCCCTCTGGCATTCCGGAGGGCATGCCTGTTCGAGCGTCATTTCAACCCTCAAGCT-CTGCTTGGTATTGGGCGTCGTCTGCT--GCCAGA-CGCGCCTGGAAGACCTCGGCGACGGCATTCCAG-CCTCGAGC---GTAGTAG-TAAAAT-----ATCTCGCTTTGGA-GGATGGGGTGGCGGCT-TGCCGGACA-ACCGACCT--CTGGTC--------------------------------------------------AAATTTGAAA-GCTGGCGCCTTCGGCGTCCGCGTTGTAATTTGTAGAGGATGCTTCGGCGAGGACTCCTGCCTAAGTTCCCTGGAATGGGACGTCACAGAGGGTGAGAATCCCGTATGTGGCGGGCGGTCCAAGCCATGTGAAGCTCCTTCGACGAGTCGAGTTGTTTGGGAATGCAGCTCTAAATGGGAGGTAAATTTCTTCTAAAGCTAAATACCGGCCAGAGACCGATAGCGCACAAGTAGAGTGATCGAAAGATGAAAAGCACTTTGGAAAGAGAGTTAAAAAGTACGTGAAATTGTTGAAAGGGAAGCGCTTGCAACCAGACTCGCTCGCAGTTGCTCAG-CCCGCCTCCTGG-CGGGTGTACTCTTCTGCGATCGGGCCAGCATCAGTTCGGGCGG-CCGGATAAAGGTGTCGGGAATGTAGCACCC-TTCGGGGTGTGTTATAGCCCGGCGCGGAATGCGGCCAGCCTGGACTGAGGATCTCGCTTCGGCAAGGATGCTGGCGTAATGGTTGTAAGCGGCCCGTCTTGAAACACGGACCAAGGAGTCTAACATCTATGCGAGTGTTTGGGTGTCAAACCCATGCGCGTAATGAAAGTGAACGGAGGTGGGAACCCGCAA--GGGTGCACCATCGACCGATCCTGATGTCTTCGGATGGATTTGAGTAAGAGCATAGCTGTTGGGACCCGAAAGATGGTGAACTATGCCTGAATAGGGTGAAGCCAGAGGAAACTCTG----CAGTTGC-CTCACCT-TTTCTTT--------GAGTGAGCGCA-G---GG---CGGCTCGCTCGTCGC-GCCACC--ACCTGCCCACTC--GCTTCGCC--CGA---GGGGCA-TTTTT----TGGTGGGG--TCGG--GCTGCGCTAGGCTGCTTTGGCG---C--TCGGT-TACA-TGG-CCCGATGCAGCA--TTTTTTGCGCCCGACC-GTCG---------CCCTG-----CTC-A-----------CCT---CACCT-----CGGTCG--CAT--------------CGCAACGCAA--CAC---------TC-TGCTAACGCCCTCG----CAGGAAGCCGCCGAGCTCGG----------------------------------------------------------------------------------------------------------------------------------------------------------GCCCCGCGCCGTTTTCCGTGAGTC---CCG-CCCTGCCTGCGC--TCAG-AGG---GCCGATTAGGCGCCCGC-GAGCT-CAATG--TTGACACAC-G-TTTGCT-GACGCTCCGCAGCCTCCATCGTCGGTCGTCCCCGTCA-CCATGGGTATGTTTTCTCGCTGCGTCAGCC---------------------CCGCCGC-CGCCGC------TTCTG----GCGCTAAC-GCT--CCC-------CAGCATCATGATTGGCATG-----------------------------------------------------------------------------------------------------------CGGTCAGTTCAAGGGTGAGATCAAGGTCGACGGCGCCGACCTTGTCATCAACGGCAAGAAGATCCGCTTCTACCAGGAGCGTGACCCCGCCAACATCCCCTGGGCCGAGACTGGTGCCTACTACATCGTCGAGTCCACTGGTGTCTTCACCACCACCGAGAAGGCCTCTGCCCACTTGAAGGGCGGTGCCAAGAAGGTTGTCATCTCTGCTCCTTCTGCTGACGCCCCCATGTTCGTCATGGGCGTCAACAACGAGACCTACAAGTCCGACATCAACATCCTCTCCAACGCCTCTTGCACCACCAACTGCCTTGCT-CCCCTCGCCAAGGTCATCCACGAC-AAGTACACCATCGTTGAGGGTC-TCATGACCACCGTCCACTCCTACACTGCTACCCAG-AAGACCGTCGACGGTCCCTCT--GCCAAGGACTGGCGTGGTGGCCGTACCGCTGCTGCCAACATCATCCCCAGCAGCACCGGTGCCGCCAAGGCTGTCGGCAAGGTCATCCCCGACCTCAACGGCAAG-CTCACCGGCATGG-CCTTCCGTGTCCCTACCGCCAACGTCTCCGTTGTTGACCTCACTGCTCGCATCGAGAAGGGTGCCAGCTACGAGGAGATCAAGCAGA
>Phyllosticta_aspidistricola_NBRC_102244
TTTAAGG--TCTTGGAAGGGGAG-----------CCCTAAAAAGCTT--CCTGGACATG----CCTTCACA---CCCCTTGTGTATC-TACCAT-GTTGCTTTGGTGGGCCGACCC-GGTTCCGACCCGGGCGGC-GG-CG-CCCCCAG-----CCTGCTTGCCAGGCC----AGG---ACGCCT--GGCTAAAGGC---CCGTCAGTATAC---AAAAC-TCCAGCGATTATTT-TGTGTAGTCCTGA-GA-ATTTATTCAATAA-ATTAAAACTTTCAACAACGGATCTCTTGGTTCTGGCATCGATGAAGAACGCAGCGAAATGCGATAAGTAATGTGAATTGCAGAATTCAGTGAATCATCAAATCTTTGAACGCACATTGCGCCCTCTGGCATTCCGGAGGGCATGCCTGTTCGAGCGTCATTTCAACCCTCAAGCT-CTGCTTGGTATTGGGCGACGTCTGCT--ATCAGA-CGCGCCTGGAAGACCTCGGCGACGGCGTTCCAG-CCTCGAGC---GTAGTAG-TAAAAT-----ATCTCGCTTTGGA-GGAGGGGGCGACGGTT-TGCCGGACA-ACCGACCT--TCGGTC------ACTATTTTCCAAGGTTGACCTCGGATCAGGTAGGGATACCCGCT-----------------------------------------------------------------------------------------------------------------------------------------------------------------------------------------------------------------------------------------------------------------------------------------------------------------------------------------------------------------------------------------------------------------------------------------------------------------------------------------------------------------------------------------------------------------------------------------------------------------------------------------------------------------------------------------------------------------------------------------------------------------------------------------------------------------------------------------------------------------------------------------------------------------------------------------------------------------------------------------------------------------------------------------------------------------------------------------------------------------------------------------------------------------------------------------------------------------------------------------------------------------------------------------------------------GCCCCGCGCCGTTTTCCGTGAGTC---CCG-CCCTGCCTGAGC--TCTG-AGG---GCCGATAAGGCGCCCGC-GAGCT-CAATGTCTTGACAAAC-G-TGTGCT-GACGCTCCGCAGCCTCCATCGTCGGTCGTCCCCGTCA-CCATGGGTATGTTTCCTCGCTGCGTCAGGC------------------CCGCCGCCGC-CGCCGC------TTCTG----GCGCTAAC-GCT--CCC-------CAGCATCATGATTGGCATG------------------------------------------------------------------------------------------------------------------------------------------------------------------------------------------------------------------------------------------------------------------------------------------------------------------------------------------------------------------------------------------------------------------------------------------------------------------------------------------------------------------------------------------------------------------------------------------------------------------------------------------------------------------------------------------------------------------------------------------------------------------
>Phyllosticta_aucubae_japonicae_MAFF_236703_
---CAGG--TTTTGGAAGGGGGAG----------CCGTCAAAAGCTCCCCTGGACATGC------CTCACA----CCCTTGTGTATC-TACCAC-GTTGCTTTGGCGGGCCGACCC-GGTTTCGACCCGGGCGGCCGG-CG-CCCCCAG-----CCTGCTCGCCAGGCC----AGG---ACGCCC--GGCCAAGTGC---CCGCCAGTATAC---AAAAC-TCCAGCGATTATTT-TGTGTAGTCCTGA-GA-ATTTATTCAATGA-ATTAAAACTTTCAACAACGGATCTCTTGGTTCTGGCATCGATGAAGAACGCAGCGAAATGCGATAAGTAATGTGAATTGCAGAATTCAGTGAATCATCGAATCTTTGAACGCACATTGCGCCCCCTGGCATTCCGGGGGGCATGCCTGTTCGAGCGTCATTTCAACCCTCAAGCT-CTGCTTGGTATTGGGCGTCGTCCGCT--GCCGGA-CGCGCCTGGAAGACCTCGGCGACGGCATTCCAG-CCTCGAGC---GTAGTAG-TAAAAT-----ATCTCGCTTTGGA-GGATGGGGTGACGGCT-TGCCGGACA-ACCGACCT--CTGGTC---ATTTTTTTTTTCCAAGGTTGACCTCGGATCAGGTAGGGATACCCGCT------------------------------------------------------------------------------------------------------------------------------------------------------------------------------------------------------------------------------------------------------------------------------------------------------------------------------------------------------------------------------------------------------------------------------------------------------------------------------------------------------------------------------------------------------------------------------------------------------------------------------------------------------------------------------------------------------------------------------------------------------------------------AGGTCAGTTGC-CTCGCCT-TTTGAGT----------GTGAGCGCA-G---GG---CGGCTCGCTCGTCGC-GCCACC--ATCTGCCCACTC--GCTTGCC---CGA---TGGGCA-TTTTT----TGGTGGGG--TCGG--GATGCGCTAGGCTGCTTTCGCG---C--TCGGT-TACA-TGG-CCCGATGCAGCA---TTTTTGCGCCCGACC-GTCG---------CCCTG-----CCC-A-----------CCT---CACCT-----CGATCG--CAT--------------CCCAACGCAA--CAT---------TC-TGCTAACGCCCTCG----CAGGAAGCCGCCGAGCTCGGTAAGGGTTCCTTCAAGTA----------------------------------------------------------------------------------------------------------------------------------------GCCCCGCGCCGTTTTCCGTGAGTC---CCG-CCCTGCCTGAGC--TCAG-AGG---GCCGATTAGGCGCCCGC-GAGCT-CAATG--CCGACCAAC-GTTTTGCT-GACGCTCCGCAGCCTCCATCGTCGGTCGTCCCCGTCA-CCATGGGTATGTTTCCTCGCTGCGTCAGGC---------------------CCGCCGC-CGCCGC---TGCTTCTG----GCGCTAAC-GCTC-CCC-------CAGCATCATGATTGGCATG------------------------------------------------------------------------------------------------------------------------------------------------------------------------------------------------------------------------------------------------------------------------------------------------------------------------------------------------------------------------------------------------------------------------------------------------------------------------------------------------------------------------------------------------------------------------------------------------------------------------------------------------------------------------------------------------------------------------------------------------------------------
>Phyllosticta_bifrenariae_CBS_128855_
--AAGGAGACTTGCGGGTGGGCTTCG---------------------GCCCCCTGCATC----CCTTACCA----CCCTTGTGTATC-TACCCT-GTTGCTTTGGCGGGCCGACCC-GGTTTTGACCCGGGCGGCCGG-CG-CCCCCAG----CCCAGCAAT--GGGCC----AGG---ACGTCT---GCTAAGTGC---CCGCCAGTATAC---AAAAC-TCTAGCGATTATTT-TGTGTAGTCCTGA-GA-ATTTATTCAATAA-ATTAAAACTTTCAACAACGGATCTCTTGGTTCTGGCATCGATGAAGAACGCAGCGAAATGCGATAAGTAATGTGAATTGCAGAATTCAGTGAATCATCGAATCTTTGAACGCACATTGCGCCCCCTGGTATTCCGGGGGGCATGCCTGTTCGAGCGTCATTTCAACCCTCAAGCT-CTGCTTGGTATTGGGCGACGTCCGCT----AGGA-CGCGCCTGGAAGACCTCGGCGACGGCGTCTCAG-CCTCGAGC---GTAGTAG-TAAAAT-----ATCTCGCTTTGGA-GGAGGGGACGACGGCC--GCCGGACA-ATCGACCT--TCGGTCAC------------------------------------------------AAATTTGAAA-GCTGGCGTCTTCGACGTCCGCGTTGTAATTTGTAGAGGATGCTTCGGCGAGGACTCCTGCCTAAGTTCCCTGGAATGGGACGTCACAGAGGGTGAGAATCCCGTATGTGGCGGGCGGTCCAAGCCATGTGAAGCTCCTTCGACGAGTCGAGTTGTTTGGGAATGCAGCTCTAAATGGGAGGTAAATTTCTTCTAAAGCTAAATACCGGCCAGAGACCGATAGCGCACAAGTAGAGTGATCGAAAGATGAAAAGCACTTTGGAAAGAGAGTTAAAAAGTACGTGAAATTGTTGAAAGGGAAGCGCTTGCAACCAGACTCGTTCGCAGTTGCTCAG-CCCGCCTCTTGG-TGGGTGTACTCTTCTGCGGTCGGGCCAGCATCGGTTCGGGCGG-CCGGATAAAGGTGTCGGGAATGTAGCACCC-TTCGGGGTGTGTTATAGCCCGGCGCGGAACGCGGCCAGCCTGGACCGAGGATCTCGCTTCGGCAAGGATGCTGGCGTAATGGTTGTAAGCGGCCCGTCTTGAAACACGGACCAAGGAGTCTAACATCTATGCGAGTGTTTGGGTGTCAAACCCATGCGCGTAATGAAAGTGAACGGAGGTGGGAACCCGCAA--GGGTGCACCATCGACCGATCCTGATGTCTTCGGATGGATTTGAGTAAGAGCATAGCTGTTGGGACCCGAAAGATGGTGAACTATGCCTGAATAGGGTGAAGCCAGAGGAAACTCTG----CAGTTGG-CTCACTT-TTCCTTC------------GAGCGC---------------------------GCCACC--GCCAGCCCACTC--GCT-------CGA---GGGGCA-TTTTT----TGGTGGGG--TTGG--GTCGCGCTAAGCTGCTTTCGCG---C--TCGGT-TACA-TGG-CCCGATGCAGCA--TTTTTCGCGCCCGACC-GTCG---------CCCGG-----CTC-A-----------CCT---CACT------CGGTCG--CAC--------------CGCAACGCAA--CGC-----AC--TT-TGCTAACGCCCTCG----CAGGAAGCCGCCGAGCTCGG----------------------------------------------------------------------------------------------------------------------------------------------------------GCCCCGCGCCGTTTTCCGTGAGTC---CCG-CCCTGCCTGAGCTGTCCG-AGG---GCCGATTAGGCGCCCGC-GAGCT-CAATGTTTTGACGACT-G-CCTGCT-AACGCTCCACAGCCTCCATTGTCGGTCGTCCCCGTCA-CCATGGGTATGTTTACAAGCCGCATCAGGC---------------------CCACCGT-CGGCGC------TTCTG--GCGCGCTAAC-ACC--CGC-------TAGTATCATGATTGGCATG-----------------------------------------------------------------------------------------------------------CGGCCAGTTCAAGGGTGAGATCAAGGTCGAGGGCGCCGACCTTGTCATCAACGGCAAGAAGATCCGCTTCTACCAGGAGCGTGACCCCGCCAACATTCCCTGGGCTGAGACCGGTGCCTACTACATCGTCGAGTCCACCGGTGTCTTCACCACCACCGAGAAGGCCTCTGCCCACTTGAAGGGCGGTGCCAAGAAGGTCGTTATCTCTGCTCCTTCTGCTGACGCCCCCATGTTCGTCATGGGCGTCAACAACGAGACCTACAAGTCCGACATCAACGTCCTCTCCAACGCCTCTTGCACCACCAACTGCCTTGCT-CCCCTCGCCAAGGTCATCCACGAC-AAGTACACCATCATTGAGGGTC-TCATGACCACCGTCCACTCCTACACTGCTACCCAG-AAGACCGTCGACGGTCCCTCT--GCCAAGGACTGGCGTGGTGGCCGCACTGCTGCTGCCAACATCATCCCCAGCAGCACTGGTGCCGCCAAGGCTGTCGGCAAGGTCATCCCCGACCTCAACGGCAAG-CTCACCGGCATGG-CTTTCCGTGTCCCCACTGCCAACGTCTCCGTTGTTGACCTGACTGCTCGCATCGAGAAGGGTGCCAGCTACGAGGAGATTAAGGAGA
>Phyllosticta_bifrenariae_CPC17467_
--AAGGAGACTTGCGGGTGGGCTTCG---------------------GCCCCCTGCATC----CCTTACCA----CCCTTGTGTATC-TACCCT-GTTGCTTTGGCGGGCCGACCC-GGTTTTGACCCGGGCGGCCGG-CG-CCCCCAG----CCCAGCAAT--GGGCC----AGG---ACGTCT---GCTAAGTGC---CCGCCAGTATAC---AAAAC-TCTAGCGATTATTT-TGTGTAGTCCTGA-GA-ATTTATTCAATAA-ATTAAAACTTTCAACAACGGATCTCTTGGTTCTGGCATCGATGAAGAACGCAGCGAAATGCGATAAGTAATGTGAATTGCAGAATTCAGTGAATCATCGAATCTTTGAACGCACATTGCGCCCCCTGGTATTCCGGGGGGCATGCCTGTTCGAGCGTCATTTCAACCCTCAAGCT-CTGCTTGGTATTGGGCGACGTCCGCT----AGGA-CGCGCCTGGAAGACCTCGGCGACGGCGTCTCAG-CCTCGAGC---GTAGTAG-TAAAAT-----ATCTCGCTTTGGA-GGAGGGGACGACGGCC--GCCGGACA-------------------------------------------------------------------AAATTTGAAA-GCTGGCGTCTTCGACGTCCGCGTTGTAATTTGTAGAGGATGCTTCGGCGAGGACTCCTGCCTAAGTTCCCTGGAATGGGACGTCACAGAGGGTGAGAATCCCGTATGTGGCGGGCGGTCCAAGCCATGTGAAGCTCCTTCGACGAGTCGAGTTGTTTGGGAATGCAGCTCTAAATGGGAGGTAAATTTCTTCTAAAGCTAAATACCGGCCAGAGACCGATAGCGCACAAGTAGAGTGATCGAAAGATGAAAAGCACTTTGGAAAGAGAGTTAAAAAGTACGTGAAATTGTTGAAAGGGAAGCGCTTGCAACCAGACTCGTTCGCAGTTGCTCAG-CCCGCCTCTTGG-TGGGTGTACTCTTCTGCGGTCGGGCCAGCATCGGTTCGGGCGG-CCGGATAAAGGTGTCGGGAATGTAGCACCC-TTCGGGGTGTGTTATAGCCCGGCGCGGAACGCGGCCAGCCTGGACCGAGGATCTCGCTTCGGCAAGGATGCTGGCGTAATGGTTGTAAGCGGCCCGTCTTGAAACACGGACCAAGGAGTCTAACATCTATGCGAGTGTTTGGGTGTCAAACCCATGCGCGTAATGAAAGTGAACGGAGGTGGGAACCCGCAA--GGGTGCACCATCGACCGATCCTGATGTCTTCGGATGGATTTGAGTAAGAGCATAGCTGTTGGGACCCGAAAGATGGTGAACTATGCCTGAATAGGGTGAAGCCAGAGGAAACTCTG----CAGTTGG-CTCACTT-TTCCTTC--------------------G---AG---------------CGC-GCCACC--GCCAGCCCACTC--GCT-------CGA---GGGGCA-TTTTT----TGGTGGGG--TTGG--GTCGCGCTAAGCTGCTTTCGCG---C--TCGGT-TACA-TGG-CCCGATGCAGCA--TTTTTCGCGCCCGACC-GTCG---------CCCGG-----CTC-A-----------CCT---CATCT-----CGGTCG--CAC--------------CGCAACGCAA--CGC-----AC--TT-TGCTAACGCCCTCG----CAGGAAGCCGCCGAGCTCGG----------------------------------------------------------------------------------------------------------------------------------------------------------GCCCCGCGCCGTTTTCCGTGAGTC---CCG-CCCTGCCTGAGCTGTCCG-AGG---GCCGATTAGGCGCCCGC-GAGCT-CAATGTTTTGACGACT-G-CCTGCT-AACGCTCCACAGCCTCCATTGTCGGTCGTCCCCGTCA-CCATGGGTATGTTTACAAGCCGCATCAGGC---------------------CCACCGT-CGGCGC------TTCTG--GCGCGCTAAC-ACC--CGC-------TAGTATCATGATTGGCATG-----------------------------------------------------------------------------------------------------------CGGCCAGTTCAAGGGTGAGATCAAGGTCGAGGGCGCCGACCTTGTCATCAACGGCAAGAAGATCCGCTTCTACCAGGAGCGTGACCCCGCCAACATTCCCTGGGCTGAGACCGGTGCCTACTACATCGTCGAGTCCACCGGTGTCTTCACCACCACCGAGAAGGCCTCTGCCCACTTGAAGGGCGGTGCCAAGAAGGTCGTTATCTCTGCTCCTTCTGCTGACGCCCCCATGTTCGTCATGGGCGTCAACAACGAGACCTACAAGTCCGACATCAACGTCCTCTCCAACGCCTCTTGCACCACCAACTGCCTTGCT-CCCCTCGCCAAGGTCATCCACGAC-AAGTACACCATCATTGAGGGTC-TCATGACCACCGTCCACTCCTACACTGCTACCCAG-AAGACCGTCGACGGTCCCTCT--GCCAAGGACTGGCGTGGTGGCCGCACTGCTGCTGCCAACATCATCCCCAGCAGCACTGGTGCCGCCAAGGCTGTCGGCAAGGTCATCCCCGACCTCAACGGCAAG-CTCACCGGCATGG-CTTTCCGTGTCCCCACTGCCAACGTCTCCGTTGTTGACCTGACTGCTCGCATCGAGAAGGGTGCCAGCTACGAGGAGATTAAGGAGA
>Phyllosticta_catimbauensis_URM7672_
----------------------------------------------------------------CTTCTCA----CCCTTGTGTATC-TACCAT-GTTGCTTTGGCGGGTCGACCC-GGTTCTGACCCGGGCGGCCGG-CG-CCCCCAG----CCTAGATTTCTAGGCC----AGG---ACGCCT--GGCTAAGTGC---CCGCCAGTATAC---AAAAC-TCTGAAGATTATTT-TTTGTAGTTCTGA-TA-ATTTATTCAATAA-ATTAAAACTTTCAACAACGGATCTCTTGGTTCTGGCATCGATGAAGAACGCAGCGAAATGCGATAAGTAATGTGAATTGCAGAATTCAGTGAATCATCGAATCTTTGAACGCACATTGCGCCCCTTGGTATTCCGAGGGGCATGCCTGTTCGAGCGTCATTTCAACCCTCAAGCT-TTGCTTGGTATTGGGCGACGTCCGCT---AAGGA-CGCGCCTCGAAGACCTCGGCGACGGCGTCTCAG-CCTCGAGC---GTAGTAG-TAAAAT-----ATCTCGCTTTGGA-GGAAGAGACGACGGCC--GCCGGACA-ATCGACCT--TCGGTC------AAATATTTCCAAGGTTGACCTC------------------------ATTTGAAA-GCTGGCGTCTTCGACGTCCGCGTTGTAATTTGTAGAGGATGCTTCGGCGAGGACTCCTGCCTAAGTTCCCTGGAATGGGACGTCACAGAGGGTGAGAATCCCGTATGTGGCGGGCGGTCCAAGCCATGTGAAGCTCCTTCGACGAGTCGAGTTGTTTGGGAATGCAGCTCTAAATGGGAGGTAAATTTCTTCTAAAGCTAAATACCGGCCAGAGACCGATAGCGCACAAGTAGAGTGATCGAAAGATGAAAAGCACTTTGGAAAGAGAGTTAAAAAGTACGTGAAATTGTTGAAAGGGAAGCGCTTGCAACCAGACTCGTTCGCAGTTGCTCAG-CCCGCCTCTTGG-CGGGTGTACTCTTCTGCGGTCGGGCCAGCATCAGTTCGGGCGG-CTGGATAAAGGTGTCGGGAATGTAGCACCC-TTCGGGGTGTGTTATAGCCCGGCGCGGAATGCAGCCAGCCT-------------------------------------------------------------------------------------------------------------------------------------------------------------------------------------------------------------------------------------------------------------------------------------------------------------------------------------------------CGC-ACCACCG-CCTTGCCCTCTC--GTT-------CGA---GGGGCA-TTTTT----TGGTGGGG--TCGG--GTCGCGCTAAGCTGCTTTGGAG---C--TCGGT-TACA-TGT-CCCAATGCAGC---TTTTTTGCGCCCGACC-GTCG---------CCCTG-----CTC-A-----------CCT---CACCC-----CGGTCG--CAC--------------CGCAACGCAA-CCAC---------CT-CGCTAACGCCCTCG----CAGGAAGCCGCCGAGCTCGGCAAGGGTTCCTTCAAGTACGCCTGGGTCCTTGACAAGCTGAAGGCTGAGCGTGAGCGTGGTATCACCATCGACATTGCTCTCTGGAAGTTCGAGACCCCGAAGTACTATGTCACCGTCATTGACGCCCCCGGTCACCGTGACTTCATCAAGAAC----------------------TC---CCG-CCCTTCCTGAGCTGTCCG-AGG---GCCGATTAGGCGCCCGC-GAGCT-CAATGTCTTGACGACC-G-TCTGCT-AACGCTCTGCAGCCTCCATTGTCGGTCGTCCCCGTCA-CCATGGGTATGTTTCCTCGCCGCGTTAGGC---------------------CCGCCGT-CGGCGC------TTCTGGCGCGCGCTAAC-ACT--CGC-------CAGTATCATGATTGGTATG------------------------------------------------------------------------------------------------------------------------------------------------------------------------------------------------------------------------------------------------------------------------------------------------------------------------------------------------------------------------------------------------------------------------------------------------------------------------------------------------------------------------------------------------------------------------------------------------------------------------------------------------------------------------------------------------------------------------------------------------------------------
>Phyllosticta_catimbauensis_URM7674_
----------------------------------------------------------------CTTCTCA----CCCTTGTGTATC-TACCAT-GTTGCTTTGGCGGGTCGACCC-GGTTCTGACCCGGGCGGCCGG-CG-CCCCCAG----CCTAGATTTCTAGGCC----AGG---ACGCCT--GGCTAAGTGC---CCGCCAGTATAC---AAAAC-TCTGAAGATTATTT-TTTGTAGTTCTGA-TA-ATTTATTCAATAA-ATTAAAACTTTCAACAACGGATCTCTTGGTTCTGGCATCGATGAAGAACGCAGCGAAATGCGATAAGTAATGTGAATTGCAGAATTCAGTGAATCATCGAATCTTTGAACGCACATTGCGCCCCTTGGTATTCCGAGGGGCATGCCTGTTCGAGCGTCATTTCAACCCTCAAGCT-TTGCTTGGTATTGGGCGACGTCCGCT---AAGGA-CGCGCCTCGAAGACCTCGGCGACGGCGTCTCAG-CCTCGAGC---GTAGTAG-TAAAAT-----ATCTCGCTTTGGA-GGAAGAGACGACGGCC--GCCGGACA-ATCGACCT--TCGGTC------AAATATTTCCAAGGTTGACCTC------------------------ATTTGAAA-GCTGGCGTCTTCGACGTCCGCGTTGTAATTTGTAGAGGATGCTTCGGCGAGGACTCCTGCCTAAGTTCCCTGGAATGGGACGTCACAGAGGGTGAGAATCCCGTATGTGGCGGGCGGTCCAAGCCATGTGAAGCTCCTTCGACGAGTCGAGTTGTTTGGGAATGCAGCTCTAAATGGGAGGTAAATTTCTTCTAAAGCTAAATACCGGCCAGAGACCGATAGCGCACAAGTAGAGTGATCGAAAGATGAAAAGCACTTTGGAAAGAGAGTTAAAAAGTACGTGAAATTGTTGAAAGGGAAGCGCTTGCAACCAGACTCGTTCGCAGTTGCTCAG-CCCGCCTCTTGG-CGGGTGTACTCTTCTGCGGTCGGGCCAGCATCAGTTCGGGCGG-CTGGATAAAGGTGTCGGGAATGTAGCACCC-TTCGGGGTGTGTTATAGCCCGGCGCGGAATGCAGCCAGCCT-------------------------------------------------------------------------------------------------------------------------------------------------------------------------------------------------------------------------------------------------------------------------------------------------------------------------------------------------CGC-ACCACCG-CCTTGCCCTCTC--GTT-------CGA---GGGGCA-TTTTT----TGGTGGGG--TCGG--GTCGCGCTAAGCTGCTTTGGAG---C--TCGGT-TACA-TGT-CCCAATGCAGC---TTTTTTGCGCCCGACC-GTCG---------CCCTG-----CTC-A-----------CCT---CACCC-----CGGTCG--CAC--------------CGCAACGCAA-CCAC---------CT-CGCTAACGCCCTCG----CAGGAAGCCGCCGAGCTCGGCAAGGGTTCCTTCAAGTACGCCTGGGTCCTTGACAAGCTGAAGGCTGAGCGTGAGCGTGGTATCACCATCGACATTGCTCTCTGGAAGTTCGAGACCCCGAAGTACTATGTCACCGTCATTGACGCCCCCGGTCACCGTGACTTCATCAAGAAC----------------------TC---CCG-CCCTTCCTGAGCTGTCCG-AGG---GCCGATTAGGCGCCCGC-GAGCT-CAATGTCTTGACGACC-G-TCTGCT-AACGCTCTGCAGCCTCCATTGTCGGTCGTCCCCGTCA-CCATGGGTATGTTTCCTCGCCGCGTTAGGC---------------------CCGCCGT-CGGCGC------TTCTGGCGCGCGCTAAC-ACT--CGC-------CAGTATCATGATTGGTATG------------------------------------------------------------------------------------------------------------------------------------------------------------------------------------------------------------------------------------------------------------------------------------------------------------------------------------------------------------------------------------------------------------------------------------------------------------------------------------------------------------------------------------------------------------------------------------------------------------------------------------------------------------------------------------------------------------------------------------------------------------------
>Phyllosticta_citriasiana_CBS_120486_
TGAAAGG--TAATGGAAGGGGAGG----------CCGTAAAAAAGCCGCCCAACCTA------CCTTCACA----CCCTTGTGTATC-TACCAC-GTTGCTTTGGCGGGCCGACCC-GGTTTTGACCCGGGCGGTCGG-TG-CCCCCAG-----CCTAGTTTATGGGCC----AGG---ACGCCT--GGCTAAGTGC---CCGCCAGTATAC---AAAAC-TCAAGCGATTATTT-TGTGTAGTCCTGA-GA-ATTCATTTAATGA-AGTAAAACTTTCAACAACGGATCTCTTGGTTCTGGCATCGATGAAGAACGCAGCGAAATGCGATAAGTAATGTGAATTGCAGAATTCAGTGAATCATCGAATCTTTGAACGCACATTGCGCCCCCTGGCATTCCGGGGGGCATGCCTGTTCGAGCGTCATTTCAACCCTCAAGCT-CTGCTTGGTATTGGGCGACGTCCGCT--GCCGGA-CGCGCCTGGAAGACCTCGGCGACGGCGTCTCAG-CCTCGAGC---GTAGTAG-TAAAAT-----ATCTCGCTTTGGAGGAGGGAGGCGCTGGCC--GCCGGACA-ATCGACCT--TCGGTC-----ACTATTTTTCCAAGGTTGACCT-----------------------AAATTTGAAA-GCTGGCGTCTTTGACGTCCGCGTTGTAATTTGTAGAGGATGTTTCGGCGAGGGCTCCTGCCTAAGTTCCCTGGAATGGGACGTCACAGAGGGTGAGAATCCCGTATGTGGCGGGCGGTCTTAGCCATGTGAAACTCCTTCGACGAGTCGAGTTGTTTGGGAATGCAGCTCTAAATGGGAGGTAAATTTCTTCTAAAGCTAAATACCGGCCAGAGACCGATAGCGCACAAGTAGAGTGATCGAAAGATGAAAAGCACTTTGGAAAGAGAGTTAAAAAGTACGTGAAATTGTTGAAAGGGAAGCGCTTGCAACCAGACTCGTTCGCAGTTGCTCAG-CCCGCCTCTTGG-TGGGTGTACTCTTCTGCGGTCGGGCCAGCATCAGTTCGGGCGG-TCGGATAAAGGTGTCGGGAATGTAGCACCC-TTCGGGGTGTGTTATAGCCCGGCGCGGAATGCGGCCAGCCTGGACTGAGGATCTCGCTTCGGCAAGGATGCTGGCGTAATGGTTGTAAGCGGCCCGTCTTGAAACACGGACCAAGGAGTCTAACATCTATGCGAGTGTTTGGGTGTCAAACCCATGCGCGTAATGAAAGTGAACGGAGGTGGGAACCCGTAA--GGGTGCACCATCGACCGATCCTGATGTCTTCGGATGGATTTGAGTAAGAGCATAGCTGTTGGGACCCGAAAGATGGTGAACTATGCCTGAATAGGGTGAAGCCAGAGGAAACTCTGAGGTCAGTTGC-CTCTCAC-TTTCTTT------------GAGCGCA-GGGCGG---CGGCTCGCTCGTTGC-GCCACCA-CTGGGCCCACTC--GCT-------CGA---GGGGCA-TTTTT----TGGTGGGG--TCGG--GCTGCGCTAGGCTGCTTTGGCG---C--TCGGT-TACA-TGA-CCCGATGCAGCA--TTTTTTGCGCCCGACC-GACA---------CTCTG-----CTC-A-----------CCT---CACCT-----CGGTCG--CAT--------------CGCAGCGAAA--AAT---------TC-CGCTAACGCCCTCG----CAGGAAGCCGCTGAGCTCGGTAAGGGTCCCTTCAAGTA----------------------------------------------------------------------------------------------------------------------------------------GCCCCGCGCCGTTTTCCGTAAGTC---CCG-CCCTGCCTGAGCTGTCCG-AGG---GCCGATGAGGCGCCCGC-GAGCT-CAATGTGTTGATTTTC-T-TTTGCT-AACGCTGCGCAGCCTCCATTGTCGGTCGTCCCCGTCA-CCATGGGTATGTTTACTCGCTGCGTCAGAC---------------------CCGCCGT-CGCCGC------TGCCG----GCGCTAAC-ACAC-TCC-------CAGCATCATGATTGGCATG-----------------------------------------------------------------------------------------------------------CGGCCAGTTCAAGGGTGAGATCAAGGTCGAGGGCGCCGACCTTGTCATCAACGGCAAGAAGATCCGCTTCTACCAGGAGCGTGACCCCGCCAACATCCCCTGGGCTGAGACTGGTGCCTATTACATCGTCGAGTCCACTGGTGTCTTCACCACCACCGAGAAGGCCTCTGCTCACTTGAAGGGCGGTGCTAAGAAGGTCGTCATCTCTGCTCCTTCTGCTGACGCCCCCATGTTCGTCATGGGCGTCAACAACGAGACCTACAAGTCCGACATCAACGTCCTCTCCAACGCCTCTTGCACCACCAACTGCCTTGCT-CCCCTCGCCAAGGTCATCCACGAC-AAGTACACCATCATTGAGGGTC-TCATGACCACCGTCCACTCCTACACTGCTACCCAG-AAGACCGTCGACGGTCCTTCT--GCCAAGGACTGGCGTGGTGGCCGCACCGCTGCTGCCAACATCATCCCCAGCAGCACAGGTGCCGCCAAGGCCGTCGGCAAGGTCATCCCCGACCTCAACGGCAAG-CTCACTGGCATGG-CCTTCCGTGTCCCTACCGCCAACGTCTCCGTCGTCGACCTCACTGCTCGCATTGAGAAGGGTGCCAGCTACGAGGAAATCAAGCAGA
>Phyllosticta_citriasiana_CBS_120487_
TGAAAGG--TAATGGAAGGGGAGG----------CCGTAAAAAAGCCGCCCAACCTA------CCTTCACA----CCCTTGTGTATC-TACCAC-GTTGCTTTGGCGGGCCGACCC-GGTTTTGACCCGGGCGGTCGG-TG-CCCCCAG-----CCTAGTTTATGGGCC----AGG---ACGCCT--GGCTAAGTGC---CCGCCAGTATAC---AAAAC-TCAAGCGATTATTT-TGTGTAGTCCTGA-GA-ATTCATTTAATGA-AGTAAAACTTTCAACAACGGATCTCTTGGTTCTGGCATCGATGAAGAACGCAGCGAAATGCGATAAGTAATGTGAATTGCAGAATTCAGTGAATCATCGAATCTTTGAACGCACATTGCGCCCCCTGGCATTCCGGGGGGCATGCCTGTTCGAGCGTCATTTCAACCCTCAAGCT-CTGCTTGGTATTGGGCGACGTCCGCT--GCCGGA-CGCGCCTGGAAGACCTCGGCGACGGCGTCTCAG-CCTCGAGC---GTAGTAG-TAAAAT-----ATCTCGCTTTGGAGGAGGGAGGCGCTGGCC--GCCGGACA-ATCGACCT--TCGGTC-----ACTATTTTTCCAAGGTTGACCT-----------------------AAATTTGAAA-GCTGGCGTCTTTGACGTCCGCGTTGTAATTTGTAGAGGATGTTTCGGCGAGGGCTCCTGCCTAAGTTCCCTGGAATGGGACGTCACAGAGGGTGAGAATCCCGTATGTGGCGGGCGGTCTTAGCCATGTGAAACTCCTTCGACGAGTCGAGTTGTTTGGGAATGCAGCTCTAAATGGGAGGTAAATTTCTTCTAAAGCTAAATACCGGCCAGAGACCGATAGCGCACAAGTAGAGTGATCGAAAGATGAAAAGCACTTTGGAAAGAGAGTTAAAAAGTACGTGAAATTGTTGAAAGGGAAGCGCTTGCAACCAGACTCGTTCGCAGTTGCTCAG-CCCGCCTCTTGG-TGGGTGTACTCTTCTGCGGTCGGGCCAGCATCAGTTCGGGCGG-TCGGATAAAGGTGTCGGGAATGTAGCACCC-TTCGGGGTGTGTTATAGCCCGGCGCGGAATGCGGCCAGCCTGGACTGAGGATCTCGCTTCGGCAAGGATGCTGGCGTAATGGTTGTAAGCGGCCCGTCTTGAAACACGGACCAAGGAGTCTAACATCTATGCGAGTGTTTGGGTGTCAAACCCATGCGCGTAATGAAAGTGAACGGAGGTGGGAACCCGTAA--GGGTGCACCATCGACCGATCCTGATGTCTTCGGATGGATTTGAGTAAGAGCATAGCTGTTGGGACCCGAAAGATGGTGAACTATGCCTGAATAGGGTGAAGCCAGAGGAAACTCTGAGGTCAGTTGC-CTCTCAC-TTTCTTT------------GAGCGCT-GGGCGG---CGGCTCGCTCGTTGC-GCCACCA-CTGGGCCCACTC--GCT-------CGA---GGGGCA-TTTTT----TGGTGGGG--TCGG--GCTGCGCTAGGCTGCTTTGGCG---C--TCGGT-TACA-TGA-CCCGATGCAGCA--TTTTTTGCGCCCGACC-GACA---------CTCTG-----CTC-A-----------CCT---CACCT-----CGGTCG--CAT--------------CGCAGCGAAA--AAT---------TC-CGCTAACGCCCTCG----CAGGAAGCCGCTGAGCTCGGTAAGGGTCCCTTCAAGTA----------------------------------------------------------------------------------------------------------------------------------------GCCCCGCGCCGTTTTCCGTAAGTC---CCG-CCCTGCCTGAGCTGTCCG-AGG---GCCGATGAGGCGCCCGC-GAGCT-CAATGTGTTGATTTTC-T-TTTGCT-AACGCTGCGCAGCCTCCATTGTCGGTCGTCCCCGTCA-CCATGGGTATGTTTACTCGCTGCGTCAGAC---------------------CCGCCGT-CGCCGC------TGCCG----GCGCTAAC-ACAC-TCC-------CAGCATCATGATTGGCATG-----------------------------------------------------------------------------------------------------------CGGCCAGTTCAAGGGTGAGATCAAGGTCGAGGGCGCCGACCTTGTCATCAACGGCAAGAAGATCCGCTTCTACCAGGAGCGTGACCCCGCCAACATCCCCTGGGCTGAGACTGGTGCCTATTACATCGTCGAGTCCACTGGTGTCTTCACCACCACCGAGAAGGCCTCTGCTCACTTGAAGGGCGGTGCTAAGAAGGTCGTCATCTCTGCTCCTTCTGCTGACGCCCCCATGTTCGTCATGGGCGTCAACAACGAGACCTACAAGTCCGACATCAACGTCCTCTCCAACGCCTCTTGCACCACCAACTGCCTTGCT-CCCCTCGCCAAGGTCATCCACGAC-AAGTACACCATCATTGAGGGTC-TCATGACCACCGTCCACTCCTACACTGCTACCCAG-AAGACCGTCGACGGTCCTTCT--GCCAAGGACTGGCGTGGTGGCCGCACCGCTGCTGCCAACATCATCCCCAGCAGCACAGGTGCCGCCAAGGCCGTCGGCAAGGTCATCCCCGACCTCAACGGCAAG-CTCACTGGCATGG-CCTTCCGTGTCCCTACCGCCAACGTCTCCGTCGTCGACCTCACTGCTCGCATTGAGAAGGGTGCCAGCTACGAGGAAATCAAGCAGA
>Phyllosticta_citribraziliensis_CBS_100098_
----AGG--TTTTGGAAGGGGGAG----------CCGTCAAAAGCTCCCCTGGTACATG-----CCTCAC-----CCCTTGTATATC-TACCAC-GTTGCTTTGGCGGGCCGACCC-GGTTTCGACCCGGGCGGCCGG-CG-CCCCCAG----CCTAGTTCT--AGGCC----AGG---ACGCCC--GGCTACGTGC---CCGCCAGTAAAC---AAAAC-TCCAGCGATTATTT-TGTGTAGTCCTGA-GA-ATTTATTCAATAA-ATTAAAACTTTCAACAACGGATCTCTTGGTTCTGGCATCGATGAAGAACGCAGCGAAATGCGATAAGTAATGTGAATTGCAGAATTCAGTGAATCATCGAATCTTTGAACGCACATTGCGCCCTCTGGCATTCCGGAGGGCATGCCTGTTCGAGCGTCATTTCAACCCTCAAGCT-CTGCTTGGTATTGGGCGACGTCTGCT--GTCAGA-CGCGCCTGGAAGACCTCGGCGACGGCATTCCAG-CCTCGAGC---GTAGTAG-TAAAAT-----ATCTCGCTTTGGA-GGATGGGGTGACGGCT-TGCCGGACA-ACCGACCT--CTGGTC--------ATTTTTCCAAGGTTGACCT-----------------------AAATTTGAAA-GCTGGCGCCTTCGGCGTCCGCGTTGTAATTTGTAGAGGATGCTTCGGCGAGGACTCCTGCCTAAGTTCCCTGGAATGGGACGTCACAGAGGGTGAGAATCCCGTATGTGGCGGGCGGTCCAAGCCATGTGAAGCTCCTTCGACGAGTCGAGTTGTTTGGGAATGCAGCTCTAAATGGGAGGTAAATTTCTTCTAAAGCTAAATACCGGCCAGAGACCGATAGCGCACAAGTAGAGTGATCGAAAGATGAAAAGCACTTTGGAAAGAGAGTTAAAAAGTACGTGAAATTGTTGAAAGGGAAGCGCTTGCAACCAGACTCGCTCGCAGTTGCTCAG-CCCGCCTCTTGG-TGGGTGTACTCTTCTGCGATCGGGCCAGCATCAGTTCGGGCGG-CCGGATAAAGGTGTCGGGAATGTAGCACCC-TTCGGGGTGTGTTATAGCCCGGCGCGGAATGCGGCCAGCCTGGACTGAGGATCTCGCTTCGGCAAGGATGCTGGCGTAATGGTTGTAAGCGGCCCGTCTTGAAACACGGACCAAGGAGTCTAACATCTATGCGAGTGTTTGGGTGTCAAACCCATGCGCGTAATGAAAGTGAACGGAGGTGGGAACCCGCAA--GGGTGCACCATCGACCGATCCTGATGTCTTCGGATGGATTTGAGTAAGAGCATAGCTGTTGGGACCCGAAAGATGGTGAACTATGCCTGAATAGGGTGAAGCCAGAGGAAACTCTGAGGTCAGTTGC-CTCACCT-TTTCTTT--------GAGTGAGCCCA-G---GG---CGGCTCGCTCGTCGC-GCCACC--ACTCGCCCACTC--GCCTCGCC--CGA---GGGGCA-TTTTT----TGGTGGGG--TCGG--GTTGCGCTAGGCTGCTTTGGCG---C--TCGGT-TACA-TGG-CCCGATGCAGCA---TTTTTGCGCCCGACC-GTCG---------CCCTG-----CTC-A-----------CCT---CACCT-----CGGTCG--CAT--------------CGCAATGCAA--CAT---------TC-TGCTAACGCCCTCG----CAGGAAGCCGCCGAGCTCGGTAAGGGTTCCTTCAAGTA----------------------------------------------------------------------------------------------------------------------------------------GCCCCGCGCCGTTTTCCGTGAGTC---CCG-CCCTGTCTGCGC--TCAG-AGG---GCCGATTAGGCGCCCGC-GAGCT-CAATG--TTGACACAC-G-TTTGCT-GACGCTCCGCAGCCTCCATCGTCGGTCGTCCCCGTCA-CCATGGGTATGTTTCCTCGCTGCGTCAGGC---------------------CCACCGC-CGCCGC------TTCTG----GCGCTAAC-GCT--CCC-------CAGCATCATGATTGGCATG-----------------------------------------------------------------------------------------------------------CGGCCAGTTCAAGGGTGAGATCAAGGTCGATGGCGCCGACCTGGTCATCAACGGCAAGAAGATCCGCTTCTACCAGGAGCGTGACCCCGCCAACATCCCCTGGGCCGAGACTGGTGCCTACTACATCGTCGAGTCCACTGGTGTCTTCACCACCACCGAGAAGGCCTCTGCTCACTTGAAGGGCGGTGCCAAGAAGGTTGTCATCTCTGCTCCTTCTGCTGACGCCCCCATGTTCGTCATGGGCGTCAACAACGAGACCTACAAGTCCGACATCAACATCCTCTCCAACGCCTCTTGCACCACCAACTGCCTTGCT-CCCCTCGCCAAGGTCATCCACGAC-AAGTACACCATCGTTGAGGGTC-TTATGACCACCGTCCACTCCTACACTGCTACCCAG-AAGACCGTCGACGGTCCCTCT--GCCAAGGACTGGCGTGGTGGCCGTACCGCTGCTGCCAACATCATCCCCAGCAGCACCGGTGCCGCCAAGGCTGTCGGCAAGGTCATCCCCGACCTCAACGGCAAG-CTCACCGGCATGG-CCTTCCGTGTCCCTACCGCCAACGTCTCCGTTGTTGACCTCACTGCTCGCATCGAGAAGGGTGCCAGCTACGAGGAGATCAAGCAGA
>Phyllosticta_citricarpa_CBS_127454_
TGAAAGG--TGATGGAAGGGAGG-----------CCTTAAAAAAGCCGCCCGACCTA------CCTTCACA----CCCTTGTGTATC-TACCAT-GTTGCTTTGGCGGGCCGACCC-GGTTTTGACCCGGGCGGTCGG-CG-CCCCCAG----CCTAGTCTCT-AGGCC----AGG---ACGCCT--GGCTAAGTGC---CCGCCAGTATAC---AAAAC-TCCAGCGATTATTC-TGTGTAGTCCTGA-GA-ATTCATTTAATGA-AATAAAACTTTCAACAACGGATCTCTTGGTTCTGGCATCGATGAAGAACGCAGCGAAATGCGATAAGTAATGTGAATTGCAGAATTCAGTGAATCATCGAATCTTTGAACGCACATTGCGCCCCCTGGCATTCCGGGGGGCATGCCTGTTCGAGCGTCATTTCAACCCTCAAGCT-CTGCTTGGTATTGGGCGACGTCCGCT--GCCGGA-CGCGCCTGGAAGACCTCGGCGACGGCGTCTCAG-CCTCGAGC---GTAGTAG-TAAAAT-----ATCTCGCTTTGGAGGAGGGGGGCGCTGGCC--GCCGGACA-ATCGACCT--TCGGTC--A-----------------------------------------------AAATTTGAAA-GCTGGCGTCTTCGACGTCCGCGTTGTAATTTGTAGAGGATGTTTCGGCGAGGGCTCCTGCCTAAGTTCCCTGGAATGGGACGTCACAGAGGGTGAGAATCCCGTATGTGGCGGGCGGCCTTAGCCATGTGAAACTCCTTCGACGAGTCGAGTTGTTTGGGAATGCAGCTCTAAATGGGAGGTAAATTTCTTCTAAAGCTAAATACCGGCCAGAGACCGATAGCGCACAAGTAGAGTGATCGAAAGATGAAAAGCACTTTGGAAAGAGAGTTAAAAAGTACGTGAAATTGTTGAAAGGGAAGCGCTTGCAACCAGACTCGTTCGCAGTTGCTCAG-CCCGCCTCTTGG-TGGGTGTACTCTTCTGCGGTCGGGCCAGCATCAGTTCGGGCGG-TCGGATAAAGGTGTCGGGAATGTAGCACCC-TTCGGGGTGTGTTATAGCCCGGCGCGGAATGCGGCCAGCCTGGACTGAGGATCTCGCTTCGGCAAGGATGCTGGCGTAATGGTTGTAAGCGGCCCGTCTTGAAACACGGACCAAGGAGTCTAACATCTATGCGAGTGTTTGGGTGTCAAACCCATGCGCGTAATGAAAGTGAACGGAGGTGGGAACCCGCAA--GGGTGCACCATCGACCGATCCTGATGTCTTCGGATGGATTTGAGTAAGAGCATAGCTGTTGGGACCCGAAAGATGGTGAACTATGCCTGAATAGGGTGAAGCCAGAGGAAACTCTG----CAGTTGC-CTCACAC-TTTCTTT------------GAGCGCA-GGGCGG---CGGCTCGCTCGTTGC-GCCTCCACTTGGGCCCACTC--GCT-------CGA---GGGGCA-TTTTC----TGGTGGGG--TCGG--GCTGCGCTAAGCTGCTTTGGCG---C--TCGGT-TATA-TGA-CCCGATGCAGCA-TTTTTTTGCGCCCGACC-GACA---------CTCTG-----CTC-A-----------CCT---CACCT-----CGGTCG--CAT--------------CGCAACGAAA--AAT---------TT-CGCTAACGCCCTCG----CAGGAAGCCGCTGAGCTCGG----------------------------------------------------------------------------------------------------------------------------------------------------------GCCCCGCGCCGTTTTCCGTAAGTC---CCG-CCCTGCCTGAGCTGTCCG-AGG---GCCGATGAGGCGCCCGC-GAGCT-CAATGTGTTGATTTTC-G-TTTGCT-AACGCTGCGCAGCCTCCATTGTCGGTCGTCCCCGTCA-CCATGGGTATGTTTACTCGCTGCGTCAGGC---------------------CCGCCGT-CGCCGT------TGCCG----GCGCTAAC-ACAC-TCC-------CAGCATCATGATTGGCATG-----------------------------------------------------------------------------------------------------------CGGCCAGTTCAAGGGTGAGATCAAGGTCGAGGGTGCCGACCTTGTCATCAACGGCAAGAAGATCCGCTTCTACCAGGAGCGTGACCCCGCCAACATCCCCTGGGCTGAGACTGGTGCCTACTACATCGTCGAGTCCACTGGTGTCTTCACCACCACCGAGAAGGCCTCTGCTCACTTGAAGGGCGGTGCTAAGAAGGTTGTCATCTCTGCTCCTTCTGCTGACGCCCCCATGTTCGTCATGGGCGTCAACAACGAGACCTACAAGTCCGACATCAACGTCCTCTCCAACGCCTCTTGCACCACCAACTGCCTTGCT-CCCCTCGCCAAGGTCATCCACGAC-AAGTACACCATCATCGAGGGCC-TCATGACCACCGTCCACTCCTACACTGCTACTCAG-AAGACCGTCGATGGTCCCTCT--GCCAAGGACTGGCGTGGTGGCCGCACCGCCGCTGCCAACATCATCCCCAGCAGCACCGGTGCCGCCAAGGCCGTCGGCAAGGTCATCCCCGACCTCAACGGCAAG-CTCACTGGCATGG-CCTTCCGTGTCCCTACCGCCAACGTCTCCGTCGTCGACCTCACTGCTCGCATCGAGAAGGGTGCCAGCTACGAGGAAATCAAGCAGA
>Phyllosticta_citrichinaensis_ZJUCC200956_
CTCAAGG--TTTTGGAAGGGAGAG----------CCGTCAAAAGCTCTCCTGGTACATG-----CCTCACA----CCCTTGTGTATC-TACCAT-GTTGCTTTGGCGGGCCGACCC-GGTTTCGACCCGGGCGGCCGG-CG-CCCCCAG----CCTAGTCTCCTAGGCC----AGG---ACGCCC--GGCTAAGTGC---CCGCCAGTATAC---AAAAC-TCCAGCGATTATTT-TGTGTAGTCCTGA-GA-ATTTATTCAATAA-ATTAAAACTTTCAACAACGGATCTCTTGGTTCTGGCATCGATGAAGAACGCAGCGAAATGCGATAAGTAATGTGAATTGCAGAATTCAGTGAATCATCGAATCTTTGAACGCACATTGCGCCCTCTGGCATTCCGGAGGGCATGCCTGTTCGAGCGTCATTTCAACCCTCAAGCT-CTGCTTGGTATTGGGCGACGTCTGCT--GTCAGA-CGCGCCTGGAAGACCTCGGCGACGGCATTCCAG-CCTCGAGC---GTAGTAG-TAAAAT-----ATCTCGCTTTGGA-GGATGGGGTGACGGCT-TGCCGGACA-ACCGACCT--CTGGTC-------ATTTTTTCCAAGGTTGACCTCGGATCAGGTAGGGATACCCGCT------------------------------------------------------------------------------------------------------------------------------------------------------------------------------------------------------------------------------------------------------------------------------------------------------------------------------------------------------------------------------------------------------------------------------------------------------------------------------------------------------------------------------------------------------------------------------------------------------------------------------------------------------------------------------------------------------------------------------------------------------------------------AGGTCAGTTGC-CTCACCT-TTTCTTT--------GAGTGAGCGCA-G---GG---CGGCTCGCTCGTCGC-ACCACC--ACTCGCCCACTC--GCTTCGCC--CGA---GGGGCT-TTTTT----TGGTGGGG--TCGG--GTTGCGCTAGCCTGCTTTGGCG---C--TCGGT-TACA-TGG-CCCGATGCAGCA---------------------------------TTTT-----CTC-A-----------CCT---CGCCT-----CGGTCG--CAT--------------TGCAACGCAA--CAC---------TC-TGCTAACGCCCTCG----CAGGAAGCCGCCGAGCTCGGTAAGGGTTCCTTCAAGTA----------------------------------------------------------------------------------------------------------------------------------------GCCCCGCGCCGTTTTCCGTGAGTC---CCG-CCCTGCCTGAGC--TCAG-AGG---GCCGATTAGGCGCCCGC-GAGCT-CACTG--TTGACAAAC-G-TTTGCT-GACGCTCCGCAGCCTCCATCGTCGGTCGTCCCCGTCA-CCATGGGTATGTTTCCTCGCCGCGTCAGGC------------------CCGCCGCCGC-CGCCGC------TTCTG----GCGCTAAC-GCT--CCC-------CAGCATCATGATTGGCATG------------------------------------------------------------------------------------------------------------------------------------------------------------------------------------------------------------------------------------------------------------------------------------------------------------------------------------------------------------------------------------------------------------------------------------------------------------------------------------------------------------------------------------------------------------------------------------------------------------------------------------------------------------------------------------------------------------------------------------------------------------------
>Phyllosticta_citrichinaensis_ZJUCC2010150_
CTCAAGG--TTTTGGAAGGGAGAG----------CCGTCAAAAGCTCTCCTGGTACATG-----CCTCACA----CCCTTGTGTATC-TACCAT-GTTGCTTTGGCGGGCCGACCC-GGTTTCGACCCGGGCGGCCGG-CG-CCCCCAG----CCTAGTCTCCTAGGCC----AGG---ACGCCC--GGCTAAGTGC---CCGCCAGTATAC---AAAAC-TCCAGCGATTATTT-TGTGTAGTCCTGA-GA-ATTTATTCAATAA-ATTAAAACTTTCAACAACGGATCTCTTGGTTCTGGCATCGATGAAGAACGCAGCGAAATGCGATAAGTAATGTGAATTGCAGAATTCAGTGAATCATCGAATCTTTGAACGCACATTGCGCCCTCTGGCATTCCGGAGGGCATGCCTGTTCGAGCGTCATTTCAACCCTCAAGCT-CTGCTTGGTATTGGGCGACGTCTGCT--GTCAGA-CGCGCCTGGAAGACCTCGGCGACGGCATTCCAG-CCTCGAGC---GTAGTAG-TAAAAT-----ATCTCGCTTTGGA-GGATGGGGTGACGGCT-TGCCGGACA-ACCGACCT--CTGGTC-------ATTTTTTCCAAGGTTGACCTCGGATCAGGTAGGGATACCCGCT------------------------------------------------------------------------------------------------------------------------------------------------------------------------------------------------------------------------------------------------------------------------------------------------------------------------------------------------------------------------------------------------------------------------------------------------------------------------------------------------------------------------------------------------------------------------------------------------------------------------------------------------------------------------------------------------------------------------------------------------------------------------AGGTCAGTTGC-CTCACCT-TTTCTTT--------GAGTGAGCGCA-G---GG---CGGCTCGCTCGTCGC-ACCACC--ACTCGCCCACTC--GCTTCGCC--CGA---GGGGCT-TTTTT----TGGTGGGG--TCGG--GTTGCGCTAGCCTGCTTTGGCG---C--TCGGT-TACA-TGG-CCCGATGCAGCA---------------------------------TTTT-----CTC-A-----------CCT---CGCCT-----CGGTCG--CAT--------------TGCAACGCAA--CAC---------AC-TGCTAACGCCCTCG----CAGGAAGCCGCCGAGCTCGGTAAGGGTTCCTTCAAGTA----------------------------------------------------------------------------------------------------------------------------------------GCCCCGCGCCGTTTTCCGTGAGTC---CCG-CCCTGCCTGAGC--TCAG-AGG---GCCGATTAGGCGCCCGC-GAGCT-CACTG--TTGACAAAC-G-TTTGCT-GACGCTCCGCAGCCTCCATCGTCGGTCGTCCCCGTCA-CCATGGGTATGTTTCCTCGCCGCGTCAGGC------------------CCGCCGCCGC-CGCCGC------TTCTG----GCGCTAAC-GCT--CCC-------CAGCATCATGATTGGCATG------------------------------------------------------------------------------------------------------------------------------------------------------------------------------------------------------------------------------------------------------------------------------------------------------------------------------------------------------------------------------------------------------------------------------------------------------------------------------------------------------------------------------------------------------------------------------------------------------------------------------------------------------------------------------------------------------------------------------------------------------------------
>Phyllosticta_citrimaxima_MFLUCC_10-0137_
TGAAAGG--TAATGGAAGGGGAGG----------CCGTAAAAAA-----CCCAAAGAAC----CTCTCTCA----CCCTTGTGTATCTTACCAC-GTTGCTTTGGCGGGCCGACCC-GGTTTTGACCCGGGCGGTCGG-TG-CCCCCAG----CCTAGTTTAT-GGGCC----AGG---ACGCCT--GGCTAAGTGC---CCGCCAGTATAC---AAAAC-TCAAGCGATTATTT-TGTGTAGTCCTGA-GA-ATTCATTTAATGA-AGTAAAACTTTCAACAACGGATCTCTTGGTTCTGGCATCGATGAAGAACGCAGCGAAATGCGATAAGTAATGTGAATTGCAGAATTCAGTGAATCATCGAATCTTTGAACGCACATTGCGCCCCCTGGCATTCCGGGGGGCATGCCTGTTCGAGCGTCATTTCAACCCTCAAGCT-CTGCTTGGTATTGGGCGACGTCCGCT--GCCGGA-CGCGCCTGGAAGACCTCGGCGACGGCGTCTCAG-CCTCGAGC---GTAGTAG-TAAAAT-----ATCTCGCTTTGGAGGAGGGAGGCGCTGGCC--GCCGGACA-------------------------------------------------------------------AAATTTGAAA-GCTGGCGTCTTTGACGTCCGCGTTGTAATTTGTAGAGGATGTTTCGGCGAGGGCTCCTGCCTAAGTTCCCTGGAATGGGACGTCACAGAGGGTGAGAATCCCGTATGTGGCGGGCGGTCTTAGCCATGTGAAACTCCTTCGACGAGTCGAGTTGTTTGGGAATGCAGCTCTAAATGGGAGGTAAATTTCTTCTAAAGCTAAATACCGGCCAGAGACCGATAGCGCACAAGTAGAGTGATCGAAAGATGAAAAGCACTTTGGAAAGAGAGTTAAAAAGTACGTGAAATTGTTGAAAGGGAAGCGCTTGCAACCAGACTCGTTCGCAGTTGCTCAG-CCCGCCTCTTGG-TGGGTGTACTCTTCTGCGGTCGGGCCAGCATCAGTTCGGGCGG-TCGGATAAAGGTGTCGGGAATGTAGCACCC-TTCGGGGTGTGTTATAGCCCGGCGCGGAATGCGGCCAGCCTGGACTGAGGATCTCGCTTCGGCAAGGATGCTGGCGTAATGGTTGTAAGCGGCCCGTCTTGAAACACGGACCAAGGAGTCTAACATCTATGCGAGTGTTTGGGTGTCAAACCCATGCGCGTAATGAAAGTGAACGGAGGTGGGAACCCGTAA--GGGTGCACCATCGACCGATCCTGATGTCTTCGGATGGATTTGAGTAAGAGCATAGCTGTTGGGACCCGAAAGATGGTGAACTATGCCTGAATAGGGTGAAGCCAGAGGAAACTCTG----CAGTTGC-CTCTCAC-TTTCTTT------------GAGCGCA-GGGCGG---CGGCTCGCTCGTTGC-GCCACCA-CTGGGCCCACTC--GCT-------CGA---GGGGCA-TTTTT----TGGTGGGG--TCGG--GCTGCGCTAGGCTGCTTTGGCG---C--TCGGT-TACA-TGA-CCCGATGCAGCA--TTTTTTGCGCCCGACC-GACA---------CTCTG-----CTC-A-----------CCT---CACCT-----CGGTCG--CAT--------------CGCAGCGAAA--AAT---------TC-CGCTAACGCCCTCG----CAG---------------------------------------------------------------------------------------------------------------------------------------------------------------------------GCCCCGCGCCGTTTTCCGTAAGTC---CCG-CCCTGCCTGAGCTGTCCG-AGG---GCCGATGAGGCGCCCGC-GAGCT-CAATGTGTTGATTTTC-T-TTTGCT-AACGCTGCGCAGCCTCCATTGTCGGTCGTCCCCGTCA-CCATGGGTATGTTTACTCGCTGCGTCAGAC---------------------CCGCCGC-CGCCGC------TGCCG----GCGCTAAC-GCC--CCG-------CAGTATCATGATTGGCATG-----------------------------------------------------------------------------------------------------------CGGTCAGTTCAAGGGCGAGATCAAGGTCGAGGGCAGCGACCTCGTCATCAACGGCAAGAAGGTCCGCTTCTACCAGGAGCGTGACCCCGCCAGCATCCCCTGGGCTGAGACCGGTGCCTACTACATCGTCGAGTCCACTGGTGTTTTCACCACCACCGAGAAGGCCTCTGCTCACTTGAAGGGCGGTGCCAAGAAGGTTGTCATCTCTGCTCCTTCGGCTGACGCCCCCATGTTCGTCATGGGCGTCAACAACGAGAAGTACAAGTCCGACATCAACGTCCTCTCCAACGCTTCTTGCACCACCAACTGCCTTGCT-CCCCTCGCCAAGGTCATCCACGAC-AAGTACACCATCATTGAGGGTC-TCATGACCACTGTCCACTCCTACACTGCCACCCAG-AAGACCGTTGACGGTCCCTCC--GCTAAGGACTGGCGTGGTGGTCGCACTGCTGCTGCCAACATCATCCCCAGCAGCACTGGTGCCGCCAAGGCTGTCGGCAAGGTCATTCCCGACCTCAACGGCAAG-CTCACCGGCATGG-CTTTCCGTGTCCCCACTGCCAACGTCTCCGTTGTCGACCTGACTGTCCGCATTGAGAAGGGTGCCAGCTACGAGGAGATCAAGCAGA
>Phyllosticta_concentrica_CBS_937_70_
----AGG--TTTTGGAAGGGGGAG----------CCGTCAAAAGCTCCCCTGGTACATG-----CCTCAC-----CCCTTGTATATC-TACCAC-GTTGCTTTGGCGGGCCGACCC-GGTTTCGACCCGGGCGGCCGG-CG-CCCCCAG----CCTAGTTCT--AGGCC----AGG---ACGCCC--GGCCAAGCGC---CCGCCAGTAAAC---AAAAC-TCCAGCGATTATTT-TGTGTAGTCCTGA-GA-ATTTATTCAATAA-ATTAAAACTTTCAACAACGGATCTCTTGGTTCTGGCATCGATGAAGAACGCAGCGAAATGCGATAAGTAATGTGAATTGCAGAATTCAGTGAATCATCGAATCTTTGAACGCACATTGCGCCCTCTGGCATTCCGGAGGGCATGCCTGTTCGAGCGTCATTTCAACCCTCAAGCT-CTGCTTGGTATTGGGCGACGTCTGCT--GTCAGA-CGCGCCTGGAAGACCTCGGCGACGGCATTCCAG-CCTCGAGC---GTAGTAG-TAAAAT-----ATCTCGCTTTGGA-GGATGGGGTGACGGCT-TGCCGGACA-ACCGACCT--CTGGTC--------ATTTTTCCAAGGTTGACCT-----------------------AAATTTGAAA-GCTGGCGCCTTCGGCGTCCGCGTTGTAATTTGTAGAGGATGCTTCGGCGAGGACTCCTGCCTAAGTTCCCTGGAATGGGACGTCACAGAGGGTGAGAATCCCGTATGTGGCGGGCGGTCCAAGCCATGTGAAGCTCCTTCGACGAGTCGAGTTGTTTGGGAATGCAGCTCTAAATGGGAGGTAAATTTCTTCTAAAGCTAAATACCGGCCAGAGACCGATAGCGCACAAGTAGAGTGATCGAAAGATGAAAAGCACTTTGGAAAGAGAGTTAAAAAGTACGTGAAATTGTTGAAAGGGAAGCGCTTGCAACCAGACTCGCTCGCAGTTGCTCAG-CCCGCCTCTTGG-TGGGTGTACTCTTCTGCGATCGGGCCAGCATCAGTTTGGGCGG-CCGGATAAAGGTGTCGGGAATGTAGCACCC-TTCGGGGTGTGTTATAGCCCGGCGCGGAATGCGGCCAGCCTGGACTGAGGATCTCGCTTCGGCAAGGATGCTGGCGTAATGGTTGTAAGCGGCCCGTCTTGAAACACGGACCAAGGAGTCTAACATCTATGCGAGTGTTTGGGTGTCAAACCCATGCGCGTAATGAAAGTGAACGGAGGTGGGAACCCGTAA--GGGTGCACCATCGACCGATCCTGATGTCTTCGGATGGATTTGAGTAAGAGCATAGCTGTTGGGACCCGAAAGATGGTGAACTATGCCTGAATAGGGTGAAGCCAGAGGAAACTCTGAGGTCAGTTGC-CTCACCT-TTTCTTT--------GAGTGAGCGCA-G---GG---CGGCTCGCTCGTCGC-GCCACC------ACCTGCCC--GCC-------CGA---GGGGCA-TTTTT----TGGTGGGG--TCGG--GTTGCGCTAGGCTGCTTTGGCG---C--TCGGT-TACA-TGG-CCCGATGCAGCA--TTTTTTGCGCCCGACC-GTCG---------CCCTG-----CTC-A-----------CCT---CCCCT-----CGGTCG--CAT--------------CGCAACGCAA--CAC---------TC-TGCTAACGCCCTCG----CAGGAAGCCGCCGAGCTCGGTAAGGGTCCCTTCAAGTA----------------------------------------------------------------------------------------------------------------------------------------GCCCCGCGCCGTTTTCCGTGAGTCCCGCCG-CCCTGCCTGCGC--TCAG-AGG---GCCGATTAGGCGCCCGC-GAGCT-CAATG--TTGACACAC-G-TTTGCT-GACGCTCCGCAGCCTCCATTGTCGGTCGTCCCCGTCA-CCATGGGTATGTTTTCTCGCTGCGTCAGGC---------------------CCGCCGC-CGCCGC------TTCTG----GCGCTAAC-GCTC-CCC-------CAGCATCATGATTGGCATG-----------------------------------------------------------------------------------------------------------CGGTCAGTTCAAGGGTGAGATCGAGGTTGACGGCGCCGACCTTGTTGTCAACGGCAAGAAGGTCCGCTTCTACCAGGAGCGTGACCCCGCCAACATCCCCTGGGCCGAGACTGGTGCCTACTACATCGTCGAGTCCACTGGTGTCTTCACCACCACCGAGAAGGCCTCTGCTCACTTGAAGGGCGGTGCCAAGAAGGTTGTCATCTCTGCCCCTTCTGCTGACGCCCCCATGTTCGTCATGGGCGTCAACAACGAGACCTACAAGTCCGACATCAACATCCTCTCCAACGCCTCTTGCACCACCAACTGCCTTGCT-CCCCTCGCCAAGGTCATCCACGAC-AAGTACACCATCGTCGAGGCTC-TCATGACCACCGTCCACTCCTACACTGCTACCCAG-AAGACCGTCGACGGTCCTTCT--GCCAAGGACTGGCGTGGTGGCCGTACTGCTGCTGCCAACATCATCCCCAGCAGCACCGGTGCCGCCAAGGCTGTCGGCAAGGTCATCCCCGACCTCAACGGCAAG-CTCACCGGCATGG-CCTTCCGTGTCCCTACCGCCAACGTCTCCGTCGTTGACCTCACTGCTCGCATCGAGAAGGGTGCCAGCTACGAGGAGATCAAGCAGA
>Phyllosticta_concentrica_CPC18842_
----AGG--TTTTGGAAGGGGGAG----------CCGTCAAAAGCTCCCCTGGTACATG-----CCTCAC-----CCCTTGTATATC-TACCAC-GTTGCTTTGGCGGGCCGACCC-GGTTTCGACCCGGGCGGCCGG-CG-CCCCCAG----CCTAGTTCT--AGGCC----AGG---ACGCCC--GGCCAAGCGC---CCGCCAGTAAAC---AAAAC-TCCAGCGATTATTT-TGTGTAGTCCTGA-GA-ATTTATTCAATAA-ATTAAAACTTTCAACAACGGATCTCTTGGTTCTGGCATCGATGAAGAACGCAGCGAAATGCGATAAGTAATGTGAATTGCAGAATTCAGTGAATCATCGAATCTTTGAACGCACATTGCGCCCTCTGGCATTCCGGAGGGCATGCCTGTTCGAGCGTCATTTCAACCCTCAAGCT-CTGCTTGGTATTGGGCGACGTCTGCT--GTCAGA-CGCGCCTGGAAGACCTCGGCGACGGCATTCCAG-CCTCGAGC---GTAGTAG-TAAAAT-----ATCTCGCTTTGGA-GGATGGGGTGACGGCT-TGCCGGACA-------------------------------------------------------------------AAATTTGAAA-GCTGGCGCCTTCGGCGTCCGCGTTGTAATTTGTAGAGGATGCTTCGGCGAGGACTCCTGCCTAAGTTCCCTGGAATGGGACGTCACAGAGGGTGAGAATCCCGTATGTGGCGGGCGGTCCAAGCCATGTGAAGCTCCTTCGACGAGTCGAGTTGTTTGGGAATGCAGCTCTAAATGGGAGGTAAATTTCTTCTAAAGCTAAATACCGGCCAGAGACCGATAGCGCACAAGTAGAGTGATCGAAAGATGAAAAGCACTTTGGAAAGAGAGTTAAAAAGTACGTGAAATTGTTGAAAGGGAAGCGCTTGCAACCAGACTCGCTCGCAGTTGCTCAG-CCCGCCTCTTGG-TGGGTGTACTCTTCTGCGATCGGGCCAGCATCAGTTTGGGCGG-CCGGATAAAGGTGTCGGGAATGTAGCACCC-TTCGGGGTGTGTTATAGCCCGGCGCGGAATGCGGCCAGCCTGGACTGAGGATCTCGCTTCGGCAAGGATGCTGGCGTAATGGTTGTAAGCGGCCCGTCTTGAAACACGGACCAAGGAGTCTAACATCTATGCGAGTGTTTGGGTGTCAAACCCATGCGCGTAATGAAAGTGAACGGAGGTGGGAACCCGTAA--GGGTGCACCATCGACCGATCCTGATGTCTTCGGATGGATTTGAGTAAGAGCATAGCTGTTGGGACCCGAAAGATGGTGAACTATGCCTGAATAGGGTGAAGCCAGAGGAAACTCTG----CAGTTGC-CACACCT-TTTCTTT--------GAGTGAGCGCA-G---GG---CGGCTCGCTCGTCGC-GCCACC------ACCTGCCC--GCC-------CGA---GGGGCA-TTTTT----TGGTGGGG--TCGG--GTTGCGCTAGGCTGCTTTGGCG---C--TCGGT-TACA-TGG-CCCGATGCAGCA--TTTTTTGCGCCCGACC-GTCG---------CCCTG-----CTC-A-----------CCT---CCCCT-----CGGTCG--CAT--------------CGCAACGCAA--CAC---------TC-TGCTAACGCCCTCG----CAGGAAG-----------------------------------------------------------------------------------------------------------------------------------------------------------------------GCCCCGCGCCGTTTTCCGTGAGTCCCGCCG-CCCTGCCTGCGC--TCAG-AGG---GCCGATTAGGCGCCCGC-GAGCT-CAATG--TTGACACAC-G-TTTGCT-GACGCTCCGCAGCCTCCATTGTCGGTCGTCCCCGTCA-CCATGGGTATGTTTTCTCGCTGCGTCAGGC---------------------CCGCCGC-CGCCGC------TTCTG----GCGCTAAC-GCTC-CCC-------CAGCATCATGATTGGCATG-----------------------------------------------------------------------------------------------------------CGGTCAGTTCAAGGGTGAGATCGAGGTTGACGGCGCCGACCTTGTTGTCAACGGCAAGAAGGTCCGCTTCTACCAGGAGCGTGACCCCGCCAACATCCCCTGGGCCGAGACTGGTGCCTACTACATCGTCGAGTCCACTGGTGTCTTCACCACCACCGAGAAGGCCTCTGCTCACTTGAAGGGCGGTGCCAAGAAGGTTGTCATCTCTGCCCCTTCTGCTGACGCCCCCATGTTCGTCATGGGCGTCAACAACGAGACCTACAAGTCCGACATCAACATCCTCTCCAACGCCTCTTGCACCACCAACTGCCTTGCT-CCCCTCGCCAAGGTCATCCACGAC-AAGTACACCATCGTCGAGGCTC-TCATGACCACCGTCCACTCCTACACTGCTACCCAG-AAGACCGTCGACGGTCCTTCT--GCCAAGGACTGGCGTGGTGGCCGTACTGCTGCTGCCAACATCATCCCCAGCAGCACCGGTGCCGCCAAGGCTGTCGGCAAGGTCATCCCCGACCTCAAGGGCAAG-CTCACCGGCATGG-CCTTCCGTGTCCCTACCGCCAACGTCTCCGTCGTTGACCTCACTGCTCGCATCGAGAAGGGTGCCAGCTACGAGGAGATCAAGCAGA
>Phyllosticta_cussonia_CPC14873_
---AAGG--TTTTGGAAGGGGGAG----------CCGTCAAAAGCTCCCCTGGTACATG-----CCTCACA----CCCTTGTGTATC-TACCAT-GTTGCTTTGGCGGGCCGACCC-GGTTTTGACCCGGGCGGCCGG-CG-CCCCCAG----CCTAGTCTTCTAGGCC----AGG---ACGCCC--GGCTAAGTGC---CCGCCAGTATAC---AAAAC-TCCAGCGATTATTT-TGTGTAGTCCTGA-GA-ATTTATTCAATGA-ATTAAAACTTTCAACAACGGATCTCTTGGTTCTGGCATCGATGAAGAACGCAGCGAAATGCGATAAGTAATGTGAATTGCAGAATTCAGTGAATCATCGAATCTTTGAACGCACATTGCGCCCTCTGGCATTCCGGAGGGCATGCCTGTTCGAGCGTCATTTCAACCCTCAAGCT-CTGCTTGGTATTGGGCGACGTCTGCT--GTCAGA-CGCGCCTGGAAGACCTCGGCGACGGCATTCCAG-CCTCGAGC---GCAGTAATTAAAAC-----ATTTCGCTTTGGA-GGATGGGGTGACGGCT-TGCCGGACA-ACCGACCT--CTGGTC----AT--------------------------------------------AAATTTGAAA-GCTGGCACCTTCGGTGTCCGCGTTGTAATTTGTAGAGGATGCTTCGGCGAGGACTCCTGCCTAAGTTCCCTGGAATGGGACGTCACAGAGGGTGAGAATCCCGTATGTGGCGGGCGGTCCAAGCCATGTGAAGCTCCTTCGACGAGTCGAGTTGTTTGGGAATGCAGCTCTAAATGGGAGGTAAATTTCTTCTAAAGCTAAATACCGGCCAGAGACCGATAGCGCACAAGTAGAGTGATCGAAAGATGAAAAGCACTTTGGAAAGAGAGTTAAAAAGTACGTGAAATTGTTGAAAGGGAAGCGCTTGCAACCAGACTCGCTCGCAGTTGCTCAG-CCCGCCTCTTGG-TGGGTGTACTCTTCTGCGATCGGGCCAGCATCAGTTCGGGCGG-CTGGATAAAGGTGTCGGGAATGTAGCACCC-TTCGGGGTGTGTTATAGCCCGGCGCGGAATGCAGCCAGCCTGGACTGAGGATCTCGCTTCGGCAAGGATGCTGGCGTAATGGTTGTAAGCGGCCCGTCTTGAAACACGGACCAAGGAGTCTAACATCTATGCGAGTGTTTGGGTGTCAAACCCATGCGCGTAATGAAAGTGAACGGAGGTGGGAACCCGCAA--GGGTGCACCATCGACCGATCCTGATGTCTTCGGATGGATTTGAGTAAGAGCATAGCTGTTGGGACCCGAAAGATGGTGAACTATGCCTGAATAGGGTGAAGCCAGAGGAAACTCTG----CAGTTGC-CTCACCT-TTTCTTT--------GAGTGAGGGCG-G---GG---CGGCTCGCTCGTCGC-GCCGCCA--CTCGCCCACTC--GCTTCG--CCCGA---CGGGCA-TTTTT----TGGTGGCG--TCGG--GTTGCGCTAGGCTGCTTTGGCG---C--TCGGT-TACA-CGG-CTCGATGCAGCATTTTTTTTGCGCCCGGCT-GTCG---------CCCTG-----CTC-A-----------CCT---CA-GT-----CGGTCG--CAT--------------CGCAACACAA--CAC---------CT-CGCTAACGCCCTCG----CAGGAAGCCGCCGAGCTCGG----------------------------------------------------------------------------------------------------------------------------------------------------------GCCCCGCGCTGTTTTCCGTGAGTC---CCGCCCCTGCCTGAGC--TC---AGG---GCCGATTAGGCGCCCGC-GAGCT-CAATG--TTGACAAAC-G-CTTGCT-GACGCTCTGCAGCCTCCATCGTCGGTCGTCCCCGTCA-CCATGGGTATGTTTCCTCGCTGCGTCAGGC---------------------CCGCCGC-CGCCGC------TTCTG----GCGCTAAC-GCT--CCC-------CGGCATCATGATTGGCATG-----------------------------------------------------------------------------------------------------------CGGTCAGTTCAAGGGTGAGATCAAGGTCGACGGCGCCGACCTTGTCATCAACGGCAAGAAGATCCGCTTCTACCAGGAGCGTGACCCCGCCAACATCCCCTGGGCTGAGACTGGTGCCTACTACATCGTCGAGTCCACTGGTGTCTTCACCACCACCGAGAAGGCCTCTGCTCACTTGAAGGGCGGTGCCAAGAAGGTTGTCATCTCTGCTCCTTCTGCTGACGCCCCCATGTTCGTCATGGGCGTCAACAACGAGACTTACAAGTCCGACATCAACATCCTCTCCAACGCCTCTTGCACCACCAACTGCCTTGCT-CCCCTCGCCAAGGTCATCCACGAC-AAGTACACCATCGTCGAGGGTC-TCATGACCACCGTCCACTCCTACACTGCTACCCAG-AAGACCGTCGACGGTCCCTCT--GCCAAGGACTGGCGTGGTGGCCGTACCGCTGCTGCCAACATCATCCCCAGCAGCACCGGTGCCGCCAAGGCTGTCGGCAAGGTCATCCCCGACCTCAACGGCAAG-CTCACCGGCATGG-CCTTCCGTGTCCCTACCGCCAACGTGTCCGTTGTTGACCTCACTGCTCGCATCGAGAAGGGCGCCAGCTACGAGGAGATCAAGCAGA
>Phyllosticta_cussonia_CPC14875_
CTTAAGG--TTTTGGAAGGGGGAG----------CCGTCAAAAGCTCCCCTGGTACATG-----CCTCACA----CCCTTGTGTATC-TACCAT-GTTGCTTTGGCGGGCCGACCC-GGTTTTGACCCGGGCGGCCGG-CG-CCCCCAG----CCTAGTCTTCTAGGCC----AGG---ACGCCC--GGCTAAGTGC---CCGCCAGTATAC---AAAAC-TCCAGCGATTATTT-TGTGTAGTCCTGA-GA-ATTTATTCAATGA-ATTAAAACTTTCAACAACGGATCTCTTGGTTCTGGCATCGATGAAGAACGCAGCGAAATGCGATAAGTAATGTGAATTGCAGAATTCAGTGAATCATCGAATCTTTGAACGCACATTGCGCCCTCTGGCATTCCGGAGGGCATGCCTGTTCGAGCGTCATTTCAACCCTCAAGCT-CTGCTTGGTATTGGGCGACGTCTGCT--GTCAGA-CGCGCCTGGAAGACCTCGGCGACGGCATTCCAG-CCTCGAGC---GCAGTAATTAAAAC-----ATTTCGCTTTGGA-GGATGGGGTGACGGCT-TGCCGGACA-ACCGACCT--CTGGTC----AT--------------------------------------------AAATTTGAAA-GCTGGCACCTTCGGTGTCCGCGTTGTAATTTGTAGAGGATGCTTCGGCGAGGACTCCTGCCTAAGTTCCCTGGAATGGGACGTCACAGAGGGTGAGAATCCCGTATGTGGCGGGCGGTCCAAGCCATGTGAAGCTCCTTCGACGAGTCGAGTTGTTTGGGAATGCAGCTCTAAATGGGAGGTAAATTTCTTCTAAAGCTAAATACCGGCCAGAGACCGATAGCGCACAAGTAGAGTGATCGAAAGATGAAAAGCACTTTGGAAAGAGAGTTAAAAAGTACGTGAAATTGTTGAAAGGGAAGCGCTTGCAACCAGACTCGCTCGCAGTTGCTCAG-CCCGCCTCTTGG-TGGGTGTACTCTTCTGCGATCGGGCCAGCATCAGTTCGGGCGG-CTGGATAAAGGTGTCGGGAATGTAGCACCC-TTCGGGGTGTGTTATAGCCCGGCGCGGAATGCAGCCAGCCTGGACTGAGGATCTCGCTTCGGCAAGGATGCTGGCGTAATGGTTGTAAGCGGCCCGTCTTGAAACACGGACCAAGGAGTCTAACATCTATGCGAGTGTTTGGGTGTCAAACCCATGCGCGTAATGAAAGTGAACGGAGGTGGGAACCCGCAA--GGGTGCACCATCGACCGATCCTGATGTCTTCGGATGGATTTGAGTAAGAGCATAGCTGTTGGGACCCGAAAGATGGTGAACTATGCCTGAATAGGGTGAAGCCAGAGGAAACTCTG----CAGTTGC-CTCACCT-TTTCTTT--------GAGTGAGGGCG-G---GG---CGGCTCGCTCGTCGC-GCCGCCA--CTCGCCCACTC--GCTTCG--CCCGA---CGGGCA-TTTTT----TGGTGGCG--TCGG--GTTGCGCTAGGCTGCTTTGGCG---C--TCGGT-TACA-CGG-CTCGATGCAGCATTTTTTTTGCGCCCGGCT-GTCG---------CCCTG-----CTC-A-----------CCT---CA-GT-----CGGTCG--CAT--------------CGCAACACAA--CAC---------CT-CGCTAACGCCCTCG----CAGGAAGCCGCCGAGCTCGG----------------------------------------------------------------------------------------------------------------------------------------------------------GCCCCGCGCTGTTTTCCGTGAGTC---CCGCCCCTGCCTGAGC--TC---AGG---GCCGATTAGGCGCCCGC-GAGCT-CAATG--TTGACAAAC-G-CTTGCT-GACGCTCTGCAGCCTCCATCGTCGGTCGTCCCCGTCA-CCATGGGTATGTTTCCTCGCTGCGTCAGGC---------------------CCGCCGC-CGCCGC------TTCTG----GCGCTAAC-GCT--CCC-------CAGCATCATGATTGGCATG-----------------------------------------------------------------------------------------------------------CGGTCAGTTCAAGGGTGAGATCAAGGTCGACGGCGCCGACCTTGTCATCAACGGCAAGAAGATCCGCTTCTACCAGGAGCGTGACCCCGCCAACATCCCCTGGGCTGAGACTGGTGCCTACTACATCGTCGAGTCCACTGGTGTCTTCACCACCACCGAGAAGGCCTCTGCTCACTTGAAGGGCGGTGCCAAGAAGGTTGTCATCTCTGCTCCTTCTGCTGACGCCCCCATGTTCGTCATGGGCGTCAACAACGAGACTTACAAGTCCGACATCAACATCCTCTCCAACGCCTCTTGCACCACCAACTGCCTTGCT-CCCCTCGCCAAGGTCATCCACGAC-AAGTACACCATCGTCGAGGGTC-TCATGACCACCGTCCACTCCTACACTGCTACCCAG-AAGACCGTCGACGGTCCCTCT--GCCAAGGACTGGCGTGGTGGCCGTACCGCTGCTGCCAACATCATCCCCAGCAGCACCGGTGCCGCCAAGGCTGTCGGCAAGGTCATCCCCGACCTCAACGGCAAG-CTCACCGGCATGG-CCTTCCGTGTCCCTACCGCCAACGTGTCCGTTGTTGACCTCACTGCTCGCATCGAGAAGGGCGCCAGCTACGAGGAGATCAAGCAGA
>Phyllosticta_elongata_CBS_126_22_
CTCAAGG--TTTTGGAAGGGGGAG----------CCGTCAAAAGCTCCCCTGGTACATG-----CCCCACA----CCCTTGCGTATC-TACCAT-GTTGCTTTGGCGGGCCGACCC-GGTTTCGACCCGGGCGGCCGG-CG-CCCCCAG----CCCAGCCTTCTGGGCC----AGG---ACGCCC--GGCTAAGTGC---CCGCCAGTACAC---AAAAC-TCCTGCGATTATTT-CGTGTAGTCCTGA-GA-ATTTATTCAATAA-ATTAAAACTTTCAACAACGGATCTCTTGGTTCTGGCATCGATGAAGAACGCAGCGAAATGCGATAAGTAATGTGAATTGCAGAATTCAGTGAATCATCGAATCTTTGAACGCACATTGCGCCCTCTGGCATTCCGGAGGGCATGCCTGTTCGAGCGTCATTTCAACCCTCAAGCT-CTGCTTGGTATTGGGCGACGTCTGCT--GTCAGA-CGCGCCTGGAAGACCTCGGCGACGGCATTCCAG-CCTCGAGC---GTAGTAG-TAAAAC-----ATCTCGCTTTGGA-GGATGGGGTGACGGCT-TGCCGGACAAACCGACCT--CTGGTC----ACTTTTTTTTCCAAGGTTGACCT-----------------------------------------------------------------------------------------------------------------------------------------------------------------------------------------------------------------------------------------------------------------------------------------------------------------------------------------------------------------------------------------------------------------------------------------------------------------------------------------------------------------------------------------------------------------------------------------------------------------------------------------------------------------------------------------------------------------------------------------------------------------------------------------------AGGTCAGTTGC-CTCAGCA-TTTCTTT--------GAGTGAGCGCA-G---GG---CGGCTCGCTCGTCGC-GCCACC--ACTCGCCCGCTC--GCTCCGCC--CGA---GGGTCG-TTTTT----CGGTGGGG--TCGG--GTTGCGCTAGGCTGCTTTGGCG---C--TCGGT-TACA-CGG-CCCGATGCAGTA-TTTTCTTGTGCCCGACC-GTCG---------CCCTG-----CTC-A-----------CCT---CACCT-----CGGTCG--CAT--------------CGCAACACAACTCGT------------TGCTAACGCCCTCG----CAGGAAGCCGCCGAGCTCGGTAAGGGTTCCTTCAAGTA----------------------------------------------------------------------------------------------------------------------------------------GCCCCGCGCCGTTTTCCGTGAGTC---CCG-CCCTGCCTGAGC--TCAG-ACGGCCGCCGATGAGGCGCCCAC-GAGTTCCAATG--TTGACAAAC-G-ATTGCT-GACGCCCTGCAGCCTCTATCGTCGGTCGTCCCCGTCA-CCATGGGTATGTTTCCTCGCTGCGTCAGGC------------------CCGCCGCCGC-CGCCGC------TTCTG----GCGCTAAC-GCT--CCC-------CAGCATCATGATTGGCATG-----------------------------------------------------------------------------------------------------------CGGCCAGTTCAAGGGTGAGATCAAGGTCGATGGCGCCGACCTCGGCATCAACGGCAAGAAGGTCCGCTTCTACCAGGAGCGTGACCCCGCCAACATTCCCTGGGCCGAAACTGGTGCCTACTACATCGTCGAGTCCACTGGTGTCTTCACCACCACCGAGAAGGCCTCTGCTCACTTGAAGGGCGGGGCCAAGAAGGTTGTCATCTCTGCTCCCTCTGCCGACGCCCCCATGTTCGTCATGGGCGTCAACAACGAGACCTACAAGTCCGACATCAACATCCTCTCCAACGCCTCTTGCACCACCAACTGCCTTGCC-CCCCTCGCCAAGGTCATCCACGAC-AAGTACACCATTATCGAGGGTC-TCATGACCACCGTCCACTCCTACACTGCTACCCAG-AAGACCGTCGACGGACCCTCT--GCCAAGGACTGGCGTGGTGGCCGTACCGCTGCCGCCAACATCATCCCTAGCAGCACCGGTGCCGCCAAGGCTGTCGGCAAGGTCATTCCCGACCTCAACGGCAAG-CTCACCGGCGTGG-CCTTCCGTGTCCCTACCGCCAACGTCTCCGTTGTTGACCTCACTGCTCGCATCGAGAAGGGTGCCAGCTACGAGGAGATCAAGCAGA
>Phyllosticta_ericarum_CBS_132534_
----AGG--TTTTGGAAGGGGGAG----------CCGTCAAAAGCTCCCCTGGTACATG-----CCTCAC-----CCCTTGTATATC-TACCAC-GTTGCTTTGGCGGGCCGACCC-GGTTTCGACCCGGGCGGCCGG-CG-CCCCCAG----CCTAGTTCT--AGGCC----AGG---ACGCCC--GGCTACGTGC---CCGCCAGTAAAC---AAAAC-TCCAGCGATTATTT-TGTGTAGTCCTGA-GA-ATTTATTCAATAA-ATTAAAACTTTCAACAACGGATCTCTTGGTTCTGGCATCGATGAAGAACGCAGCGAAATGCGATAAGTAATGTGAATTGCAGAATTCAGTGAATCATCGAATCTTTGAACGCACATTGCGCCCTCTGGCATTCCGGAGGGCATGCCTGTTCGAGCGTCATTTCAACCCTCAAGCT-CTGCTTGGTATTGGGCGACGTCTGCT--GTCAGA-CGCGCCTGGAAGACCTCGGCGACGGCATTCCAG-CCTCGAGC---GTAGTAG-TAAAAT-----ATCTCGCTTTGGA-GGATGGGGTGACGGCT-TGCCGGACA-------------------------------------------------------------------AAATTTGAAA-GCTGGCGCCTTCGGCGTCCGCGTTGTAATTTGTAGAGGATGCTTCGGCGAGGACTCCTGCCTAAGTTCCCTGGAATGGGACGTCACAGAGGGTGAGAATCCCGTATGTGGCGGGCGGTCCAAGCCATGTGAAGCTCCTTCGACGAGTCGAGTTGTTTGGGAATGCAGCTCTAAATGGGAGGTAAATTTCTTCTAAAGCTAAATACCGGCCAGAGACCGATAGCGCACAAGTAGAGTGATCGAAAGATGAAAAGCACTTTGGAAAGAGAGTTAAAAAGTACGTGAAATTGTTGAAAGGGAAGCGCTTGCAACCAGACTCGCTCGCAGTTGCTCAG-CCCGCCTCTTGG-TGGGTGTACTCTTCTGCGATCGGGCCAGCATCAGTTCGGGCGG-CCGGATAAAGGTGTCGGGAATGTAGCACCC-TTCGGGGTGTGTTATAGCCCGGCGCGGAATGCGGCCAGCCTGGACTGAGGATCTCGCTTCGGCAAGGATGCTGGCGTAATGGTTGTAAGCGGCCCGTCTTGAAACACGGACCAAGGAGTCTAACATCTATGCGAGTGTTTGGGTGTCAAACCCATGCGCGTAATGAAAGTGAACGGAGGTGGGAACCCGCAA--GGGTGCACCATCGACCGATCCTGATGTCTTCGGATGGATTTGAGTAAGAGCATAGCTGTTGGGACCCGAAAGATGGTGAACTATGCCTGAATAGGGTGAAGCCAGAGGAAACTCTG----CAGTTGC-CTCACCT-TTTCTTT--------GAGTGAGCCCA-G---GG---CGGCTCGCTCGTCGC-GCCACC--ACTCGCCCACTC--GCCTCGCC--CGA---GGGGCA-TTTTT----TGGTGGGG--TCGG--GTTGCGCTAGGCTGCTTTGGCG---C--TCGGT-TACA-TGG-CCCGATGCAGCA---TTTTTGCGCCCGACC-GTCG---------CCCTG-----CTC-A-----------CCT---CACCT-----CGGTCG--CAT--------------CGCAATGCAA--CAT---------TC-TGCTAACGCCCTC-----------------------------------------------------------------------------------------------------------------------------------------------------------------------------------GCCCCGCGCCGTTTTCCGTGAGTC---CCG-CCCTGTCTGCGC--TCAG-AGG---GCCGATTAGGCGCCCGC-GAGCT-CAATG--TTGACACAC-G-TTTGCT-GACGCTCCGCAGCCTCCATCGTCGGTCGTCCCCGTCA-CCATGGGTATGTTTCCTCGCTGCGTCAGGC---------------------CCACCGC-CGCCGC------TTCTG----GCGCTAAC-GCT--CCC-------CAGCATCATGATTGGCATG-----------------------------------------------------------------------------------------------------------CGGCCAGTTCAAGGGTGAGATCAAGGTCGATGGCGCCGACCTGGTCATCAACGGCAAGAAGATCCGCTTCTACCAGGAGCGTGACCCCGCCAACATCCCCTGGGCCGAGACTGGTGCCTACTACATCGTCGAGTCCACTGGTGTCTTCACCACCACCGAGAAGGCCTCTGCTCACTTGAAGGGCGGTGCCAAGAAGGTTGTCATCTCTGCTCCTTCTGCTGACGCCCCCATGTTCGTCATGGGCGTCAACAACGAGACCTACAAGTCCGACATCAACATCCTCTCCAACGCCTCTTGCACCACCAACTGCCTTGCT-CCCCTCGCCAAGGTCATCCACGAC-AAGTACACCATCGTTGAGGGTC-TTATGACCACCGTCCACTCCTACACTGCTACCCAG-AAGACCGTCGACGGTCCCTCT--GCCAAGGACTGGCGTGGTGGCCGTACCGCTGCTGCCAACATCATCCCCAGCAGCACCGGTGCCGCCAAGGCTGTCGGCAAGGTCATCCCCGACCTCAACGGCAAG-CTCACCGGCATGG-CCTTCCGTGTCCCTACCGCCAACGTCTCCGTTGTTGACCTCACTGCTCGCATCGAGAAGGGTGCCAGCTACGAGGAGATCAAGCAGA
>Phyllosticta_gardeniicola_MUCC0117
CTTAAGG--TCTTGGAAGGGGGAG----------CCGTCAAAAGCTCTCCTGGTACATG----CCTTCACA----CCCTTGTATATC-TACCAT-GTTGCTTTGGCGGGCCGACCC-GGTTTCGACCCGGGCGGCCGG-CG-CCCCCAG----CCTAGATTCGTAGGCC----AGG---ACGTCC--TGCTAAGTGC---CCGTCAGTATAT---AAAAC-TCCAGCGATTATTC-TGTGTAGTCCTGA-GA-ATTCATTCAATAA-ATTAAAACTTTCAACAACGGATCTCTTGGTTCTGGCATCGATGAAGAACGCAGCGAAATGCGATAAGTAATGTGAATTGCAGAATTCAGTGAATCATCGAATCTTTGAACGCACATTGCGCCCTCTGGCATTCCGGAGGGCATGCCTGTTCGAGCGTCATTTCAACCCTCAAGCT-CTGCTTGGTATTGGGCGACGTCTGCT--GTCAGA-CGCGTCTAGAAGACCTCGGCGACGGCATTTCAG-CCTCGAGC---GTAGTAG-TAAAAC-----ATCTCGCTTTGGA-GGATGGAGTGACGGCC-TGCCGGACA-ACCGACCT--CTGGTC-------ATTTTTTCCAAGGTTGACCTCGGATCAGGTAGGGATACCCGCT-----------------------------------------------------------------------------------------------------------------------------------------------------------------------------------------------------------------------------------------------------------------------------------------------------------------------------------------------------------------------------------------------------------------------------------------------------------------------------------------------------------------------------------------------------------------------------------------------------------------------------------------------------------------------------------------------------------------------------------------------------------------------------------------------------------------------------------------------------------------------------------------------------------------------------------------------------------------------------------------------------------------------------------------------------------------------------------------------------------------------------------------------------------------------------------------------------------------------------------------------------------------------------------------------------------GCCCCGCGCCGTTTTCCGTGAGTCCCGCCCGCCCTGTCTGGGC--TCAG-AGG---GCCCATCAGGCGCCCGC-GAGTC-CAACCTTTGGTCCACC-G-TTTGCT-GACGCTCGGCAGCCTCCATCGTCGGTCGTCCCCGTCA-CCATGGGTATGTTTCCTCGCTGCGTCAGGC---------------------CCGCCGC-CGCAGCAGCAGCTTCTG----GCGCTAAC-GCTCACCCTTTTCCGCAGCATCATGATTGGCATG------------------------------------------------------------------------------------------------------------------------------------------------------------------------------------------------------------------------------------------------------------------------------------------------------------------------------------------------------------------------------------------------------------------------------------------------------------------------------------------------------------------------------------------------------------------------------------------------------------------------------------------------------------------------------------------------------------------------------------------------------------------
>Phyllosticta_gardeniicola_MUCC0089
CTTAAGG--TCTTGGAAGGGGGAG----------CCGTCAAAAGCTCTCCTGGTACATG----CCTTCACA----CCCTTGTATATC-TACCAT-GTTGCTTTGGCGGGCCGACCC-GGTTTCGACCCGGGCGGCCGG-CG-CCCCCAG----CCTAGATTCGTAGGCC----AGG---ACGTCC--TGCTAAGTGC---CCGTCAGTATAT---AAAAC-TCCAGCGATTATTC-TGTGTAGTCCTGA-GA-ATTCATTCAATAA-ATTAAAACTTTCAACAACGGATCTCTTGGTTCTGGCATCGATGAAGAACGCAGCGAAATGCGATAAGTAATGTGAATTGCAGAATTCAGTGAATCATCGAATCTTTGAACGCACATTGCGCCCTCTGGCATTCCGGAGGGCATGCCTGTTCGAGCGTCATTTCAACCCTCAAGCT-CTGCTTGGTATTGGGCGACGTCTGCT--GTCAGA-CGCGTCTAGAAGACCTCGGCGACGGCATTTCAG-CCTCGAGC---GTAGTAG-TAAAAC-----ATCTCGCTTTGGA-GGATGGAGTGACGGCC-TGCCGGACA-ACCGACCT--CTGGTC-------ATTTTTTCCAAGGTTGACCTCGGATCAGGTAGGGATACCCGCT--------------------------------------------------------------------------------------------------------------------------------------------------------------------------------------------------------------------------------------------------------------------------------------------------------------------------------------------------------------------------------------------------------------------------------------------------------------------------------------------------------------------------------------------------------------------------------------------------------------------------------------------------------------------------------------------------------------------------------------------------------------------------------------------------------------------------------------------------------------------------------------------------------------------------------------------------------------------------------------------------------------------------------------------------------------------------------------------------------------------------------------------------------------------------------------------------------------------------------------------------------------------------------------------------------------------------------------------------------------------------------------------------------------------------------------------------------------------------------------------------------------------------------------------------------------------------------------------------------------------------------------------------------------------------------------------------------------------------------------------------------------------------------------------------------------------------------------------------------------------------------------------------------------------------------------------------------------------------------------------------------------------------------------------------------------------------------------------------------------------------------------------------------------------------------------------------------------------------------------------------------------------------------------------------------------------------------------------------------
>Phyllosticta_gwangjuensis_CNUFC_NJ1_12_
----AGG--TTTTGGAAGGGGGAG----------CCGTCAAAAGCTCCCCTGGTACATG-----CCTCACA----CCCTTGTGTATC-TACCAT-GTTGCTTTGGCGGGCCGACCC-GGTTTTGACCCGGGCGGCCGG-CG-CCCCCAG-----CCTGCTTGCCAGGCC----AGG---ACGTCC--AGCTAAGTGC---CCGCCAGTAAAC---AAAAC-TCCAGCGATTATTC-TGTGTAGTTCTGA-GA-ATTTATTCAATAA-ATTAAAACTTTCAACAACGGATCTCTTGGTTCTGGCATCGATGAAGAACGCAGCGAAATGCGATAAGTAATGTGAATTGCAGAATTCAGTGAATCATCGAATCTTTGAACGCACATTGCGCCCCCTGGCATTCCGGGGGGCATGCCTGTTCGAGCGTCATTTCAACCCTCAAGCT-CTGCTTGGTATTGGGCGACGTCCGCT--GCCGGA-CGCGCCTAGAAGACCTCGGCGACGGCATTCCAG-CCTCGAGC---GTAGTAG-TAAAAT-----ATCTCGCTTTGGA-GGACGGAGTGACGGCT-TGCCGAACA-ACCGACCT--CTGGTC------ATTTTTTTCCAAGGTTGACCTCGGATCAGGTAGGGATACCCGCT---------------------------------------------------------------------------------------------------------------------------------------------------------------------------------------------------------------------------------------------------------------------------------------------------------------------------------------------------------------------------------------------------------------------------------------------------------------------------------------------------------------------------------------------------------------------------------------------------------------------------------------------------------------------------------------------------------------------------------------------------------------------------TGAGT-------------------------------GAGCGCA-G---GG---CGCCTCTGTCGTCGC-GCCACC--ACCTGCCCACTC--GCTTCGCC--CGA---GGGGCA-TTTTT----TGGTGGGG--TCGG--GATGCGCTAGGCTGCTTTGGCG---C--TCGGT-TACA-TGG-CCCGATGCAGCA---TTTTTGCGCCCGACC-GTCG---------CCCTG-----CTC-A-----------CCT---CGCCT-----CGGTCG--CAC--------------CGCAACGCAA--CAC------------TGCTAACGCCCTCG----CAGGAAGCCGCCGAGCTCGGCAAGGGTTCCTTCAAGTACGCCTGGGTCCTCGACAAGCTGAAGGCTGAGCGTGAGCGTGGTATCACCATCGACATTGCTCTCTGGAAGTTCGAGACCCCGAAGTACTATGTCACCGTCATTGACGCCCCCGGTCACCGTGACTTCATCAAG---------CGCCGTTTTCCGTGAGTC---CCG-CCCTGCCTGAGC--TCAG-AGG---GCCGATTAGGCGCCCGC-GAGC--CAATG--CCGACCAAC-T-TTTGCT-GACGCTCCGCAGCCTCCATCGTCGGTCGTCCCCGTCA-CCATGGGTATGTTTCCTCGCTGCGTCAGGC---------------------CCGCCGC-CGCCGC------TTCTG----GCGCTAAC-GCT--CCC-------CAGCATCATGATTGGCATG------------------------------------------------------------------------------------------------------------------------------------------------------------------------------------------------------------------------------------------------------------------------------------------------------------------------------------------------------------------------------------------------------------------------------------------------------------------------------------------------------------------------------------------------------------------------------------------------------------------------------------------------------------------------------------------------------------------------------------------------------------------
>Phyllosticta_gwangjuensis_CNUFC_NJ1_12_1_
-TTCAGG--TTTTGGAAGGGGGAG----------CCGTCAAAAGCTCCCCTGGTACATG-----CCTCACA----CCCTTGTGTATC-TACCAT-GTTGCTTTGGCGGGCCGACCC-GGTTTTGACCCGGGCGGCCGG-CG-CCCCCAG-----CCTGCTTGCCAGGCC----AGG---ACGTCC--AGCTAAGTGC---CCGCCAGTAAAC---AAAAC-TCCAGCGATTATTC-TGTGTAGTTCTGA-GA-ATTTATTCAATAA-ATTAAAACTTTCAACAACGGATCTCTTGGTTCTGGCATCGATGAAGAACGCAGCGAAATGCGATAAGTAATGTGAATTGCAGAATTCAGTGAATCATCGAATCTTTGAACGCACATTGCGCCCCCTGGCATTCCGGGGGGCATGCCTGTTCGAGCGTCATTTCAACCCTCAAGCT-CTGCTTGGTATTGGGCGACGTCCGCT--GCCGGA-CGCGCCTAGAAGACCTCGGCGACGGCATTCCAG-CCTCGAGC---GTAGTAG-TAAAAT-----ATCTCGCTTTGGA-GGACGGAGTGACGGCT-TGCCGAACA-ACCGACCT--CTGGTC------ATTTTTTTCCAAGGTTGACCTCGGATCAGGTAGGGATACCCGCT---------------------------------------------------------------------------------------------------------------------------------------------------------------------------------------------------------------------------------------------------------------------------------------------------------------------------------------------------------------------------------------------------------------------------------------------------------------------------------------------------------------------------------------------------------------------------------------------------------------------------------------------------------------------------------------------------------------------------------------------------------------------------TGAGT-------------------------------GAGCGCA-G---GG---CGCCTCTGTCGTCGC-GCCACC--ACCTGCCCACTC--GCTTCGCC--CGA---GGGGCA-TTTTT----TGGTGGGG--TCGG--GATGCGCTAGGCTGCTTTGGCG---C--TCGGT-TACA-TGG-CCCGATGCAGCA---TTTTTGCGCCCGACC-GTCG---------CCCTG-----CTC-A-----------CCT---CGCCT-----CGGTCG--CAC--------------CGCAACGCAA--CAC------------TGCTAACGCCCTCG----CAGGAAGCCGCCGAGCTCGGCAAGGGTTCCTTCAAGTACGCCTGGGTCCTCGACAAGCTGAAGGCTGAGCGTGAGCGTGGTATCACCATCGACATTGCTCTCTGGAAGTTCGAGACCCCGAAGTACTATGTCACCGTCATTGACGCCCCCGGTCACCGTGACTTCATCAAG---------CGCCGTTTTCCGTGAGTC---CCG-CCCTGCCTGAGC--TCAG-AGG---GCCGATTAGGCGCCCGC-GAGC--CAATG--CCGACCAAC-T-TTTGCT-GACGCTCCGCAGCCTCCATCGTCGGTCGTCCCCGTCA-CCATGGGTATGTTTCCTCGCTGCGTCAGGC---------------------CCGCCGC-CGCCGC------TTCTG----GCGCTAAC-GCT--CCC-------CAGCATCATGATTGGCATG------------------------------------------------------------------------------------------------------------------------------------------------------------------------------------------------------------------------------------------------------------------------------------------------------------------------------------------------------------------------------------------------------------------------------------------------------------------------------------------------------------------------------------------------------------------------------------------------------------------------------------------------------------------------------------------------------------------------------------------------------------------
>Phyllosticta_hostae_CGMCC_3_14355_
TTAAAGG--ACCTAGAAGGGGAGCCG------------TAAAAAAGCTCCCTGGACAGC----CTTTCACA----CCCTTGTGTATC-TACCAT-GTTGCTTTGGCGGGTCGACCC-GGTTCCGACCCGGGCGGCCGG-TG-CCCCCAG----CCTAGTCTTCTAGGCC----AGG---ACGCCT--GGCTAAGTGC---CCGCCAGTATAC---AAAAC-TCCAGCGATTATTT-TGTGTAGTCCTGA-GA-ATTTATTCAATAA-ATTAAAACTTTCAACAACGGATCTCTTGGTTCTGGCATCGATGAAGAACGCAGCGAAATGCGATAAGTAATGTGAATTGCAGAATTCAGTGAATCATCGAATCTTTGAACGCACATTGCGCCCCCTGGCATTCCGGGGGGCATGCCTGTTCGAGCGTCATTTCAACCCTCAAGCT-CTGCTTGGTATTGGGCGACGTCTGCT--GTCAGA-CGCGCCTGGAAGACCTCGGCGACGGCGTTCCAG-CCTCGAGC---GTAGTAG-TAAAAT-----ATCTCGCTTTGGA-GGATGGGGCGACGGCT-TGCCGGACA-ACCGACCT--CTGG----------------------------------------------------------------------------------------------------------------------------------------------------------------------------------------------------------------------------------------------------------------------------------------------------------------------------------------------------------------------------------------------------------------------------------------------------------------------------------------------------------------------------------------------------------------------------------------------------------------------------------------------------------------------------------------------------------------------------------------------------------------------------------------------------------------------------AGGTCAGTTGC-TTCGCCTTTTCCTTT--------GAGTGAGAGCA-G---GG---CGGCTCGCTCGTCGC-GCCACC--ACTCGCCCACTC--GTCTCGTC--CGA---GGGGCA-TTTTT----TGGTGGGG--TCGG--GTTGCGCTAAGCTGCTTTGGCG---C--TCGGC-TACA-TGG-CCCGATGCAGCA---TTTTTGCGCCCGACC-GTCG---------CCCTG-----CTC-A-----------CCT---CGCCT-----CGGTCG--CAT--------------CGCAATGCAA--CAT---------TT-TGCTAACGCCCTCG----CAGGAAGCCGCCGAGCTCGGTAAGGGT---------------------------------------------------------------------------------------------------------------------------------------------------GCCCCGCGCCGTTTTCCGTGAGTC---CCG-CCCTGCCTGAGC--TCAG-AGG---GCCGATTAGGCGCCCGC-GAGTT-CAATG--TTGATGAAC-A-CTTGCT-GACGCTCCGCAGCCTCCATTGTCGGTCGTCCCCGTCA-CCATGGGTATGTTTCCTCGCTGCGTCAGGC---------------------CCGCCGC-CGCCGC------TTCTG----GCGCTAAC-GCT--CTC-------CAGCATCATGATTGGCATG-----------------------------------------------------------------------------------------------------------CGGTCAGTTCAAGGGTGAGATCAAGGTCGACGGCGCCGACCTTGTTGTCAACGGCAAGAAGGTTCGCTTCTACCAGGAGCGTGACCCCGCCAACATCCCCTGGGCCGAGACTGGTGCCTACTACATCGTCGAGTCCACTGGTGTCTTCACCACCACCGAGAAGGCCTCTGCTCACTTGAAGGGCGGTGCCAAGAAGGTCGTCATCTCTGCTCCTTCTGCTGACGCCCCAATGTTCGTCATGGGCGTCAACAACGAGACCTACAAGTCCGACATCAACATCCTCTCCAACGCCTCTTGCACCACCAACTGCCTTGCT-CCCCTCGCCAAGGTCATCCACGAC-AAGTACACCATTGTTGAGGGTC-TCATGACCACCGTCCACTCCTACACTGCTACCCAG-AAGACCGTTGACGGTCCCTCT--GCCAAGGACTGGCGTGGTGGCCGTACCGCTGCTGCCAACATCATCCCCAGCAGCACCGGTGCCGCCAAGGCTGTCGGCAAGGTCATCCCCGACCTGAACGGCAAG-CTCACCGGCATGG-CCTTCCGTGTCCCCACTGCCAACGTCTCTGTTGTTGACCTCACTGCTCGCATCGAGAAGGGTGCCAGCTACGAGGAGATCAAGCAGA
>Phyllosticta_hostae_CGMCC_3_14356_
TTAAAGG--ACCTAGAAGGGGAGCCG------------TAAAAAAGCTCCCTGGACAGC----CTTTCACA----CCCTTGTGTATC-TACCAT-GTTGCTTTGGCGGGTCGACCC-GGTTCCGACCCGGGCGGCCGG-TG-CCCCCAG----CCTAGTCTTCTAGGCC----AGG---ACGCCT--GGCTAAGTGC---CCGCCAGTATAC---AAAAC-TCCAGCGATTATTT-TGTGTAGTCCTGA-GA-ATTTATTCAATAA-ATTAAAACTTTCAACAACGGATCTCTTGGTTCTGGCATCGATGAAGAACGCAGCGAAATGCGATAAGTAATGTGAATTGCAGAATTCAGTGAATCATCGAATCTTTGAACGCACATTGCGCCCCCTGGCATTCCGGGGGGCATGCCTGTTCGAGCGTCATTTCAACCCTCAAGCT-CTGCTTGGTATTGGGCGACGTCTGCT--GTCAGA-CGCGCCTGGAAGACCTCGGCGACGGCGTTCCAG-CCTCGAGC---GTAGTAG-TAAAAT-----ATCTCGCTTTGGA-GGATGGGGCGACGGCT-TGCCGGACA-ACCGACCT--CTGG----------------------------------------------------------------------------------------------------------------------------------------------------------------------------------------------------------------------------------------------------------------------------------------------------------------------------------------------------------------------------------------------------------------------------------------------------------------------------------------------------------------------------------------------------------------------------------------------------------------------------------------------------------------------------------------------------------------------------------------------------------------------------------------------------------------------------AGGTCAGTTGC-TTCGCCTTTTCCTTT--------GAGTGAGAGCA-G---GG---CGGCTCGCTCGTCGC-GCCACC--ACTCGCCCACTC--GTCTCGTC--CGA---GGGGCA-TTTTT----TGGTGGGG--TCGG--GTTGCGCTAAGCTGCTTTGGCG---C--TCGGC-TACA-TGG-CCCGATGCAGCA---TTTTTGCGCCCGACC-GTCG---------CCCTG-----CTC-A-----------CCT---CGCCT-----CGGTCG--CAT--------------CGCAATGCAA--CAT---------TT-TGCTAACGCCCTCG----CAGGAAGCCGCCGAGCTCGGTAAGGGTTCCTTCAAGTA----------------------------------------------------------------------------------------------------------------------------------------GCCCCGCGCCGTTTTCCGTGAGTC---CCG-CCCTGCCTGAGC--TCAG-AGG---GCCGATTAGGCGCCCGC-GAGTT-CAATG--TTGATGAAC-A-CTTGCT-GACGCTCCGCAGCCTCCATTGTCGGTCGTCCCCGTCA-CCATGGGTATGTTTCCTCGCTGCGTCAGGC---------------------CCGCCGC-CGCCGC------TTCTG----GCGCTAAC-GCT--CTC-------CAGCATCATGATTGGCATG-----------------------------------------------------------------------------------------------------------CGGTCAGTTCAAGGGTGAGATCAAGGTCGACGGCGCCGACCTTGTTGTCAACGGCAAGAAGGTTCGCTTCTACCAGGAGCGTGACCCCGCCAACATCCCCTGGGCCGAGACTGGTGCCTACTACATCGTCGAGTCCACTGGTGTCTTCACCACCACCGAGAAGGCCTCTGCTCACTTGAAGGGCGGTGCCAAGAAGGTCGTCATCTCTGCTCCTTCTGCTGACGCCCCAATGTTCGTCATGGGCGTCAACAACGAGACCTACAAGTCCGACATCAACATCCTCTCCAACGCCTCTTGCACCACCAACTGCCTTGCT-CCCCTCGCCAAGGTCATCCACGAC-AAGTACACCATTGTTGAGGGTC-TCATGACCACCGTCCACTCCTACACTGCTACCCAG-AAGACCGTTGACGGTCCCTCT--GCCAAGGACTGGCGTGGTGGCCGTACCGCTGCTGCCAACATCATCCCCAGCAGCACCGGTGCCGCCAAGGCTGTCGGCAAGGTCATCCCCGACCTGAACGGCAAG-CTCACCGGCATGG-CCTTCCGTGTCCCCACTGCCAACGTCTCTGTTGTTGACCTCACTGCTCGCATCGAGAAGGGTGCCAGCTACGAGGAGATCAAGCAGA
>Phyllosticta_hymenocallidicola_CBS131309_
TGAAAGG--TCATGGAAGGGGGAAGG-------CCGTAAAAAAGCCCTAACCCGACCTA----CCTTCACA----CCCTTGTGTATC-TACCCT-GTTGCTTTGGCGGGCCGACCC-GGTTTTGACCCGGGCGGCCGGACG-CCCCCAG----CCCAGTACCCTGGGCC----AGG---ACGCCC--GGCTAAGCGC---CCGCCAGTAAAC---ATAAC-TCTAGCGATTATTT-TGTGTAGTCCTGA-GA-ATTCATTCAATAA-ATTAAAACTTTCAACAACGGATCTCTTGGTTCTGGCATCGATGAAGAACGCAGCGAAATGCGATAAGTAATGTGAATTGCAGAATTCAGTGAATCATCGAATCTTTGAACGCACATTGCGCCCCCTGGCATTCCGGGGGGCATGCCTGTTCGAGCGTCATTTCAACCCTCAAGCT-CTGCTTGGTATTGGGCGACGTCCGCT--GCCGGA-CGCGCCTGGAAGACCTCGGCGACGGCGTCTCAG-CCTCGAGC---GTAGTAG-TAAAAT-----ATCTCGCTTTGGA-GGAGGGGGCGACGGCT-TGCCGGACA-ATCGACCT--TTGGTC-----ACTATTTTTCCAAGGTTGACCTCGGATCAGGTAGGGATACCCGCTAAATTTGAAA-GCTGGCGCCTTCGGCGTCCGCGTTGTAATTTGTAGAGGATGCTTCGGCGAGGACTCCTGCCTAAGTTCCCTGGAATGGGACGTCACAGAGGGTGAGAATCCCGTATGTGGCGGGCGGTCCAAGCCATGTGAAGCTCCTTCGACGAGTCGAGTTGTTTGGGAATGCAGCTCTAAATGGGAGGTAAATTTCTTCTAAAGCTAAATACCGGCCAGAGACCGATAGCGCACAAGTAGAGTGATCGAAAGATGAAAAGCACTTTGGAAAGAGAGTTAAAAAGTACGTGAAATTGTTGAAAGGGAAGCGCTTGCAACCAGACTCGCTCGCAGTTGCTCAG-CCCGCCTCCTGG-CGGGCGTACTCTTCTGCGGTCGGGCCAGCATCAGTTCGGGCGG-CTGGATAAAGGTGTCGGGAATGTAGCACCC-TTCGGGGTGTGTTATAGCCCGGCGCGGAATGCAGCCAGCCTGGACTGAGGATCTCGCTTCGGCAAGGATGCTGGCGTAATGGTTGTAAGCGGCCCGTCTTGAAACACGGACCAAGGAGTCTAACATCTATGCGAGTGTTTGGGTGTCAAACCCATGCGCGTAATGAAAGTGAACGGAGGTGGGAACCCGCAA--GGGTGCACCATCGACCGATCCTGATGTCTTCGGATGGATTTGAGTAAGAGCATAGCTGTTGGGACCCGAAAGATGGTGAACTATGCCTGAATAGGGTGAAGCCAGAGGAAACTCTG----CAGTTGC-CTCACT--TTTCTTT------------GAGCGCA-G---GG---CGG--CGACCGTCGC-GCCACC--GCTGGCCCACTC--GCT-------CGA---GGGGCATTTTTT----TGGTGGGG--TCGG--GTTGCGCTAAGCTGCTTTGGCG---C--TCGGT-TACA-TGG-CCCGATGCAGCA---TTTTCGCGCCCGACCGTCGG----------CCTG-----CTC-AC----------CCT---CACCT-----CGGGCG--CAT--------------GGCGCCGCAACGCAT---------TT-TGCTAACGCTCTCG----CAGGAAG-----------------------------------------------------------------------------------------------------------------------------------------------------------------------GCCCCGCGCCGTTTTCCGTAAGTC---CCG-CCCTGCCTGAGCTGTCCG-AGG---GCCGATTAGGCGCCCGC-GAGCT-CAATGTTTTGACGACT-G-TCTCCT-AACGCCGCGTAGCCTCCATTGTCGGTCGTCCCCGTCA-CCATGGGTATGTCTTCTCGCTGCGTCCGGC---------------------CCGCCGT-CGCCGC------TGCCG----GCGCTAAC-AAGC-TCC-------CAGCATCATGATTGGCATG-----------------------------------------------------------------------------------------------------------CGGTCAGTTCAAGGGTGAGATCAAGGTCGACGGCGCCGACCTTGTCATCAACGGCAAGAAGATCCGCTTCTACCAGGAGCGTGACCCCGCCAACATTCCCTGGGCTGAGACTGGTGCCTACTACATCGTCGAGTCCACTGGTGTCTTCACCACCACCGAAAAGGCCTCTGCCCACTTGAAGGGCGGTGCCAAGAAGGTCGTCATCTCTGCTCCTTCTGCTGACGCCCCCATGTTTGTCATGGGCGTCAACAACGAGACCTACAAGTCCGACATCAACGTCCTCTCCAACGCCTCCTGCACCACCAACTGCCTTGCT-CCCCTTGCCAAGGTCATTCACGAC-AAGTACACCATCATTGAGGGTC-TCATGACCACTGTCCACTCCTACACTGCTACCCAG-AAGACCGTCGACGGTCCCTCT--GCCAAGGACTGGCGTGGTGGTCGCACCGCTGCTGCCAACATCATCCCCAGCAGCACCGGTGCCGCCAAGGCTGTCGGTAAGGTCATCCCCGACCTCAACGGCAAG-CTCACTGGCATGG-CCTTCCGTGTCCCTACTGCCAACGTTTCCGTTGTCGACCTTACTGCTCGCATCGAGAAGGGCGCCAGCTACGAGGAGATCAAGCAGA
>Phyllosticta_hymenocallidicola_CPC19331_
TGAAAGG--TCATGGAAGGGGGAAGG-------CCGTAAAAAAGCCCTAACCCGACCTA----CCTTCACA----CCCTTGTGTATC-TACCCT-GTTGCTTTGGCGGGCCGACCC-GGTTTTGACCCGGGCGGCCGGACG-CCCCCAG----CCCAGTACCCTGGGCC----AGG---ACGCCC--GGCTAAGCGC---CCGCCAGTAAAC---ATAAC-TCTAGCGATTATTT-TGTGTAGTCCTGA-GA-ATTCATTCAATAA-ATTAAAACTTTCAACAACGGATCTCTTGGTTCTGGCATCGATGAAGAACGCAGCGAAATGCGATAAGTAATGTGAATTGCAGAATTCAGTGAATCATCGAATCTTTGAACGCACATTGCGCCCCCTGGCATTCCGGGGGGCATGCCTGTTCGAGCGTCATTTCAACCCTCAAGCT-CTGCTTGGTATTGGGCGACGTCCGCT--GCCGGA-CGCGCCTGGAAGACCTCGGCGACGGCGTCTCAG-CCTCGAGC---GTAGTAG-TAAAAT-----ATCTCGCTTTGGA-GGAGGGGGCGACGGCT-TGCCGGACA-------------------------------------------------------------------AAATTTGAAA-GCTGGCGCCTTCGGCGTCCGCGTTGTAATTTGTAGAGGATGCTTCGGCGAGGACTCCTGCCTAAGTTCCCTGGAATGGGACGTCACAGAGGGTGAGAATCCCGTATGTGGCGGGCGGTCCAAGCCATGTGAAGCTCCTTCGACGAGTCGAGTTGTTTGGGAATGCAGCTCTAAATGGGAGGTAAATTTCTTCTAAAGCTAAATACCGGCCAGAGACCGATAGCGCACAAGTAGAGTGATCGAAAGATGAAAAGCACTTTGGAAAGAGAGTTAAAAAGTACGTGAAATTGTTGAAAGGGAAGCGCTTGCAACCAGACTCGCTCGCAGTTGCTCAG-CCCGCCTCCTGG-CGGGCGTACTCTTCTGCGGTCGGGCCAGCATCAGTTCGGGCGG-CTGGATAAAGGTGTCGGGAATGTAGCACCC-TTCGGGGTGTGTTATAGCCCGGCGCGGAATGCAGCCAGCCTGGACTGAGGATCTCGCTTCGGCAAGGATGCTGGCGTAATGGTTGTAAGCGGCCCGTCTTGAAACACGGACCAAGGAGTCTAACATCTATGCGAGTGTTTGGGTGTCAAACCCATGCGCGTAATGAAAGTGAACGGAGGTGGGAACCCGCAA--GGGTGCACCATCGACCGATCCTGATGTCTTCGGATGGATTTGAGTAAGAGCATAGCTGTTGGGACCCGAAAGATGGTGAACTATGCCTGAATAGGGTGAAGCCAGAGGAAACTCTG----CAGTTGC-CTCACT--TTTCTTT------------GAGCGCA-G---GG---CGG--CGACCGTCGC-GCCACC--GCTGGCCCACTC--GCT-------CGA---GGGGCATTTTTT----TGGTGGGG--TCGG--GTTGCGCTAAGCTGCTTTGGCG---C--TCGGT-TACA-TGG-CCCGATGCAGCA---TTTTCGCGCCCGACCGTCGG----------CCTG-----CTC-AC----------CCT---CACCT-----CGGGCG--CAT--------------GGCGCCGCAACGCAT---------TT-TGCTAACGCTCTCG----CAGGAAG-----------------------------------------------------------------------------------------------------------------------------------------------------------------------GCCCCGCGCCGTTTTCCGTAAGTC---CCG-CCCTGCCTGAGCTGTCCG-AGG---GCCGATTAGGCGCCCGC-GAGCT-CAATGTTTTGACGACT-G-TCTCCT-AACGCCGCGTAGCCTCCATTGTCGGTCGTCCCCGTCA-CCATGGGTATGTCTTCTCGCTGCGTCCGGC---------------------CCGCCGT-CGCCGC------TGCCG----GCGCTAAC-AAGC-TCC-------CAGCATCATGATTGGCATG-----------------------------------------------------------------------------------------------------------CGGTCAGTTCAAGGGTGAGATCAAGGTCGACGGCGCCGACCTTGTCATCAACGGCAAGAAGATCCGCTTCTACCAGGAGCGTGACCCCGCCAACATTCCCTGGGCTGAGACTGGTGCCTACTACATCGTCGAGTCCACTGGTGTCTTCACCACCACCGAAAAGGCCTCTGCCCACTTGAAGGGCGGTGCCAAGAAGGTCGTCATCTCTGCTCCTTCTGCTGACGCCCCCATGTTTGTCATGGGCGTCAACAACGAGACCTACAAGTCCGACATCAACGTCCTCTCCAACGCCTCCTGCACCACCAACTGCCTTGCT-CCCCTTGCCAAGGTCATTCACGAC-AAGTACACCATCATTGAGGGTC-TCATGACCACTGTCCACTCCTACACTGCTACCCAG-AAGACCGTCGACGGTCCCTCT--GCCAAGGACTGGCGTGGTGGTCGCACCGCTGCTGCCAACATCATCCCCAGCAGCACCGGTGCCGCCAAGGCTGTCGGTAAGGTCATCCCCGACCTCAACGGCAAG-CTCACTGGCATGG-CCTTCCGTGTCCCTACTGCCAACGTTTCCGTTGTCGACCTTACTGCTCGCATCGAGAAGGGCGCCAGCTACGAGGAGATCAAGCAGA
>Phyllosticta_hypoglossi_CBS_101_72_
--CAAGG--TTTTGGAAGGGGGAG----------CCGTCGAACGCTCCCCTGGTACATG-----CCTCACA----CCCTTGTGTATC-TACCAT-GTTGCTTTGGCGGGCCGACCC-GGCTTTGACCCGGGCGGCCGG-CG-CCCCCAG----CCTAGTCTTCTAGGCC----AGG---ACGCCC--GGCTAAGTGC---CCGCCAGTATAC---AAAAC-TCCAGCGATTATTC-TGTGTAGTCCTGA-GA-ATTTATTCAATGA-ATTAAAACTTTCAACAACGGATCTCTTGGTTCTGGCATCGATGAAGAACGCAGCGAAATGCGATAAGTAATGTGAATTGCAGAATTCAGTGAATCATCGAATCTTTGAACGCACATTGCGCCCTCTGGCATTCCGGAGGGCATGCCTGTTCGAGCGTCATTTCAACCCTCAAGCT-CTGCTTGGTATTGGGCGACGTCTGCC--GTCAGA-CGCGCCTGGAAGACCTCGGCGACGGCATCCCAG-CCTCGAGC---GTAGTAG-TAAAAC-----ATCTCGCTTTGGA-GGATGGGGTGACGGCT-TGCCGGACA-ACCGACCT--CTGGTC----ATTTTTTTTTCCAAGGTTGACCT-----------------------AAATTTGAAA-GCTGGCACCTTCGGTGTCCGCGTTGTAATTTGTAGAGGATGCTTCGGCGAGGACTCCTGCCTAAGTTCCCTGGAATGGGACGTCGCAGAGGGTGAGAATCCCGTATGTGGCGGGCGGTCCAAGCCATGTGAAGCTCCTTCGACGAGTCGAGTTGTTTGGGAATGCAGCTCTAAATGGGAGGTAAATTTCTTCTAAAGCTAAATACCGGCCAGAGACCGATAGCGCACAAGTAGAGTGATCGAAAGATGAAAAGCACTTTGGAAAGAGAGTTAAAAAGTACGTGAAATTGTTGAAAGGGAAGCGCTTGCAACCAGACTCGCTCGCAGTTGCTCAG-CCCGCCTCTTGG-TGGGTGCACTCTTCTGCGATCGGGCCAGCATCAGTTCGGGCGG-CTGGATAAAGGTGTCGGGAATGTAGCACCC-TTCGGGGTGTGTTATAGCCCGGCGCGGAATGCAGCCAGCCTGGACTGAGGATCTCGCTTCGGCAAGGATGCTGGCATAATGGTTGTAAGCGGCCCGTCTTGAAACACGGACCAAGGAGTCTAACATCTATGCGAGTGTTTGGGTGTCAAACCCATGCGCGTAATGAAAGTGAACGGAGGTGGGAACCCGTAA--GGGTGCACCATCGACCGATCCTGATGTCTTCGGATGGATTTGAGTAAGAGCATAGCTGTTGGGACCCGAAAGATGGTGAACTATGCCTGAATAGGGTGAAGCCAGAGGAAACTCTGAGGTCAGTTGC-CTCACCT-TTTCTTT--------GAGTGAGCGCA-G---GG---CGGCTCGCTCGTCGC-GCCACC--ACTCGCCCACTC--GCTTCGCC--CGA---GGGGCA-TTGTT----TGGTGGGG--TCGG--GTTGCGCTAGGCTGCTTTGGCG---C--TCGGT-TACA-TGG-CCCGATGCAGCA--TTTTTCGCGCCCGACC-GTCG---------CCCTG-----CTC-A-----------CCT---CGCCT-----CGGTCG--CAT-------------------CGCAA--CAC-----ACACCT-CGCTAACGCCCTCG----CAGGAAGCCGCCGAGCTCGGTAAGGGTTCCTTCAAGTA----------------------------------------------------------------------------------------------------------------------------------------GCCCCGCGCTGTTTTCCGTGAGTC---CCG-CCCTGCCTGAGC--TC---AGG---GCCGATAAGGCGCCCGC-GAGCT-CAATG--TTGACAAAC------GCT-GACGCTGCGCAGCCTCCATCGTCGGCCGTCCCCGTCA-CCATGGGTATGTTTCCTCGCTGCGTCAGGC------------------CCGCCGCCGC-CGCCGC------TTCTG----GCGCTAAC-GCT--CCC-------CAGCATCATGATTGGCATG-----------------------------------------------------------------------------------------------------------CGGTCAGTTCAAGGGTGAGATCAAGGTCGACGGCGCCGACCTTGTCATCAACGGCAAGAAGATCCGCTTCTACCAGGAGCGTGACCCCGCCAACATCCCCTGGGCCGAGACTGGTGCCTACTACATCGTCGAGTCCACTGGTGTCTTCACCACCACCGAGAAGGCCTCTGCTCACTTGAAGGGCGGTGCCAAGAAGGTTGTCATCTCTGCTCCTTCTGCTGACGCCCCCATGTTCGTCATGGGCGTCAACAACGAGACCTACAAGTCCGACATCAACATCCTCTCCAACGCCTCTTGCACCACCAACTGCCTTGCT-CCCCTCGCCAAGGTCATCCACGAC-AAGTACACCATCGTTGAGGGTC-TCATGACCACCGTCCACTCCTACACTGCTACCCAG-AAGACCGTCGACGGTCCCTCT--GCCAAGGACTGGCGTGGTGGCCGTACCGCTGCTGCCAACATTATCCCCAGCAGCACCGGTGCCGCCAAGGCTGTCGGCAAGGTCATCCCCGACCTCAACGGCAAG-CTCACCGGCATGG-CCTTCCGTGTCCCTACCGCCAACGTCTCCGTTGTTGACCTCACTGCTCGCATCGAGAAGGGCGCCAGCTACGAGGAGATCAAGCAGA
>Phyllosticta_hypoglossi_CBS_434_92_
--CAAGG--TTTTGGAAGGGGGAG----------CCGTCGAACGCTCCCCTGGTACATG-----CCTCACA----CCCTTGTGTATC-TACCAT-GTTGCTTTGGCGGGCCGACCC-GGCTTTGACCCGGGCGGCCGG-CG-CCCCCAG----CCTAGTCTTCTAGGCC----AGG---ACGCCC--GGCTAAGTGC---CCGCCAGTATAC---AAAAC-TCCAGCGATTATTC-TGTGTAGTCCTGA-GA-ATTTATTCAATGA-ATTAAAACTTTCAACAACGGATCTCTTGGTTCTGGCATCGATGAAGAACGCAGCGAAATGCGATAAGTAATGTGAATTGCAGAATTCAGTGAATCATCGAATCTTTGAACGCACATTGCGCCCTCTGGCATTCCGGAGGGCATGCCTGTTCGAGCGTCATTTCAACCCTCAAGCT-CTGCTTGGTATTGGGCGACGTCTGCC--GTCAGA-CGCGCCTGGAAGACCTCGGCGACGGCATCCCAG-CCTCGAGC---GTAGTAG-TAAAAC-----ATCTCGCTTTGGA-GGATGGGGTGACGGCT-TGCCGGACA-ACCGACCT--CTGGTC----ATTTTTTTTTCCAAGGTTGACCT-----------------------AAATTTGAAA-GCTGGCACCTTCGGTGTCCGCGTTGTAATTTGTAGAGGATGCTTCGGCGAGGACTCCTGCCTAAGTTCCCTGGAATGGGACGTCGCAGAGGGTGAGAATCCCGTATGTGGCGGGCGGTCCAAGCCATGTGAAGCTCCTTCGACGAGTCGAGTTGTTTGGGAATGCAGCTCTAAATGGGAGGTAAATTTCTTCTAAAGCTAAATACCGGCCAGAGACCGATAGCGCACAAGTAGAGTGATCGAAAGATGAAAAGCACTTTGGAAAGAGAGTTAAAAAGTACGTGAAATTGTTGAAAGGGAAGCGCTTGCAACCAGACTCGCTCGCAGTTGCTCAG-CCCGCCTCTTGG-TGGGTGCACTCTTCTGCGATCGGGCCAGCATCAGTTCGGGCGG-CTGGATAAAGGTGTCGGGAATGTAGCACCC-TTCGGGGTGTGTTATAGCCCGGCGCGGAATGCAGCCAGCCTGGACTGAGGATCTCGCTTCGGCAAGGATGCTGGCATAATGGTTGTAAGCGGCCCGTCTTGAAACACGGACCAAGGAGTCTAACATCTATGCGAGTGTTTGGGTGTCAAACCCATGCGCGTAATGAAAGTGAACGGAGGTGGGAACCCGTAA--GGGTGCACCATCGACCGATCCTGATGTCTTCGGATGGATTTGAGTAAGAGCATAGCTGTTGGGACCCGAAAGATGGTGAACTATGCCTGAATAGGGTGAAGCCAGAGGAAACTCTGAGGTCAGTTGC-CTCACCT-TTTCTTT--------GAGTGAGCGCA-G---GG---CGGCTCGCTCGTCGC-GCCACC--ACTCGCCCACTC--GCTTCGCC--CGA---GGGGCA-TTGTT----TGGTGGGG--TCGG--GTTGCGCTAGGCTGCTTTGGCG---C--TCGGT-TACA-TGG-CCCGATGCAGCA--TTTTTCGCGCCCGACC-GTCG---------CCCTG-----CTC-A-----------CCT---CGCCT-----CGGTCG--CAT-------------------CGCAACACAC-------ACCT-CGCTAACGCCCTCG----CAGGAAGCCGCCGAGCTCGGTAAGGGTTCCTTCAAGTA----------------------------------------------------------------------------------------------------------------------------------------GCCCCGCGCTGTTTTCCGTGAGTC---CCG-CCCTGCCTGAGC--TC---AGG---GCCGATAAGGCGCCCGC-GAGCT-CAATG--TTGACAAAC------GCT-GACGCTGCGCAGCCTCCATCGTCGGCCGTCCCCGTCA-CCATGGGTATGTTTCCTCGCTGCGTCAGGC------------------CCGCCGCCGC-CGCCGC------TTCTG----GCGCTAAC-GCT--CCC-------CAGCATCATGATTGGCATG-----------------------------------------------------------------------------------------------------------CGGTCAGTTCAAGGGTGAGATCAAGGTCGACGGCGCCGACCTTGTCATCAACGGCAAGAAGATCCGCTTCTACCAGGAGCGTGACCCCGCCAACATCCCCTGGGCCGAGACTGGTGCCTACTACATCGTCGAGTCCACTGGTGTCTTCACCACCACCGAGAAGGCCTCTGCTCACTTGAAGGGCGGTGCCAAGAAGGTTGTCATCTCTGCTCCTTCTGCTGACGCCCCCATGTTCGTCATGGGCGTCAACAACGAGACCTACAAGTCCGACATCAACATCCTCTCCAACGCCTCTTGCACCACCAACTGCCTTGCT-CCCCTCGCCAAGGTCATCCACGAC-AAGTACACCATCGTTGAGGGTC-TCATGACCACCGTCCACTCCTACACTGCTACCCAG-AAGACCGTCGACGGTCCCTCT--GCCAAGGACTGGCGTGGTGGCCGTACCGCTGCTGCCAACATTATCCCCAGCAGCACCGGTGCCGCCAAGGCTGTCGGCAAGGTCATCCCCGACCTCAACGGCAAG-CTCACCGGCATGG-CCTTCCGTGTCCCTACCGCCAACGTCTCCGTTGTTGACCTCACTGCTCGCATCGAGAAGGGCGCCAGCTACGAGGAGATCAAGCAGA
>Phyllosticta_iridigena_CBS_143410_
CTTAAGG--TTTTGGAAGGGGGAG----------CCGTCAAATGCTCCCCTGGTACATG-----CCTCACA----CCCTTGTGTATC-TACCAT-GTTGCTTTGGCGGGCCGACCC-GGTTTTGACCCGAGCGGCCGG-CG-CCCCCAG----CCTAGTCTTCTAGGCC----AGG---ACGCCC--GGCTAAGTGC---CCGCCAGTATAC---AAAAC-TCCAGCGATTATTT-TGTGTAGTCCTGA-GA-ATTTATTCAATGA-ATTAAAACTTTCAACAACGGATCTCTTGGTTCTGGCATCGATGAAGAACGCAGCGAAATGCGATAAGTAATGTGAATTGCAGAATTCAGTGAATCATCGAATCTTTGAACGCACATTGCGCCCTCTGGCATTCCGGAGGGCATGCCTGTTCGAGCGTCATTTCAACCCTCAAGCT-CTGCTTGGTATTGGGCGACGTCTGCT--GTCAGA-CGCGCCTGGAAGACCTCGGCGACGGCATTCCAG-CCTCGAGC---GTAGTAGTTAAAAC-----ATCTCGCTTTGGA-GGATGGGGTGACGGCT-TGCCGGACA-ACCGACCT--CTGGTC------ATTTTTTTCCAAGGTTGACCTCGGATCAGGTAGGGATACCCGCT------------------------------------------------------------------------------------------------------------------------------------------------------------------------------------------------------------------------------------------------------------------------------------------------------------------------------------------------------------------------------------------------------------------------------------------------------------------------------------------------------------------------------------------------------------------------------------------------------------------------------------------------------------------------------------------------------------------------------------------------------------------------AGGTCAGTTGC-CTCACCT-TTTCTTT--------GAGTGAGCGCA-G---GG---CGGCTCGCTCGTCGC-GCCACC--ACTCGCCCACTC--GCTTCGCC--CGA---GGGGCA-TTTTT----TGGTGGGG--TCGG--GTTGCGCTAGGCTGCTTTGGCG---C--TCGGT-TACA-TGG-CCCGATGCAGCA--TTTTTGGCGCCCGACC-GTCG---------CCCTG-----CTC-A-----------CCT---CACCT-----CGTTCG--CAT--------------CGCAACACAA--CAC---------CA-CGCTAACGCCCTCG----CAGGAAGCCGCCGAGCTCGGCAAGGGTTCCTTC---------------------------------------------------------------------------------------------------------------------------------------------GCCCCGCGCTGTTTTCCGTGAGTC---CCG-CCCTGCCTGAGC--TC---AGG---GCCGATTAAGCGCCCGC-GAGCT-CAATG--TTGACAAAC-A-CTTGCT-GACGCTCCGCAGCCTCCATCGTCGGTCGTCCCCGCCA-CCATGGGTATGTTT-CTCGCTGCGTCAGGC---------------------CCGCCGC-CGCCGC------TTCTG----GCGCTAAC-GCT--CCC-------CAGCATCATGATTGGCATG------------------------------------------------------------------------------------------------------------------------------------------------------------------------------------------------------------------------------------------------------------------------------------------------------------------------------------------------------------------------------------------------------------------------------------------------------------------------------------------------------------------------------------------------------------------------------------------------------------------------------------------------------------------------------------------------------------------------------------------------------------------
>Phyllosticta_kerriae_MAFF_240047
----AGG--TTTTGGAAGGGGGAG----------CCGTCAAAAGCTTCCCTGGTACATG-----CCTCAC-----CCCTTGTATATC-TACCAC-GTTGCTTTGGCGGGCCGACCC-GGTTTCGACCCGGGCGGCCGG-CG-CCCCCAG----CCTAGTTCT--AGGCC----AGG---ACGCCC--GGCCAAGTGC---CCGCCAGTAAAC---AAAAC-TCCAGCGATTATTT-TGTGTAGTCCTGA-GA-ATTTATTCAATGA-ATTAAAACTTTCAACAACGGATCTCTTGGTTCTGGCATCGATGAAGAACGCAGCGAAATGCGATAAGTAATGTGAATTGCAGAATTCAGTGAATCATCGAATCTTTGAACGCACATTGCGCCCTCTGGCATTCCGGAGGGCATGCCTGTTCGAGCGTCATTTCAACCCTCAAGCT-CTGCTTGGTATTGGGCGTCGTCTGCT--GCCAGA-CGCGCCTGGAAGACCTCGGCGACGGCATTCCAG-CCTCGAGC---GTAGTAG-TAAAAT-----ATCTCGCTTTGGA-GGGTGGGGTGGCGGCT-TGCCGGACA-ACCGACCT--CTGGTC-------ATTTTTTCCAAGGTTGACCTCGGATCAGGTAGGGATACCCGCT--------------------------------------------------------------------------------------------------------------------------------------------------------------------------------------------------------------------------------------------------------------------------------------------------------------------------------------------------------------------------------------------------------------------------------------------------------------------------------------------------------------------------------------------------------------------------------------------------------------------------------------------------------------------------------------------------------------------------------------------------------------------------------------------------------------------------------------------------------------------------------------------------------------------------------------------------------------------------------------------------------------------------------------------------------------------------------------------------------------------------------------------------------------------------------------------------------------------------------------------------------------------------------------------------------------------------------------------------------------------------------------------------------------------------------------------------------------------------------------------------------------------------------------------------------------------------------------------------------------------------------------------------------------------------------------------------------------------------------------------------------------------------------------------------------------------------------------------------------------------------------------------------------------------------------------------------------------------------------------------------------------------------------------------------------------------------------------------------------------------------------------------------------------------------------------------------------------------------------------------------------------------------------------------------------------------------------------------------------
>Phyllosticta_kobus_MUCC0049
---AAGGTGTCTTGGAACGGGGAGCC------------AAGAGGCAACCCTAGTACTTG----CCCCCTCA----CCCTTGTGTATC-TACCCC-GTTGCTTTGGCGGGCCGACCC-GGTTCCGACCCGGGCGGCCGG-CG-CCCCCGG----CCCAGTCCTCTGGGCC----AGG---ACGCCC--GGCCAAGCGC---CCGCCAGTATAC---AAAAC-TCCAGCGTTCAT---CATGTGGTCCTGA-GC-ACTTATCAAATAA-ATTAAAACTTTCAACAACGGATCTCTTGGTTCTGGCATCGATGAAGAACGCAGCGAAATGCGATAAGTAATGTGAATTGCAGAATTCAGTGAATCATCGAATCTTTGAACGCACATTGCGCCCTCTGGCATTCCGGAGGGCATGCCTGTTCGAGCGTCATTTCAACCCTCAAGCT-CTGCTTGGTATTGGGCGTCGTCTGCT---GCAGA-CGCGCCCCGAAGACCTCGGCGACGGCGCCCCGG-CCTCGAGC---GTAGTAG-TAACAT-----ATCTCGCTTTGGA-GGACGGGGCGGCGGCC-TGCCGGACA-ACCGACCCTCGCGGTC-------ATTTTCCAATAGGTTGACCTCGGATCAGGTAGGGATACCCGCT-----------------------------------------------------------------------------------------------------------------------------------------------------------------------------------------------------------------------------------------------------------------------------------------------------------------------------------------------------------------------------------------------------------------------------------------------------------------------------------------------------------------------------------------------------------------------------------------------------------------------------------------------------------------------------------------------------------------------------------------------------------------------------------------------------------------------------------------------------------------------------------------------------------------------------------------------------------------------------------------------------------------------------------------------------------------------------------------------------------------------------------------------------------------------------------------------------------------------------------------------------------------------------------------------------------ACCCCGCGCCGTTTTCCGTGAGTC---CCG-CCCTGCCTGAGC--TCCG-AGG---GCCGATTGGGCGCCCGC-GAGCT-CAATG--TTGAAGACC-G-TTTGCT-GACGCTCGGCAGCCTCCATCGTCGGTCGTCCCCGTCA-CCATGGGTATGTTTCCTCGCTGCGTCAGGC---------------------CCGCCGC-CGCCGC------TTCCG----GCGCTAAC-GCT--CCC-------CAGCATCATGATTGGCATG------------------------------------------------------------------------------------------------------------------------------------------------------------------------------------------------------------------------------------------------------------------------------------------------------------------------------------------------------------------------------------------------------------------------------------------------------------------------------------------------------------------------------------------------------------------------------------------------------------------------------------------------------------------------------------------------------------------------------------------------------------------
>Phyllosticta_ophiopogonis_KACC_47754_
CTCAAGG--TTTTGGAAGGGGGAG----------CCGTCAAAAGCTTCCCTGGTACATG----CCTTCACA----CCCTTGTGTATC-TACCAC-GTTGCTTTGGCGGGCCGACCC-GGTTTCGACCCGGGCGGCCGG-CG-CCCCCAG----CCTAGTCTCCTAGGCC----AGG---ACGCCC--GGCTAAGTGC---CCGCCAGTATAC---CAAAC-TCCAGCGATTATTC-TGTGTAGTCCTGA-GA-ATTTATTTAATAA-ATTAAAACTTTCAACAACGGATCTCTTGGTTCTGGCATCGATGAAGAACGCAGCGAAATGCGATAAGTAATGTGAATTGCAGAATTCAGTGAATCATCGAATCTTTGAACGCACATTGCGCCCTCTGGCATTCCGGAGGGCATGCCTGTTCGAGCGTCATTTCAACCCTCAAGCT-CTGCTTGGTATTGGGCGACGTCTGCT--GTCAGA-CGCGCCTGGAAGACCTCGGCGACGGCATTCCAG-CCTCGAGC---GTAGTAG-TAAAAT-----ATCTCGCTTTGGA-GGATGGGGTGACGGCT-TGCCGGACA-ACCGACCT--CTGGTC-------ATTTTTTCCAAGGTTGACCTCGGATCAGGTAGGGATACCCGCT--------------------------------------------------------------------------------------------------------------------------------------------------------------------------------------------------------------------------------------------------------------------------------------------------------------------------------------------------------------------------------------------------------------------------------------------------------------------------------------------------------------------------------------------------------------------------------------------------------------------------------------------------------------------------------------------------------------------------------------------------------------------------------------------------------------------------------------------------------------------------------------------------------------------------------------------------------------------------------------------------------------------------------------------------------------------------------------------------------------------------------------------------------------------------------------------------------------------------------------------------------------------------------------------------------------------------------------------------------------------------------------------------------------------------------------------------------------------------------------------------------------------------------------------------------------------------------------------------------------------------------------------------------------------------------------------------------------------------------------------------------------------------------------------------------------------------------------------------------------------------------------------------------------------------------------------------------------------------------------------------------------------------------------------------------------------------------------------------------------------------------------------------------------------------------------------------------------------------------------------------------------------------------------------------------------------------------------------------------
>Phyllosticta_ophiopogonis_LrLF11_
GTACATG--------------------------------------------------------CCTTCACA----CCCTTGTGTATC-TACCAC-GTTGCTTTGGCGGGCCGACCC-GGTTTCGACCCGGGCGGCCGG-CG-CCCCCAG----CCTAGTCTCCTAGGCC----AGG---ACGCCC--GGCTAAGTGC---CCGCCAGTATAC---CAAAC-TCCAGCGATTATTC-TGTGTAGTCCTGA-GA-ATTTATTCAATAA-ATTAAAACTTTCAACAACGGATCTCTTGGTTCTGGCATCGATGAAGAACGCAGCGAAATGCGATAAGTAATGTGAATTGCAGAATTCAGTGAATCATCGAATCTTTGAACGCACATTGCGCCCTCTGGCATTCCGGAGGGCATGCCTGTTCGAGCGTCATTTCAACCCTCAAGCT-CTGCTTGGTATTGGGCGACGTCTGCT--GTCAGA-CGCGCCTGGAAGACCTCGGCGACGGCATTCCAG-CCTCGAGC---GTAGTAG-TAAAAT-----ATCTCGCTTTGGA-GGATGGGGTGACGGCT-TGCCGGACA-ACCGACCT--CTGGTC-------ATTTTTTCCAAGGTTGACCTCGGATCAGGTAGGGATACCCGCT--------------------------------------------------------------------------------------------------------------------------------------------------------------------------------------------------------------------------------------------------------------------------------------------------------------------------------------------------------------------------------------------------------------------------------------------------------------------------------------------------------------------------------------------------------------------------------------------------------------------------------------------------------------------------------------------------------------------------------------------------------------------------------------------------------------------------------------------------------------------------------------------------------------------------------------------------------------------------------------------------------------------------------------------------------------------------------------------------------------------------------------------------------------------------------------------------------------------------------------------------------------------------------------------------------------------------------------------------------------------------------------------------------------------------------------------------------------------------------------------------------------------------------------------------------------------------------------------------------------------------------------------------------------------------------------------------------------------------------------------------------------------------------------------------------------------------------------------------------------------------------------------------------------------------------------------------------------------------------------------------------------------------------------------------------------------------------------------------------------------------------------------------------------------------------------------------------------------------------------------------------------------------------------------------------------------------------------------------------
>Phyllosticta_paracitricarpa_CPC_27169_
TGAAAGG--TGATGGAAGGGAGGC----------CTTAAAAAA-----GCCGCCCGACC--TACCTTCACA----CCCTTGTGTATC-TACCAT-GTTGCTTTGGCGGGCCGACCC-GGTTTTGACCCGGGCGGTCGG-CG-CCCCCAG----CCTAGTCTCT-AGGCC----AGG---ACGCCT--GGCTAAGTGC---CCGCCAGTATAC---AAAAC-TCCAGCGATTATTC-TGTGTAGTCCTGA-GA-ATTCATTTAATGA-AATAAAACTTTCAACAACGGATCTCTTGGTTCTGGCATCGATGAAGAACGCAGCGAAATGCGATAAGTAATGTGAATTGCAGAATTCAGTGAATCATCGAATCTTTGAACGCACATTGCGCCCCCTGGCATTCCGGGGGGCATGCCTGTTCGAGCGTCATTTCAACCCTCAAGCT-CTGCTTGGTATTGGGCGACGTCCGCT--GCCGGA-CGCGCCTGGAAGACCTCGGCGACGGCGTCTCAG-CCTCGAGC---GTAGTAG-TAAAAT-----ATCTCGCTTTGGAGGAGGGGGGCGCTGGCC--GCCGGACA-ATCGACCT--TCGGTC--ACT---------------------------------------------AAATTTGAAA-GCTGGCGTCTTCGACGTCCGCGTTGTAATTTGTAGAGGATGTTTCGGCGAGGGCTCCTGCCTAAGTTCCCTGGAATGGGACGTCACAGAGGGTGAGAATCCCGTATGTGGCGGGCGGCCTTAGCCATGTGAAACTCCTTCGACGAGTCGAGTTGTTTGGGAATGCAGCTCTAAATGGGAGGTAAATTTCTTCTAAAGCTAAATACCGGCCAGAGACCGATAGCGCACAAGTAGAGTGATCGAAAGATGAAAAGCACTTTGGAAAGAGAGTTAAAAAGTACGTGAAATTGTTGAAAGGGAAGCGCTTGCAACCAGACTCGTTCGCAGTTGCTCAG-CCCGCCTCTTGG-TGGGTGTACTCTTCTGCGGTCGGGCCAGCATCAGTCCGGGCGG-TCGGATAAAGGTGTCGGGAATGTAGCACCC-TTCGGGGTGTGTTATAGCCCGGCGCGGAATGCGGCCAGCCTGGACTGAGGATCTCGCTTCGGCAAGGATGCTGGCGTAATGGTTGTAAGCGGCCCGTCTTGAAACACGGACCAAGGAGTCTAACATCTATGCGAGTGTTTGGGTGTCAAACCCATGCGCGTAATGAAAGTGAACGGAGGTGGGAACCCGTAA--GGGTGCACCATCGACCGATCCTGATGTCTTCGGATGGATTTGAGTAAGAGCATAGCTGTTGGGACCCGAAAGATGGTGAACTATGCCTGAATAGGGTGAAGCCAGAGGAAACTCTG---TCAGTTGC-CTCACAC-TTTCTTT------------GAGCGCA-GGGCGG---CGGCTCGCTCGTTGC-GCCACCA-CTGGGCCCACTC--GCT-------CGA---GGGGCA-TTTTC----TGGTGGGG--TCGG--GCTGCGCTAAGCTGCTTTGGCG---C--TCGGT-TACA-TGA-CCCGATGCAGCA--TTTTTTGCGCCCGACCGACAC----------TCCG-----CTC-A-----------CCT---CACCT-----CGGTCG--CAT--------------CGCAACGAAA--AAT---------TT-CGCTAACGCCCTCG----CAGGAAGCCGCTGAGCTCGG----------------------------------------------------------------------------------------------------------------------------------------------------------GCCCCGCGCCGTTTTCCGTAAGTC---CCG-CCCTGCCTGAGCTGTCCG-AGG---GCCGATGAGGCGCCCGC-GAGCT-CAATGTGTTGATTTTC-G-TTTGCT-AACGCTGCGCAGCCTCCATTGTCGGTCGTCCCCGTCA-CCATGGGTATGTTTACTCGCTGCGTCAGGC---------------------CCGCCGT-CGCCGT------TGCCG----GCGCTAAC-ACAC-TCC-------CAGCATCATGATTGGCATG-----------------------------------------------------------------------------------------------------------CGGCCAGTTCAAGGGTGAGATCAAGGTCGAGGGTGCCGACCTTGTCATCAACGGCAAGAAGATCCGCTTCTACCAGGAGCGTGACCCCGCCAACATCCCCTGGGCTGAGACTGGTGCCTACTACATCGTCGAGTCCACTGGTGTCTTCACCACCACCGAGAAGGCCTCTGCTCACTTGAAGGGCGGTGCTAAGAAGGTTGTCATCTCTGCTCCTTCTGCTGACGCCCCCATGTTCGTCATGGGCGTCAACAACGAGACCTACAAGTCCGACATCAACGTCCTCTCCAACGCCTCTTGCACCACCAACTGCCTTGCT-CCCCTCGCCAAGGTCATCCACGAC-AAGTACACCATCATCGAGGGCC-TCATGACCACCGTCCACTCCTACACTGCTACTCAG-AAGACCGTCGATGGTCCCTCT--GCCAAGGACTGGCGTGGTGGCCGCACCGCCGCTGCCAACATCATCCCCAGCAGCACCGGTGCCGCCAAGGCCGTCGGCAAGGTCATCCCCGACCTCAACGGCAAG-CTCACTGGCATGG-CCTTCCGTGTCCCTACCGCCAACGTCTCCGTCGTCGACCTCACTGCTCGCATCGAGAAGGGTGCCAGCTACGAGGAAATCAAGCAGA
>Phyllosticta_paracitricarpa_ZJUCC200933_
TGAAAGG--TGATGGAAGGGAGG-----------CCTTAAAAAAGCCGCCCGACCTA------CCTTCACA----CCCTTGTGTATC-TACCAT-GTTGCTTTGGCGGGCCGACCC-GGTTTTGACCCGGGCGGTCGG-CG-CCCCCAG----CCTAGTCTCT-AGGCC----AGG---ACGCCT--GGCTAAGTGC---CCGCCAGTATAC---AAAAC-TCCAGCGATTATTC-TGTGTAGTCCTGA-GA-ATTCATTTAATGA-AATAAAACTTTCAACAACGGATCTCTTGGTTCTGGCATCGATGAAGAACGCAGCGAAATGCGATAAGTAATGTGAATTGCAGAATTCAGTGAATCATCGAATCTTTGAACGCACATTGCGCCCCCTGGCATTCCGGGGGGCATGCCTGTTCGAGCGTCATTTCAACCCTCAAGCT-CTGCTTGGTATTGGGCGACGTCCGCT--GCCGGA-CGCGCCTGGAAGACCTCGGCGACGGCGTCTCAG-CCTCGAGC---GTAGTAG-TAAAAT-----ATCTCGCTTTGGAGGAGGGGGGCGCTGGCC--GCCGGACA-ATCGACCT--TCGGTC-----ACTATTTTTCCAAGGTTGACCTCGGATCAGGTAGGGATACCCGCTAAATTTGAAA-GCTGGCGTCTTCGACGTCCGCGTTGTAATTTGTAGAGGATGTTTCGGCGAGGGCTCCTGCCTAAGTTCCCTGGAATGGGACGTCACAGAGGGTGAGAATCCCGTATGTGGCGGGCGGCCTTAGCCATGTGAAACTCCTTCGACGAGTCGAGTTGTTTGGGAATGCAGCTCTAAATGGGAGGTAAATTTCTTCTAAAGCTAAATACCGGCCAGAGACCGATAGCGCACAAGTAGAGTGATCGAAAGATGAAAAGCACTTTGGAAAGAGAGTTAAAAAGTACGTGAAATTGTTGAAAGGGAAGCGCTTGCAACCAGACTCGTTCGCAGTTGCTCAG-CCCGCCTCTTGG-TGGGTGTACTCTTCTGCGGTCGGGCCAGCATCAGTCCGGGCGG-TCGGATAAAGGTGTCGGGAATGTAGCACCC-TTCGGGGTGTGTTATAGCCCGGCGCGGAATGCGGCCAGCCTGGACTGAGGATCTCGCTTCGGCAAGGATGCTGGCGTAATGGTTGTAAGCGGCCCGTCTTGAAACACGGACCAAGGAGTCTAACATCTATGCGAGTGTTTGGGTGTCAAACCCATGCGCGTAATGAAAGTGAACGGAGGTGGGAACCCGTAA--GGGTGCACCATCGACCGATCCTGATGTCTTCGGATGGATTTGAGTAAGAGCATAGCTGTTGGGACCCGAAAGATGGTGAACTATGCCTGAATAGGGTGAAGCCAGAGGAAACTCTGAGGTCAGTTGC-CTCACAC-TTTCTTT------------GAGCGCA-GGGCGG---CGGCTCGCTCGTTGC-GCCACCA-CTGGGCCCACTC--GCT-------CGA---GGGGCA-TTTTC----TGGTGGGG--TCGG--GCTGCGCTAAGCTGCTTTGGCG---C--TCGGT-TACA-TGA-CCCGATGCAGCA--TTTTTTGCGCCCGACC-GACA---------CTCCG-----CTC-A-----------CCT---CACCT-----CGGTCG--CAT--------------CGCAACGAAA--AAT---------TT-CGCTAACGCCCTCG----CAGGAAGCCGCTGAGCTCGGTAAGGGTTCCTTCAAGTA----------------------------------------------------------------------------------------------------------------------------------------GCCCCGCGCCGTTTTCCGTAAGTC---CCG-CCCTGCCTGAGCTGTCCG-AGG---GCCGATGAGGCGCCCGC-GAGCT-CAATGTGTTGATTTTC-G-TTTGCT-AACGCTGCGCAGCCTCCATTGTCGGTCGTCCCCGTCA-CCATGGGTATGTTTACTCGCTGCGTCAGGC---------------------CCGCCGT-CGCCGT------TGCCG----GCGCTAAC-ACAC-TCC-------CAGCATCATGATTGGCATG-----------------------------------------------------------------------------------------------------------CGGCCAGTTCAAGGGTGAGATCAAGGTCGAGGGTGCCGACCTTGTCATCAACGGCAAGAAGATCCGCTTCTACCAGGAGCGTGACCCCGCCAACATCCCCTGGGCTGAGACTGGTGCCTACTACATCGTCGAGTCCACTGGTGTCTTCACCACCACCGAGAAGGCCTCTGCTCACTTGAAGGGCGGTGCTAAGAAGGTTGTCATCTCTGCTCCTTCTGCTGACGCCCCCATGTTCGTCATGGGCGTCAACAACGAGACCTACAAGTCCGACATCAACGTCCTCTCCAACGCCTCTTGCACCACCAACTGCCTTGCT-CCCCTCGCCAAGGTCATCCACGAC-AAGTACACCATCATCGAGGGCC-TCATGACCACCGTCCACTCCTACACTGCTACTCAG-AAGACCGTCGATGGTCCCTCT--GCCAAGGACTGGCGTGGTGGCCGCACCGCCGCTGCCAACATCATCCCCAGCAGCACCGGTGCCGCCAAGGCCGTCGGCAAGGTCATCCCCGACCTCAACGGCAAG-CTCACTGGCATGG-CCTTCCGTGTCCCTACCGCCAACGTCTCCGTCGTCGACCTCACTGCTCGCATCGAGAAGGGTGCCAGCTACGAGGAAATCAAG----
>Phyllosticta_pilospora_MUCC_2912a_
----AGG--TTTTGGAAGGGGGAG----------CCGTCAAAAGCTTCCCTGGTACATG-----CCTCAC-----CCCTTGTATATC-TACCAT-GTTGCTTTGGCGGGCCGACCC-GGTTTCGACCCGGGCGGCCGG-CG-CCCCCAG-----CCTGCTTGCCAGGCC----AGG---ACGCCC--GGCCAAGTGC---CCGCCAGTATAC---AAAAC-TCCAGCGATTATTT-TGTGTAGTCCTGA-GA-ATTTATTCAATAA-ATTAAAACTTTCAACAACGGATCTCTTGGTTCTGGCATCGATGAAGAACGCAGCGAAATGCGATAAGTAATGTGAATTGCAGAATTCAGTGAATCATCGAATCTTTGAACGCACATTGCGCCCTCTGGCATTCCGGAGGGCATGCCTGTTCGAGCGTCATTTCAACCCTCAAGCT-CTGCTTGGTATTGGGCGACGTCTGCT--GTCAGA-CGCGCCTGGAAGACCTCGGCGACGGCATTCCAG-CCTCGAGC---GTAGTAG-TAAAAT-----ATCTCGCTTTGGA-GGATGGGGTGACGGCT-TGCCGGACA-ACCGACCT--CTGGTC-------ATTTTTTCCAAGG------------------------------AAATTTGAAA-GCTGGCGC-----GCGTCCGCGTTGTAATTTGTAGAGGATGCTTCGGCGAGGACTCCTGCCTAAGTTCCCTGGAATGGGACGTCACAGAGGGTGAGAATCCCGTATGTGGCGGGCGGTCCAAGCCATGTGAAGCTCCTTCGACGAGTCGAGTTGTTTGGGAATGCAGCTCTAAATGGGAGGTAAATTTCTTCTAAAGCTAAATACCGGCCAGAGACCGATAGCGCACAAGTAGAGTGATCGAAAGATGAAAAGCACTTTGGAAAGAGAGTTAAAAAGTACGTGAAATTGTTGAAAGGGAAGCGCTTGCAACCAGACTCGCTCGCAGTTGCTCAG-CCCGCCTCCTGG-CGGGTGTACTCTTCTGCGATCGGGCCAGCATCAGTTCGGGCGG-CCGGATAAAGGTGTCGGGAATGTAGCACCC-TTCGGGGTGTGTTATAGCCCGGCGCGGAATGCGGCCAGCCTGGACTGAGGATCTCGCTTCGGCAAGGATGCTGGCGTAATGGTTGTAAGCGGCCCGTCT----------------------------------------------------------------------------------------------------------------------------------------------------------------------------------------------------------------------------------------------------------------A-G---GG---CAGCTCGCTCGTCGC-GCCACC--ACTTGCCCACTC--GCTTCGCC--CGA---GGGGCA-TTTTT----TGGTGGGG--TCGG--GTTGCGCTAGGCTGCTTTGGCG---C--TCGGT-TACA-TGG-CCCGATGCAGCA--TTTTTTGCGCCCGACC-GTCG---------CCCTG-----CTC-A-----------CCT---CACGT-----CGGTCG--CAT--------------CGCAATGCAA--CAC---------TT-TGCTAACGCCCTCG----CAGGAAGCCGCCGAGCTCGGCAAGGGTTCCTTCAAGTACGCCTGGGTCCTCGACAAGCTGAAGGCTGAGCGTGAGCGTGGTATCACCATCGACATTGCTCTCTGGAAGTTCGAGACCCCGAAGTACTATGTCACCGTCAT----------------------------------GCCCCGCGCCGTTTTCCGTGAGTC---CCG-CCCTGCCTGCGC--TCAG-AGG---GCCGATTAGGCGCCCGC-GAGCT-CAATG--TTGACAAAC-G-TTTGCT-GACGCTCCGCAGCCTCCATCGTCGGTCGTCCCCGTCA-CCATGGGTATGTTTCCTCGCTGCGTCAGGC---------------------CCGCCGC-CGCCGC------TTCTG----GCGCTAAC-GCT--CCT-------CAGCATCATGATTGGCATG------------------------------------------------------------------------------------------------------------------------------------------------------------------------------------------------------------------------------------------------------------------------------------------------------------------------------------------------------------------------------------------------------------------------------------------------------------------------------------------------------------------------------------------------------------------------------------------------------------------------------------------------------------------------------------------------------------------------------------------------------------------
>Phyllosticta_speewahensis_BRIP_58044_
TTAAAGG--ACCTGGAAGGGGGAG-----------CCGTAAAAAAGCTCCCTGGACAGC----CTTTCACA----CCCTTGTATATC-TACCCT-GTTGCTTTGGCGGGTCGACCC-GGTTCCGACCCGGGCGGCCGG-CG-CCCCCAG----CCTAGTTTCT-AGGCC----AGG---ACGCCT--GGCTAAGTGC---CCGCCAGTATAC---AAAAC-TCCAGCGATTATTT-CGTGTAGTCCTGA-AA-ATTTATTCAATAC-ATTAAAACTTTCAACAACGGATCTCTTGGTTCTGGCATCGATGAAGAACGCAGCGAAATGCGATAAGTAATGTGAATTGCAGAATTCAGTGAATCATCGAATCTTTGAACGCACATTGCGCCCCCTGGCATTCCGGGGGGCATGCCTGTTCGAGCGTCATTTCAACCCTCAAGCT-CTGCTTGGTATTGGGCGACGTCTGCT--ATTAGA-CGCGCCTGGAAGACCTCGGCGACGGCGTTCCAG-CCTCGAGC---GTAGTAG-TGAAAT-----ATCTCGCTTTGGA-GGAGGGGGCGACGGCT-TGCCTGACA-ACCGACCT--CTGGTCATT-----------------------------------------------------------------------------------------------------------------------------------------------------------------------------------------------------------------------------------------------------------------------------------------------------------------------------------------------------------------------------------------------------------------------------------------------------------------------------------------------------------------------------------------------------------------------------------------------------------------------------------------------------------------------------------------------------------------------------------------------------------------------------------------------------------------------AGGTCAGTCGC-CTCACCTTTTTGAGT------------GAGGGCA-G---GG---CGGCTCGC---------CCACT--------CGTCTC--GTC-------CGA---GGGGCA-TTTTT----TGGTGGGG------------CGCTAAGCTGCTTTGGCG---C--TCGGT-TACA-TGG-CCCGATGCAGCA--TTTTTTGCGCCCGACC-GTCG---------CCCTG-----CTC-A-----------CCT---CGCCT-----CGGTCG--CAT--------------CGCAACGCAA--CAC---------TT-TGCTAACGCCCTCG----CAGGAAGCCGCCGAGCTCGGCAAGGGTTCCTTCAAGTACGCCTGGGTCCTTGACAAGCTGAAGGCTGAGCGTGAGCGTGGTATCACCATCGACATTGCTCTCTGGAAGTTCGAGACCCCGAAGTACTATGTCACCGTCATTGACGCCCCCGGTCACCGTGACTTCATCAAGAAC---------------------------------------------------------------------------------------------------------------------------------------------------------------------------------------------------------------------------------------------------------------------------------------------------------------------------------------------------------------------------------------------------------------------------------------------------------------------------------------------------------------------------------------------------------------------------------------------------------------------------------------------------------------------------------------------------------------------------------------------------------------------------------------------------------------------------------------------------------------------------------------------------------------------------------------------------------------------------------------------------------------------------------------------
>Phyllosticta_pilospora_CBS_292_90_
----AGG--TTTTGGAAGGGGGAG----------CCGTCAAAAGCTTCCCTGGTACATG-----CCTCAC-----CCCTTGTATATC-TACCAT-GTTGCTTTGGCGGGCCGACCC-GGTTTCGACCCGGGCGGCCGG-CG-CCCCCAG-----CCTGCTTGCCAGGCC----AGG---ACGCCC--GGCCAAGTGC---CCGCCAGTATAC---AAAAC-TCCAGCGATTATTT-TGTGTAGTCCTGA-GA-ATTTATTCAATAA-ATTAAAACTTTCAACAACGGATCTCTTGGTTCTGGCATCGATGAAGAACGCAGCGAAATGCGATAAGTAATGTGAATTGCAGAATTCAGTGAATCATCGAATCTTTGAACGCACATTGCGCCCTCTGGCATTCCGGAGGGCATGCCTGTTCGAGCGTCATTTCAACCCTCAAGCT-CTGCTTGGTATTGGGCGACGTCTGCT--GTCAGA-CGCGCCTGGAAGACCTCGGCGACGGCATTCCAG-CCTCGAGC---GTAGTAG-TAAAAT-----ATCTCGCTTTGGA-GGATGGGGTGACGGCT-TGCCGGACA-ACCGACCT--CTGGTC------A-------------------------------------------AAATTTGAAA-GCTGGCGCCTTCGGCGTCCGCGTTGTAATTTGTAGAGGATGCTTCGGCGAGGACTCCTGCCTAAGTTCCCTGGAATGGGACGTCACAGAGGGTGAGAATCCCGTATGTGGCGGGCGGTCCAAGCCATGTGAAGCTCCTTCGACGAGTCGAGTTGTTTGGGAATGCAGCTCTAAATGGGAGGTAAATTTCTTCTAAAGCTAAATACCGGCCAGAGACCGATAGCGCACAAGTAGAGTGATCGAAAGATGAAAAGCACTTTGGAAAGAGAGTTAAAAAGTACGTGAAATTGTTGAAAGGGAAGCGCTTGCAACCAGACTCGCTCGCAGTTGCTCAG-CCCGCCTCCTGG-CGGGTGTACTCTTCTGCGATCGGGCCAGCATCAGTTCGGGCGG-CCGGATAAAGGTGTCGGGAATGTAGCACCC-TTCGGGGTGTGTTATAGCCCGGCGCGGAATGCGGCCAGCCTGGACTGAGGATCTCGCTTCGGCAAGGATGCTGGCGTAATGGTTGTAAGCGGCCCGTCTTGAAACACGGACCAAGGAGTCTAACATCTATGCGAGTGTTTGGGTGTCAAACCCATGCGCGTAATGAAAGTGAACGGAGGTGGGAACCCGCAA--GGGTGCACCATCGACCGATCCTGATGTCTTCGGATGGATTTGAGTAAGAGCATAGCTGTTGGGACCCGAAAGATGGTGAACTATGCCTGAATAGGGTGAAGCCAGAGGAAACTCTG----CAGTTGC-CTCACCT-TTTCTTT--------GAGTGAGCGCA-G---GG---CAGCTCGCTCGTCGC-GCCACC--ACTTGCCCACTC--GCTTCGCC--CGA---GGGGCA-TTTTT----TGGTGGGG--TCGG--GTTGCGCTAGGCTGCTTCGGCG---C--TCGGT-TACA-TGG-CCCGATGCAGCA--TTTTTTGCGCCCGACC-GTCG---------CCCTG-----CTC-A-----------CCT---CACCT-----CGGTCG--CAT--------------CGCAATGCAA--CAC---------TT-TGCTAACGCCCTCG----CAGGAAGCCGCCGAGCTCGG----------------------------------------------------------------------------------------------------------------------------------------------------------GCCCCGCGCCGTTTTCCGTGAGTC---CCG-CCCTGCCTGCGC--TCAG-AGG---GCCGATTAGGCGCCCGC-GAGCT-CAATG--TTGACAAAC-G-TTTGCT-GACGCTCCGCAGCCTCCATCGTCGGTCGTCCCCGTCA-CCATGGGTATGTTTCCTCGCTGCGTCAGGC---------------------CCGCCGC-CGCCGC------TTCTG----GCGCTAAC-GCT--CCT-------CAGCATCATGATTGGCATG-----------------------------------------------------------------------------------------------------------CGGTCAGTTCAAGGGTGAGATCAAGGTCGACGGCGCCGACCTTGTCATCAACGGCAAGAAGATCCGCTTCTACCAGGAGCGTGACCCCGCCAACATTCCCTGGGCCGAGACTGGTGCCTACTACATCGTCGAGTCCACTGGTGTCTTCACCACCACCGAGAAGGCCTCTGCCCACTTGAAGGGCGGTGCCAAGAAGGTTGTCATCTCTGCTCCTTCTGCTGACGCCCCCATGTTCGTCATGGGCGTCAACAACGAGACCTACAGGTCCGACATCAACATCCTCTCCAACGCCTCTTGCACCACCAACTGCCTTGCT-CCCCTCGCCAAGGTCATCCACGAC-AAGTACACCATCGTTGAGGGTC-TCATGACCACCGTCCACTCCTACACTGCTACCCAG-AAGACCGTCGACGGTCCCTCT--GCCAAGGACTGGCGTGGTGGCCGTACCGCTGCTGCCAACATCATCCCCAGCAGCACCGGTGCCGCCAAGGCTGTCGGCAAGGTCATCCCCGACCTCAACGGCAAG-CTCACCGGCATGG-CCTTCCGTGTCCCTACCGCCAACGTCTCCGTTGTTGACCTCACTGCTCGCATCGAGAAGGGTGCCAGC-------------------
>Phyllosticta_westeae_BRIP_72390c
TGAAAGG--TCATGGAAGGGGGAAGG-------CCGCAAAAAAGCCCTAACCCGACCTA----CCTTCACA----CCCTTGTGTATC-TACCCT-GTTGCTTTGGCGGGCCGACCC-GGTTTTGACCCGGGCGGCCGGACG-CCCCCAG----CCCAGTCCCCTGGGCC----AGG---ACGCCC--GGCTAAGCGC---CCGCCAGTAAAC---AAAAC-TCCAGCGATTATTT-TGTGTGGTCCTGA-GA-ATTCATTCAATAA-ATTAAAACTTTCAACAACGGATCTCTTGGTTCTGGCATCGATGAAGAACGCAGCGAAATGCGATAAGTAATGTGAATTGCAGAATTCAGTGAATCATCGAATCTTTGAACGCACATTGCGCCCCCTGGCATTCCGGGGGGCATGCCTGTTCGAGCGTCATTTCAACCCTCAAGCT-CTGCTTGGTATTGGGCGACGTCCGCT--GCCGGA-CGCGCCTGGAAGACCTCGGCGACGGCGTCTCAG-CCTCGAGC---GTAGTAG-TAAAAC-----ATCTCGCTTTGGA-GGAGGGGGCGACGGCT-TGCCGGACA-ATCGACCT--TCGGTC-----ACTATTTTTCCAAGGTTGACCTCGGATCAGGTAGGGATACCCGCT-------------------------------------------------------------------------------------------------------------------------------------------------------------------------------------------------------------------------------------------------------------------------------------------------------------------------------------------------------------------------------------------------------------------------------------------------------------------------------------------------------------------------------------------------------------------------------------------------------------------------------------------------------------------------------------------------------------------------------------------------------------------------GGTCAGTTGC-CTCACT--TTTCTTT------------GAGCGCA-G---GG---CGG--CGACCGTCGC-GCCACC--GCTGGCCCACTC--GCT-------CGA---GGGGCATTTTTT----TGGTGGGG--TCGG--GTTGCGCTAGGCTGCTTTGGCG---C--TCGGT-TACA-TGG-CCCGATGCAGC---GTTTTCGCGCCCGACC-GTCG---------CCCTG-----CTC-AC----------CCT---CACCA-----CGGGCG--CAT--------------GGCGCCGCAACGCATCGAAACAATTTTTGCTAACGCCCTCG----CAGGAAGCCGCCGAGCTCGGCAAGGGTTCCTTCAAGTACGCCTGGG-----------------------------------------------------------------------------------------------------------------------------------------------------------------------------------------------------------------------------------------------------------------------------------------------------------------------------------------------------------------------------------------------------------------------------------------------------------------------------------------------------------------------------------------------------------------------------------------------------------------------------------------------------------------------------------------------------------------------------------------------------------------------------------------------------------------------------------------------------------------------------------------------------------------------------------------------------------------------------------------------------------------------------------------------------------------------------------------------------------------------------------------------------------------------------
>Phyllosticta_abieticola_CBS_112067_
TGAAAGG--TCGCCG---GTACCCGG-----TCCCCCCTAAAAAGGGGGCCGGGGAAGG----TCCTCTCA-CACCCCTTGTGTACCTTACCACTGTTGCTTTGGCGGGCCGACCC-GGTTTCGACCCGGGCGGCCGG-CG-CCCCCAG--CCCCTAGTG----GGGCC----AGG---ACGTCC--GGCTAAGTGC---TCGCCAGTAAAC---AAAAC-TCCAGCGATTATTT-CGTGTAGTCCTGA-TA-AATTATTCAATTA-ATTAAAACTTTCAACAACGGATCTCTTGGTTCTGGCATCGATGAAGAACGCAGCGAAATGCGATAAGTAATGTGAATTGCAGAATTCAGTGAATCATCGAATCTTTGAACGCACATTGCGCCCTCTGGTATTCCGGAGGGCATGCCTGTTCGAGCGTCATTTCAACCCTCAAGCT-CTGCTTGGTATTGGGCGACGTCCGCT--GCCGGA-CGCGCCTCGAAGACCTCGGCGACGGCGTCCTAG-CCTCGAGC---GTAGTAG-TAAAAT------TCTCGCTTTGGA-GTGCTGGGCGTTGGCC--GCCGGACA-------------------------------------------------------------------AAATTTGAAA-GCTGGCGTCTTCGACGTCCGCATTGTAATTTGTAGAGGATGCTTCGGCAAGGACTCCTGCCTAAGTCCCCTGGAACGGGGCGTCACAGAGGGTGAGAATCCCGTATGTGGCGGGCGGTCCAAGCCATGTGAAGCTCCTTCGACGAGTCGAGTTGTTTGGGAATGCAGCTCTAAATGGGAGGTAAATTTCTTCTAAAGCTAAATATTGGCCAGAGACCGATAGCGCACAAGTAGAGTGATCGAAAGATGAAAAGCACTTTGGAAAGAGAGTTAAAAAGTACGTGAAATTGTTGAAAGGGAAGCGCTTGCAACCAGACTCGCTCGCAGTTGCTCAG-CCGGCCTCTTGG-CCGGTGTACTCTTCTGCGATCGGGCCAGCATCAGTTCGGGCGG-CCGGATAAAGGTGTCGGGAATGTAGCACCC-TTCGGGGTGTGTTATAGCCCGGCGCGGAATGCGGCCAGCCTGGACTGAGGATCTCGCTTCGGCAAGGATGCTGGCGTAATGGTTGTAAGCGGCCCGTCTTGAAACACGGACCAAGGAGTCTAACATCTATGCGAGTGTTTGGGTGTCAAACCCATGCGCGTAATGAAAGTGAACGGAGGTGGGAACCCCTCACGGGGTGCACCATCGACCGATCCTGATGTCTTCGGATGGATTTGAGTAAGAGCATAGCTGTTGGGACCCGAAAGATGGTGAACTATGCCTGAATAGGGTGAAGCCAGAGGAAACTCTG-----------------------------------------------------------------------------------------------------------------------------------------------------------------------------------------------------------------------------------------------------------------------------------------------------------------------------------------------------------------------------------------------------------------------------------------------------------------------------------------------------------------------------------GCCCCGCGCTGTTTTCCGTAAGTC---CCG-CCCTGCCTCAGCTGTCCG-AGG---GCCGATTAGGCGCCCGG-AAGCT-CGAGATGCTGAGATTT-G-CCTGCT-GACGCTCTACAGCCTCCATTGTCGGTCGTCCCCGTCA-CCATGGGTATGTTTTCTCGCAGCGTCAGGC---------------------CCGCCGC-CGTCGC------TTCTG----GCGCTAAC-GCA--CCG-------CAGTATCATGATTGGCATG------------------------------------------------------------------------------------------------------------------------------------------------------------------------------------------------------------------------------------------------------------------------------------------------------------------------------------------------------------------------------------------------------------------------------------------------------------------------------------------------------------------------------------------------------------------------------------------------------------------------------------------------------------------------------------------------------------------------------------------------------------------
>Sphaerulina_cornicola_CBS_111639__
TGAAAGG--TCGCCGTTACCCGGTTA--------CCCCTAAACAAGGGGCCGGGGAAGG--TCCTCTCACA----CCCTTGTGTACCTTACCAT-GTTGCTTTGGCGGGCCGACCC-GGTTTCGACCCGGGCGGCCGG-CG-CCCCCAG----CCTTCAC----CGGCC----AGG---ACGTCA--GGCTAAGCGC---CCGCCAGTATAC---AAAAC-TCAAGCGATTATTT-CGTGCAGTTCTGA-TA-AATTATTCAATTA-ATTAAAACTTTCAACAACGGATCTCTTGGTTCTGGCATCGATGAAGAACGCAGCGAAATGCGATAAGTAATGTGAATTGCAGAATTCAGTGAATCATCGAATCTTTGAACGCACATTGCGCCCTCTGGTATTCCGGAGGGCATGCCTGTTCGAGCGTCATTTCAACCCTCAAGCT-CTGCTTGGTATTGGGCGACGTCCGCT--GCCGGA-CGCGCCTCGAAGACCTCGGCGACGGCGTCTTAG-CCTCGAGC---GTAGTAG-TAACAT-------CTCGCTTTGGA-GTGCTAGGCGTTGGCC--GCCGGACA------------------------------------------------------------------------------------------------------------------------------------------------------------------------------------------------------------------------------------------------------------------------------------------------------------------------------------------------------------------------------------------------------------------------------------------------------------------------------------------------------------------------------------------------------------------------------------------------------------------------------------------------------------------------------------------------------------------------------------------------------------------------------------------------------------------------------------------------------------------------------------------------------------------------------------------------------------------------------------------------------------------------------------------------------------------------------------------------------------------------------------------------------------------------------------------------------------------------------------------------------------------------------------------------------------------------------------------------------------------------------GCCCCGCGCTGTTTTCCGTAAGTC---CCG-CCCTGCCTCAGCTGTCCG-AGG---GCCGATTAGGCGCCCGG-AAGCT-CAAGATGCTGAGGTTT-G-CCTGCT-AACGCTCTACAGCCTCCATTGTCGGTCGTCCCCGTCA-CCATGGGTATGTTTTCTCGCAGCATCAGGC---------------------CCGCCAC-CGTTGC------TTCTG----GCGCTAAC-ACA--CCG-------CAGTATCATGATTGGCATG------------------------------------------------------------------------------------------------------------------------------------------------------------------------------------------------------------------------------------------------------------------------------------------------------------------------------------------------------------------------------------------------------------------------------------------------------------------------------------------------------------------------------------------------------------------------------------------------------------------------------------------------------------------------------------------------------------------------------------------------------------------
>Phyllosticta_cruenta_CBS_858_71_
TGAAAGG--TAGCCGGAAGGCACCCC--------CCTAAAAAAGGGGTGCCCGAAGGTC----CTCTCACA----CCCTTGTGTACCTTACCAC-GTTGCTTTGGCGGGCCGACCC-GGTTTTGACCCGGGCGGCCGG-CG-CCCCCAG----CCCCTCCAG--GAGCC----AGG---ACGTCC--GGCCAAGTGC---CTGCCAGTAAAC---AAAAC-TCCAGCGATTATTC-CATGTAGTCCTGA-TA-AATCATTAAATAA-ATTAAAACTTTCAACAACGGATCTCTTGGTTCTGGCATCGATGAAGAACGCAGCGAAATGCGATAAGTAATGTGAATTGCAGATTTCAGTGAATCATCGAATCTTTGAACGCACATTGCGCCCTCTGGTATTCCGGAGGGCATGCCTGTTCGAGCGTCATTTCAACCCTCAAGCT-CTGCTTGGTATTGGGCGACGTCCGCT--GTCGGA-CGCGCCTCGAAGACCTCGGCGACGGCGTCCCAG-CCTCGAGC---GTAGTAA--CATAC-----ATCTCGCTTTGGA-GCGCTGGGCGTTGGCC--GCCGGACA-ATCGACCT--TCGGTC------ACTATTTTCCAAGGTTGACCTCGGATCAGGTAGGGATACCCGCT------------------------------------------------------------------------------------------------------------------------------------------------------------------------------------------------------------------------------------------------------------------------------------------------------------------------------------------------------------------------------------------------------------------------------------------------------------------------------------------------------------------------------------------------------------------------------------------------------------------------------------------------------------------------------------------------------------------------------------------------------------------------AGGTCAGTTGC-TTCGCAT-TTTATTT---------GAAAAGCGCA-GGGCGG--TTCGGTCGCTCGGCGC-GCCACT--TGCTGCCCTCTC--ACT-------CGA-GGGGCGCATTTTTT----TGGTGGGG--TTGG--GCTGCGCTAAGCTCCTTTGGCG---CGTTCGGT-AATA-TCG-CCCGAAGTAGCA---TTTTCGCGCCCGATG-GCCG---------CCCTCCGAGCCGCCATCCACTTTGCCTTT---CACTT-----CGTGTCTTCGC----------------------AA--CAT---------AT-TACTAACACCCCCG----CAGGAAGCCGCAGAGCTCGGCAAGGGTTCCTTCAAATACGCTTGGGTCCTTGACAAGCTGAAGGCTGAGCGTGAGCGTGGTATCACCATCGATATCGCTCTCTGGAAGTTCGAGACCCCGAAGTACTATGTTACCGTCATTGACGCTCCCGGTCACCGTGACTTCATCAAGAACGCCCCGCGCAGTTTTCCGTAAGTC---CCG-CCCTCCTCCAACCTCTAG-AGG---CCCGATTAGGCGCCCGG-AAGTT-CTGAACATTGAGATGT-G-CCTGCT-AACGCTCTACAGCCTCCCTTGTTGGTCGTCCCCGTCA-CCATGGGTATGTCTCCCCGCAGCGTCAGGC---------------------CCGCCGC-CGTCGC------TTGTG----GCGCTAAC-GCA--CCA-------CAGTATCATGATTGGTATGCCTACGCTGTATGTACAATCCAACAACAACCAC-AATCCGGATAAAAGATGGTCAAATGGCTAATGATCTCGTCAGGCCTACATGCTC-AAGTATGACT-CCAGCCACGGTCAGTTCAAGGGTGAGATCAAGGTCGAGGGCAGCAACCTTGTCATCAACGGCAAGAAGGTCCGATTCTACCAGGAGCGTGACCCCGCAAGCATCCCCTGGGCTGAGACCGGCGCCTACTACATCGTCGAGTCCACTGGTGTCTTTACCACCACTGAGAAGGCCTCTGCTCACTTGAAGGGTGGTGCCAAGAAGGTCGTCATCTCTGCTCCTTCTGCCGACGCCCCCATGTTCGTCATGGGCGTGAACAACGAGACGTACAAGTCGGACATTAACGTCCTCTCCAACGCTTCCTGCACCACAAACTGCCTTGCT-CCCCTCGCCAAGGTCATCCACGAC-AAGTACACCATTGTCGAGGGTC-TCATGACCACCGTCCATTCCTACACCGCAACCCAG-AAGACTGTTGATGGTCCCTCC--GCCAAGGACTGGCGTGGTGGCCGCACTGCTGCAACCAACATCATTCCCAGCAGCACCGGTGCCGCCAAGGCTGTCGGCAAGGTCATCCCCGATCTCAACGGCAAG-CTTACTGGCATGG-CTTTCCGTGTTCCCACGTCCAACGTGTCTGTTGTTGATCTTACTGTTCGCATTGAGAAGGGTGCCAGTTACGAGGAAGTCAAGCAGA
>Phyllosticta_cruenta_MUCC0206
TGAAAGG--TAGCCGGAAGGCACCCC--------CCTAAAAAAGGGGTGCCCGAAGGTC----CTCTCACA----CCCTTGTGTACCTTACCAC-GTTGCTTTGGCGGGCCGACCC-GGTTTTGACCCGGGCGGCCGG-CG-CCCCCAG----CCCCTCCAG--GAGCC----AGG---ACGTCC--GGCCAAGTGC---CTGCCAGTAAAC---AAAAC-TCCAGCGATTATTC-CACGTAGTCCTGA-TA-AATCATTAAATAA-ATTAAAACTTTCAACAACGGATCTCTTGGTTCTGGCATCGATGAAGAACGCAGCGAAATGCGATAAGTAATGTGAATTGCAGATTTCAGTGAATCATCGAATCTTTGAACGCACATTGCGCCCTCTGGTATTCCGGAGGGCATGCCTGTTCGAGCGTCATTTCAACCCTCAAGCT-CTGCTTGGTATTGGGCGACGTCCGCT--GTCGGA-CACGCCTCGAAGACCTCGGCGACGGCGTCCCAG-CCTCGAGC---GTAGTAA--CATAC-----ATCTCGCTTTGGA-GCGCTGGGCGTTGGCC--GCCGGACA-ATCGACCT--TCGGTC------ACTATTTTCCAAGGTTGACCTCGGATCAGGTAGGGATACCCGCT-----------------------------------------------------------------------------------------------------------------------------------------------------------------------------------------------------------------------------------------------------------------------------------------------------------------------------------------------------------------------------------------------------------------------------------------------------------------------------------------------------------------------------------------------------------------------------------------------------------------------------------------------------------------------------------------------------------------------------------------------------------------------------------------------------------------------------------------------------------------------------------------------------------------------------------------------------------------------------------------------------------------------------------------------------------------------------------------------------------------------------------------------------------------------------------------------------------------------------------------------------------------------------------------------------------GCCCCGCGCAGTTTTCCGTAAGTC---CCG-CCCTCCTCCATCCTTTAG-AGG---TCCGATAAGGCGCCCG--GAGTT-CAAAACATTGAGATTG---CCTGCT-AACGCTCTACAGCCTCCCTTGTTGGTCGTCCCCGTCA-CCATGGGTATGTTTCCCCGCAGCGTCAGGC---------------------CCGCCGC-CGTCGC------TTGTG----GCGCTAAC-GCA---CC-------CAGTATCATGATTGGTATG------------------------------------------------------------------------------------------------------------------------------------------------------------------------------------------------------------------------------------------------------------------------------------------------------------------------------------------------------------------------------------------------------------------------------------------------------------------------------------------------------------------------------------------------------------------------------------------------------------------------------------------------------------------------------------------------------------------------------------------------------------------
>Phyllosticta_cryptomeriae_KACC48643__
TGAAAGG--TCGCCGGTAGGGGGTCC-----CCCTTAAACAAGGGGCCCCCCGAAGGTC----CTCTCACA----CCCTTGTGTACCTTACCAC-GTTGCTTTGGCGGGCCGACCC-GGTTTCGACCCGGGCGGCCGG-CG-CCCCCAG----CCCTCCG----GGGCC----AGG---ACGTCA--GGCTAAGCGC---CCGCCAGTAAAC---AAAAC-TCCAGCGATTATTT-TGTGTAGTCCTGA-CG-AATTATTCAATTAATTTAAAACTTTCAACAACGGATCTCTTGGTTCTGGCATCGATGAAGAACGCAGCGAAATGCGATAAGTAATGTGAATTGCAGATTTCAGTGAATCATCGAATCTTTGAACGCACATTGCGCCCTCTGGTATTCCGGAGGGCATGCCTGTTCGAGCGTCATTTCAACCCTCAAGCT-CTGCTTGGTATTGGGCGACGTCCGCT--GCCGGA-CGCGCCTCGAAGACCTCGGCGACGGCGTCCCAG-CCTCGAGC---GTAGTAG-TAACAT-----ATCTCGCTCTGGA-GTGCTGGGCGTTGGCC--GCCGGACA-ATCGACCT--TCGGTC-----ACTATTTTTCCAAGGTTGACCTCGGATCAGGTAGGGATACCCGCT--------------------------------------------------------------------------------------------------------------------------------------------------------------------------------------------------------------------------------------------------------------------------------------------------------------------------------------------------------------------------------------------------------------------------------------------------------------------------------------------------------------------------------------------------------------------------------------------------------------------------------------------------------------------------------------------------------------------------------------------------------------------------------------------------------------------------------------------------------------------------------------------------------------------------------------------------------------------------------------------------------------------------------------------------------------------------------------------------------------------------------------------------------------------------------------------------------------------------------------------------------------------------------------------------------------------------------------------------------------------------------------------------------------------------------------------------------------------------------------------------------------------------------------------------------------------------------------------------------------------------------------------------------------------------------------------------------------------------------------------------------------------------------------------------------------------------------------------------------------------------------------------------------------------------------------------------------------------------------------------------------------------------------------------------------------------------------------------------------------------------------------------------------------------------------------------------------------------------------------------------------------------------------------------------------------------------------------------------------
>Phyllosticta_cryptomeriae_MUCC0028
TGAAAGG--TCGCCGGTAGGGGGTCC-------CCCTTAAACAAGGGGCCCCCCGAAGG--TCCTCTCACA----CCCTTGTGTACCTTACCAC-GTTGCTTTGGCGGGCCGACCC-GGTTTCGACCCGGGCGGCCGG-CG-CCCCCAG----CCCTCCG----GGGCC----AGG---ACGTCA--GGCTAAGCGC---CCGCCAGTAAAC---AAAAC-TCCAGCGATTATTT-TGTGTAGTCCTGA-CG-AATTATTCAATTAATTTAAAACTTTCAACAACGGATCTCTTGGTTCTGGCATCGATGAAGAACGCAGCGAAATGCGATAAGTAATGTGAATTGCAGATTTCAGTGAATCATCGAATCTTTGAACGCACATTGCGCCCTCTGGTATTCCGGAGGGCATGCCTGTTCGAGCGTCATTTCAACCCTCAAGCT-CTGCTTGGTATTGGGCGACGTCCGCT--GCCGGA-CGCGCCTCGAAGACCTCGGCGACGGCGTCCCAG-CCTCGAGC---GTAGTAG-TAACAT-----ATCTCGCTCTGGA-GTGCTGGGCGTTGGCC--GCCGGACA-ATCGACCT--TCGGTC-----ACTATTTTTCCAAGGTTGACCTCGGATCAGGTAGGGATACCCGCT-----------------------------------------------------------------------------------------------------------------------------------------------------------------------------------------------------------------------------------------------------------------------------------------------------------------------------------------------------------------------------------------------------------------------------------------------------------------------------------------------------------------------------------------------------------------------------------------------------------------------------------------------------------------------------------------------------------------------------------------------------------------------------------------------------------------------------------------------------------------------------------------------------------------------------------------------------------------------------------------------------------------------------------------------------------------------------------------------------------------------------------------------------------------------------------------------------------------------------------------------------------------------------------------------------------GCCCCGCGCTGTTTTCCGTAAGTC---CCG-CCCTGCCTCAGCTGTCCG-TGG---GCCGATTAGGCGCCCGGAAAGCT-CAAGATGTTGAGATTT-G-CCTGCT-GACGCTCTACAGCCTCCATTGTCGGTCGTCCCCGTCA-CCATGGGTATGTTTTCTCGCAGCGTCAGGC---------------------CCGCCGC-CGTCGC------TTCTG----GCGCTAAC-GTA--CCG-------CAGTATCATGATTGGCATG------------------------------------------------------------------------------------------------------------------------------------------------------------------------------------------------------------------------------------------------------------------------------------------------------------------------------------------------------------------------------------------------------------------------------------------------------------------------------------------------------------------------------------------------------------------------------------------------------------------------------------------------------------------------------------------------------------------------------------------------------------------
>Phyllosticta_foliorum_CBS_447_68_
TGAAAGG--TCGCCGTAGGGGGCCCC-------CCCTAAACAAGGGGCCCCCGAAGGTC----CTCTCACA----CCCTTGTGTACCTTACCAC-GTTGCTTTGGCGGGCCGACCC-GGTTTCGACCCGGGCGGCCGG-CG-CCCCCAG----CCCTCCA----GGGCC----AGG---ACGTCA--GGCCAAGCGC---CCGCCAGTAAAC---AAAAC-TCCAGCGATTATTT-CATGCGGTCCTGA-TA-AATTATTCAATTA-ATTAAAACTTTCAACAACGGATCTCTTGGTTCTGGCATCGATGAAGAACGCAGCGAAATGCGATAAGTAATGTGAATTGCAGATTTCAGTGAATCATCGAATCTTTGAACGCACATTGCGCCCTCTGGTATTCCGGAGGGCATGCCTGTTCGAGCGTCATTTCAACCCTCAAGCT-CTGCTTGGTATTGGGCGACGTCCGCT--GCCGGA-CGCGCCTCGAAGACCTCGGCGACGGCGTCCCAG-CCTCGAGC---GTAGTAG-TAAAAT-----ATCTCGCTCTGGA-GTGCTGGGCGTTGGCC--GCCGGACA-------------------------------------------------------------------AAATTTGAAA-GCTGGCGTCTTCGACGTCCGCGTTGTAATTTGTAGAGGATGCTTCGGCGAGGACTCCTGCCTAAGTCCCCTGGAACGGGGCGTCACAGAGGGTGAGAATCCCGTATGTGGCGGGCGGTCCGAGCCATGTGAAGCTCCTTCGACGAGTCGAGTTGTTTGGGAATGCAGCTCTAAATGGGAGGTAAATTTCTTCTAAAGCTAAATATTGGCCAGAGACCGATAGCGCACAAGTAGAGTGATCGAAAGATGAAAAGCACTTTGGAAAGAGAGTTAAAAAGTACGTGAAATTGTTGAAAGGGAAGCGCTTGCAACCAGACTCGCTCGCAGTTGCTCAG-CCGGCCTCTTGG-CCGGTGTACTCTTCTGCGATCGGGCCAGCATCAGTTCGGGCGG-CCGGATAAAGGTGTCGGGAATGTAGCACCC-TTCGGGGTGTGTTATAGCCCGGCGCGGAATGCGGCCAGCCTGGACTGAGGATCTCGCTTCGGCAAGGATGCTGGCGTAATGGTTGTAAGCGGCCCGTCTTGAAACACGGACCAAGGAGTCTAACATCTATGCGAGTGTTTGGGTGTCAAACCCATGCGCGTAATGAAAGTGAACGGAGGTGGGAACCCCTCACGGGGTGCACCATCGACCGATCCTGATGTCTTCGGATGGATTTGAGTAAGAGCATAGCTGTTGGGACCCGAAAGATGGTGAACTATGCCTGAATAGGGTGAAGCCAGAGGAAACTCTG----CGGTCGC-CTCACTT-TTTCTTT------------GAGCGCA-G---GG---CGCCTCGCTCGTCGC-GCCACC--ATTTGCCGTCTC--GCT-------CGA---GGGGCATTTTTT----TGGTGGGG--TCGG--GCTGCGCTAAGCTGCTTTGGCG---CGTTCGGC-AATA-TCG-CCCGAAGCAGGA---TTTTTGCGCCCGACTTGTCG---------CCCTG-----CGCAACACA-------CCT---CCCTT-----TGATCG-TCGC----------------------AT--CAT---------TT-TGCTAACGCCCTCC----CAGGAA------------------------------------------------------------------------------------------------------------------------------------------------------------------------GCCCCGCGCTGTTTTCCGTAAGTC---CCG-CCCTGCCTCAGCTGTCCG-AGG---GCCGATTAGGCGCCCGG-AAGCT-CAAGATGTTGAGATTT-G-CCTGCT-GACGCTCTACAGCCTCCATTGTCGGTCGTCCCCGTCA-CCATGGGTACGTTTTCTCGCAGCGTCAGGC---------------------CCGCAGC-CGTCGC------TTCTG----GCGCTAAC-GCA--CCG-------CAGTATCATGATTGGCATG-----------------------------------------------------------------------------------------------------------CGGTCAGTTCAAGGGTGAGATCAAGGTCGAGGGCAACGACCTTGTCATCAACGGCAAGAAGGTCCGCTTCTACCAGGAGCGGGACCCCGCCAGCATCCCATGGGCTGAGACCGGCGCCTACTACATCGTCGAGTCCACTGGTGTCTTCACCACCACCGAGAAGGCCTCTGCTCACTTGAAGGGCGGTGCCAAGAAGGTTGTCATCTCTGCTCCTTCTGCCGACGCCCCCATGTTCGTCATGGGCGTCAACCACGAGACCTACAAGTCCGACATCAACGTCCTCTCCAACGCTTCCTGCACCACCAACTGCCTTGCT-CCCCTCGCCAAGGTCATCCACGAC-AAGTACACCATTGTTGAGGGTC-TCATGACCACTGTTCACTCCTACACTGCCACCCAG-AAGACCGTTGACGGTCCCTCC--GCCAAGGACTGGCGTGGTGGCCGCACTGCTGCTGCCAACATCATCCCCAGCAGTACTGGTGCCGCCAAGGCTGTCGGCAAGGTCATCCCCGACCTTAATGGCAAG-CTCACCGGCATGG-CTTTCCGTGTCCCCACTGCCAACGTCTCCGTTGTTGACCTCACTGCTCGCATCGAGAAGGGCGCCAGCTACGAGGAAATCAAGCAGA
>Phyllosticta_gaultheriae_CBS_447_70__
TGAAAGG-----TCGCCGGTACCCGG----TCCCCCCTAAACAAGGGGGCCGGGGAAGG--TCCTCTCACA----CCCTTGTGTACCTTACCAT-GTTGCTTTGGCGGGCCGACCC-GGTTTCGACCCGGGCGGCCGG-CG-CCCCCAG----CCCTCAC----CGGCC----AGG---ACGTCA--GGCTAAGCGC---CCGCCAGTATAC---AAAAC-TCCAGCGATTATTT-CGTGCAGTTCTGA-TA-AATTATTCAATTA-ATTAAAACTTTCAACAACGGATCTCTTGGTTCTGGCATCGATGAAGAACGCAGCGAAATGCGATAAGTAATGTGAATTGCAGAATTCAGTGAATCATCGAATCTTTGAACGCACATTGCGCCCTCTGGTATTCCGGAGGGCATGCCTGTTCGAGCGTCATTTCAACCCTCAAGCT-CTGCTTGGTATTGGGCGACGTCCGCT--GCCGGA-CGCGCCTCGAAGACCTCGGCGACGGCGTCTTAG-CCTCGAGC---GTAGTAG-TAACAT-------CTCGCTTTGGA-GTGCTAGGCGTTGGCC--GCCGGACA-ATCGACCT--TTGGTC------TATTACTTCCAAGG------------------------------AAATTTGAAA-GCTGGCGTCTTCGACGTCCGCGTTGTAATTTGTAGAGGATGCTTCGGCGAGGACTCCTGCCTAAGTCCCCTGGAACGGGGCGTCACAGAGGGTGAGAATCCCGTATGTGGCGGGCGGTCCAAGCCATGTGAAGCTCCTTCGACGAGTCGAGTTGTTTGGGAATGCAGCTCTAAATGGGAGGTAAATTTCTTCTAAAGCTAAATATTGGCCAGAGACCGATAGCGCACAAGTAGAGTGATCGAAAGATGAAAAGCACTTTGGAAAGAGAGTTAAAAAGTACGTGAAATTGTTGAAAGGGAAGCGCTTGCAACCAGACTCGCTCGCAGTTGCTCAG-CCGGCCTCTTGG-CCGGTGTACTCTTCTGCGATCGGGCCAGCATCAGTTCGGGCGG-CTGGATAAAGGTGTCGGGAATGTAGCACCC-TTCGGGGTGTGTTATAGCCCGGCGCGGAATGCGGCCAGCCTGGACTGAGGATCTCGCTTCGGCAAGGATGCTGGCGTAATGGTTGTAAGCGGCCCGTCTTGAAACACGGACCAAGGAGTCTAACATCTATGCGAGTGTTTGGGTGTCAAACCCATGCGCGTAATGAAAGTGAACGGAGGTGGGAACCCTTCACGGGGTGCACCATCGACCGATCCTGATGTCTTCGGATGGATTTGAGTAAGAGCATAGCTGTTGGGACCCGAAAGATGGTGAACTATGCCTGAATAGGGTGAAGCCAGAGGAAACTCTGAGGTCAGTCGC-CTCATAT-TTTCTTT------------GAGCGCA-G---GG---CGGCCAGCTCGTCGC-GCCACC--TTTTGCCGTTTC--GCT-------CCA---TGGCCA-TTTTT----TGGTGGGG--TCGG--GCTGCGCTAGGCTGCTTTGGCG---CGTTCGGC-AATA-TCG-CCCGAAGCAGCA---TTTTTGCGCCCGACG-ATCG---------CCCTG-----CGC-ACGCA-------CTT---CACAT-----CAGTCG--CAA--------------------------CAT---------TC-TGCTAACGCCCTCG----CAGGAAGCCGCCGAGCTCGGTAAGGGTCCCTTCAAGTAA---------------------------------------------------------------------------------------------------------------------------------------GCCCCGCGCTGTTTTCCGTAAGTC---CCG-TCCTGCCTCAGCTGTCCG-AGG---GCCGATTAGGCGCCCGG-AAGCT-CAAGATGCTGAGGTTT-G-CCCGCT-AACGCTCTACAGCCTCCATTGTCGGTCGTCCCCGTCA-CCATGGGTATGTTTTCTCGCAGCGTCAGGC---------------------CCGCCGC-CGTTGC------TTCTG----GCGCTAAC-ACA--CCG-------CAGTATCATGATTGGCATG-----------------------------------------------------------------------------------------------------------CGGTCAGTTCAAGGGTGAGATCAAGGTCGAGGGCAGCGACCTTGTCATCAACGGCAAGAAGGTCCGCTTCTACCAGGAGCGTGACCCCGCCAACATCCCCTGGGCTGAGACCGGCGCCTACTACATCGTCGAGTCCACTGGTGTCTTCACCACCACCGAGAAGGCATCTGCTCACTTGAAGGGCGGTGCCAAGAAGGTCGTCATCTCTGCTCCTTCTGCCGACGCCCCCATGTTCGTCATGGGCGTCAACAACGAGACCTACAAGTCCGACATCAACGTCCTCTCCAACGCCTCGTGCACCACCAACTGCCTTGCT-CCCCTCGCCAAGGTCATCCACGAC-AAGTACACCATTATTGAGGGTC-TCATGACCACTGTCCACTCCTACACTGCCACCCAG-AAGACCGTTGACGGTCCCTCC--GCCAAGGACTGGCGTGGTGGCCGCACTGCTGCTGCCAACATCATCCCCAGCAGCACCGGTGCCGCCAAGGCTGTCGGCAAGGTCATCCCCGACCTTAACGGCAAG-CTCACCGGCATGG-CTTTCCGTGTCCCCACTGCCAACGTCTCCGTTGTCGACCTGACTGCTCGCATCGAGAAGGGCGCCAGCTACGAGGAGATCAAGCAGA
>Phyllosticta_hakeicola_CBS_143492_
TGAAAGG--TTGCCG---GTACCCGG-----TCCCCCCTAAAAAGGAGGCCGGGGAAGG----TCCTCTCA-CACCCCTTGTGTACCTTACCACTGTTGCTTTGGCGGGCCGACCC-GGTTTCGACCCGGGCGGCCGG-CG-CCCCCAG----CCCCCTAGCGGGGGCC----AGG---ACGTCT--GGCTAAGTGC---CCGCCAGTATAC---AAAAC-TCCAGCGATTATTT-CGTGTAGTCCTGA-TA-AATTATTCAATTA-ATTAAAACTTTCAACAACGGATCTCTTGGTTCTGGCATCGATGAAGAACGCAGCGAAATGCGATAAGTAATGTGAATTGCAGAATTCAGTGAATCATCGAATCTTTGAACGCACATTGCGCCCTCTGGTATTCCGGAGGGCATGCCTGTTCGAGCGTCATTTCAACCCTCAAGCT-CTGCTTGGTATTGGGCGACGTCCGCT--GCCGGA-CGCGCCTCGAAGACCTCGGCGACGGCGTCCTAG-CCTCGAGC---GTAGTAG-TAAAAT------TCTCGCTTTGGA-GTGCTGGGCGTTGGCC--GCCGGACA-ATCGACCT--TCGGTC----TATTCAATTTCCAAGGTTGACCTCGGATCAGGTAGGGATACCCGCTAAATTTGAAA-GCTGGCGTCTTCGACGTCCGCGTTGTAATTTGTAGAGGATGCTTCGGCGAGGACTCCTGCCTAAGTCCCCTGGAACGGGGCGTCACAGAGGGTGAGAATCCCGTATGTGGCGGGCGGTCCAAGCCATGTGAAGCTCCTTCGACGAGTCGAGTTGTTTGGGAATGCAGCTCTAAATGGGAGGTAAATTTCTTCTAAAGCTAAATATTGGCCAGAGACCGATAGCGCACAAGTAGAGTGATCGAAAGATGAAAAGCACTTTGGAAAGAGAGTTAAAAAGTACGTGAAATTGTTGAAAGGGAAGCGCTTGCAACCAGACTCGCTCGCAGTTGCTCAG-CCGGCCTCTTGG-CCGGTGTACTCTTCTGCGATCGGGCCAGCATCAGTTCGGGCGG-CCGGATAAAGGTGTCGGGAATGTAGCACCC-TTCGGGGTGTGTTATAGCCCGGCGCGGAATGCGGCCAGCCTGGACTGAGGATCTCGCTTCGGCAAGGATGCTGGCGTAATGGTTGTAAGCGGCCCGTCTTGAAACACGGACCAAGGAGTCTAACATCTATGCGAGTGTTTGGGTGTCAAACCCATGCGCGTAATGAAAGTGAACGGAGGTGGGAACCCCTCACGGGGTGCACCATCGACCGATCCTGATGTCTTCGGATGGATTTGAGTAAGAGCATAGCTGTTGGGACCCGAAAGATGGTGAACTATGCCTGAATAGGGTGAAGCCAGAGGAAACTCTGAGGTCAGTCGC-CCCACTT-TTTCTTT------------GAGCGCA-G---GG---CGGCCAGCTCGTCGC-GCCACC--TTTTGCCCTCTC--GCT-------CGA---GGGGCA-TTTTT----TGGTGGGG--TCGG--GCTGCGCTAAGCTGCTTCGGCG---CGTTCGGC-AATA-TCG-CCCGAAGCAGCA---TTTTTGCGCCCGATG-GTCG---------CCCTG-----CGC-ACCCACTCGA--CTT---CACTT-----CGGTCG--CAA--------------------------CAT---------TT-TGCTAACGCCCTCG----CAGGAAGCCGCCGAGCTCGGCAAGGGTTCCTTCAAGTACGCCTGGGTCCTTGACAAGCTGAAGGCTGAGCGTGAGCGTGGTATCACCATCGACATTGCTCTCTGGAAGTTCGAGACCCCGAAGTACTATGTCACCGTCATTGACGCCCCCGGTCACCGTGACTTCATCAAGAACGCCCCGCGCTGTTTTCCGTAAGTC---CCG-CCCTGCCTCAGCTGTCCG-AGG---GCCGATTAGGCGCCCGG-AAGCT-CGAGATGCTGAGATTT-G-CCTGCT-GACGCTCTACAGCCTCCATTGTCGGTCGTCCCCGTCA-CCATGGGTATGTTTTCTCGCAGCGTCAGGC---------------------CCGCCGC-CGTCGC------TTCTG----GCGCTAAC-GCA--CCG-------CAGTATCATGATTGGCATGCCTACGCTGTATGTACACTTGAAAATCAAG----AGCTCGGATAGTAGACAATAAGTAGCTAACGGCCCCCGTCAGGCCTACATGCTC-AAGTATGACT-CCACCCACGGCCAGTTCAAGGGTGAGATCAAGGTCGAGGGCAGCGACCTTGTCATCAACGGCAAGAAGGTCCGCTTCTACCAGGAGCGTGACCCCGCCAGCATCCCCTGGGCTGAGACCGGCGCCTACTACATCGTCGAGTCCACTGGTGTCTTCACCACCACCGAGAAGGCCTCTGCTCACTTGAAGGGCGGTGCCAAGAAGGTCGTCATCTCTGCCCCTTCTGCCGACGCCCCCATGTTCGTCATGGGCGTCAACAACGAGACCTACAAGTCCGACATCAACGTCCTCTCCAACGCCTCGTGCACAACC---------------------------------------------------------------------------------------------------------------------------------------------------------------------------------------------------------------------------------------------------------------------------------------------------------------------------------------
>Phyllosticta_hamamelidis_MUCC149_
TGAAAGG--TAGCCGACCGGGACGGG-GGGCGACCCC----------CCCCTCCCGAGA--GGTCCTCTCA-CACCCCTTGTGTACCTTACCAC-GTTGCCTTGGCGGGCCGACCC-GGTTTCGACCCGGGCGGCCGG-CG-CCCC-------------------GTCC----AGGGGCGCGCCG--GGCCAAGCGC---CCGCCAGCGAAC---AAAAC-TCTTGCGATTATTT-CGTGCAGTCCTGA-CG-TATTATTCAATAA-ACTAAAACTTTCAACAACGGATCTCTTGGTTCTGGCATCGATGAAGAACGCAGCGAAATGCGATAAGTAATGTGAATTGCAGAATTCAGTGAATCATCGAATCTTTGAACGCACATTGCGCCCTCTGGTATTCCGGAGGGCATGCCTGTTCGAGCGTCATTTCAACCCTCAAGCT-CTGCTTGGTGTTGGGCGACGTCCGCT--GCCGGA-CGCGCCTCGAAGACCTCGGCGACGGCGAC-CAG-CCTCGAGC---GTAGTAG-TAAAAT------TCTCGCTTTGGA-GCGCCGGTCGTCGGCC--GCCGGACA------------------------------------------------------------------------------------------------------------------------------------------------------------------------------------------------------------------------------------------------------------------------------------------------------------------------------------------------------------------------------------------------------------------------------------------------------------------------------------------------------------------------------------------------------------------------------------------------------------------------------------------------------------------------------------------------------------------------------------------------------------------------------------------------------------------------------------------------------------------------------------------------------------------------------------------------------------------------------------------------------------------------------------------------------------------------------------------------------------------------------------------------------------------------------------------------------------------------------------------------------------------------------------------------------------------------------------------------------------------------------GCCCCGCGCTGTTTTCCGTAAGTT---CCG-CCCTTCCTCAGCTGTCCG-AAG---GCCCAAGGGGCGCCCGG-AAGCT-CAAGACGCTGAGATTT-G-CCTGCT-GACGCCCTGCAGCCTCCATTGTCGGTCGTCCTCGTCA-CCAAGGGTATGTTTTCTCGCAGCGTCAGCC---------------------CCGCCGC-CATCGC------TTCTG----GCGCTAAC-GCA--CCG-------CAGTATCATGATTGGCATG------------------------------------------------------------------------------------------------------------------------------------------------------------------------------------------------------------------------------------------------------------------------------------------------------------------------------------------------------------------------------------------------------------------------------------------------------------------------------------------------------------------------------------------------------------------------------------------------------------------------------------------------------------------------------------------------------------------------------------------------------------------
>Phyllosticta_hubeiensis_LC1652_
TGAAAGG--TAGCCGGTAAGGGACCC-------CCCTAAACAAGGGGCCCCTGAAGGTC----CTCTCACA---CCCCTTGTGTACCTTACTGC-GTTGCTTCGGCGGGCCGACCC-GGTTTCGACCCGGGCGGCCGG-CG-GTACCAG----CCTCTCG----GGGCC----AGG-ATGCGTCC--GGTTACGTGC---CCGTCAATGG-----AAAAC-TCTAGCGATTATTT-CATGCAGTCCTGA-TG-AATTATTCAATTA-ATCAAAACTTTCAACAACGGATCTCTTGGTTCTGGCATCGATGAAGAACGCAGCGAAATGCGATAAGTAATGTGAATTGCAGAATTCAGTGAATCATCGAATCTTTGAACGCACATTGCGCCCTCTGGTATTCCGGAGGGCATGCCTGTTCGAGCGTCATTTCAACCCTCAAGCT-CTGCTTGGTATTGGGCGACGTCCGCT--GCCGGA-CGCGCCTCGAAGACCTCGGCGACGGCGTCCCAG-CCTCGAGC---GTAGTAG-TAACAT------TCTCGCTTTGGA-GTGCTGGGCGTTGGCC--GCCGGACA-ATCGACCT--TCGGTC---ATCAATTTTCTCCAAGGTTGACCTCGGATCAGGTAGGGATACCCGCT------------------------------------------------------------------------------------------------------------------------------------------------------------------------------------------------------------------------------------------------------------------------------------------------------------------------------------------------------------------------------------------------------------------------------------------------------------------------------------------------------------------------------------------------------------------------------------------------------------------------------------------------------------------------------------------------------------------------------------------------------------------------AGGTCAGTTGC-CTCACAT-TTTCTTT------------GAGCGCA-G---GG---CGGCTCGCTCGTGGC-GCCACC--TTTTGCCCTCTC--GCT-------CGA---GGCGCA-TTTTT----TGGTGGGG--TCGG--GCTGCGCTAAGCTGCTTTGGTG---CGTTCGGC-AACA-TCG-CCCAAAGCAGCA---TTTTTGCGCCCGGCC-ATGG---------TCCTG-----CGC-A-TCA---CCCGCTT---CACTTTGTGATCGTCG----C----------------------AA--CAT---------TC-AGCTAACGCCCTCG----CAGGAAGCCGCCGAGCTCGGTAAGGGTTCCTTCAAGTAA---------------------------------------------------------------------------------------------------------------------------------------GCCCCGCGCTGTTTTCCGTGAGTC---CCG-CCATGCCTCAGCTGTCCG-AGG---GCCGATGAGGCGCCTCG-AAGCT-CAAGATGTCGAGATTT-G-CCTGCT-GACGCTCCACAGCCTCCATTGTCGGTCGTCCCCGTCA-CCATGGGTATGTTCTCTCGCAGCGTCAGGC---------------------CCGCCGC-CGTCGC------TTCTG----GCGCTAAC-GCA--CCG-------CAGTATCATGATTGGCATG---------------------------------GAGCTCGCATATAAGATGGTCAATGGCTAAC-GGCCCCGTCAGGCCTACATGCTC-AAGTATGACT-CCACCCACGGTCAGTTCAAGGGTGAGGTCAAGGTCGAGGGCAGCGACCTTCTCATCAACGGCAAGAAGGTCCGCTTCTACCAGGAGCGTGACCCCGCCAGCATCCCCTGGGCTGAGACCGGCGCCTACTACATCGTCGAGTCCACCGGTGTCTTCACCACCACCGAGAAGGCCTCTGCTCACTTGAAGGGCGGTGCCAAGAAGGTTGTCATCTCTGCTCCTTCTGCCGACGCCCCCATGTTCGTCATGGGTGTCAACAACGAGACCTACACGTCTGACATCAACGTCCTCTCCAACGCCTCCTGCACCACCAACTGCCTTGCT-CCCCTCGCAAAGGTCATCAATGAC-AAGTACACCATCATCGAGGGTC-TCATGACCACTGTCCACTCCTACACTGCCACCCAG-AAGACCGTTGACGGTCCCTCC--GCCAAGGACTGGCGTGGTGGCCGCACCGCTGCTACCAACATCATCCCCAGCAGCACCGGTGCCGCCAAGGCTGTGGGCAAGGTCATCCCCAACCTCAACGGCAAG-CTCACCGGCATGG-CTTTCCGTGTCCCCACCTCCAACGTCTCCGTCGTTGACCTCACTGCTCGCATCGAGAAGGGCGCTAGCTATGACGAGATCAAGCAAA
>Phyllosticta_hubeiensis_LC1653_
TGAAAGG--TAGCCGGTAAGGGACCC-------CCCTAAACAAGGGGCCCCTGAAGGTC----CTCTCACA---CCCCTTGTGTACCTTACTGC-GTTGCTTCGGCGGGCCGACCC-GGTTTCGACCCGGGCGGCCGG-CG-GTACCAG----CCTCTCG----GGGCC----AGG-ATGCGTCC--GGTTACGTGC---CCGTCAATGG-----AAAAC-TCTAGCGATTATTT-CATGCAGTCCTGA-TG-AATTATTCAATTA-ATCAAAACTTTCAACAACGGATCTCTTGGTTCTGGCATCGATGAAGAACGCAGCGAAATGCGATAAGTAATGTGAATTGCAGAATTCAGTGAATCATCGAATCTTTGAACGCACATTGCGCCCTCTGGTATTCCGGAGGGCATGCCTGTTCGAGCGTCATTTCAACCCTCAAGCT-CTGCTTGGTATTGGGCGACGTCCGCT--GCCGGA-CGCGCCTCGAAGACCTCGGCGACGGCGTCCCAG-CCTCGAGC---GTAGTAG-TAACAT------TCTCGCTTTGGA-GTGCTGGGCGTTGGCC--GCCGGACA-ATCGACCT--TCGGTC---ATCAATTTTCTCCAAGGTTGACCTCGGATCAGGTAGGGATACCCGCT------------------------------------------------------------------------------------------------------------------------------------------------------------------------------------------------------------------------------------------------------------------------------------------------------------------------------------------------------------------------------------------------------------------------------------------------------------------------------------------------------------------------------------------------------------------------------------------------------------------------------------------------------------------------------------------------------------------------------------------------------------------------AGGTCAGTTGC-CTCACAT-TTTCTTT------------GAGCGCA-G---GG---CGGCTCGCTCGTGGC-GCCACC--TTTTGCCCTCTC--GCT-------CGA---GGCGCA-TTTTT----TGGTGGGG--TCGG--GCTGCGCTAAGCTGCTTTGGTG---CGTTCGGC-AACA-TCG-CCCAAAGCAGCA---TTTTTGCGCCCGGCC-ATGG---------TCCTG-----CGC-A-TCA---CCCGCTT---CACTTTGTGATCGTCG----C----------------------AA--CAT---------TC-AGCTAACGCCCTCG----CAGGAAGCCGCCGAGCTCGGTAAGGGTTCCTTCAAGTAA---------------------------------------------------------------------------------------------------------------------------------------GCCCCGCGCTGTTTTCCGTGAGTC---CCG-CCATGCCTCAGCTGTCCG-AGG---GCCGATGAGGCGCCTCG-AAGCT-CAAGATGTCGAGATTT-G-CCTGCT-GACGCTCCACAGCCTCCATTGTCGGTCGTCCCCGTCA-CCATGGGTATGTTCTCTCGCAGCGTCAGGC---------------------CCGCCGC-CGTCGC------TTCTG----GCGCTAAC-GCA--CCG-------CAGTATCATGATTGGCATG---------------------------------GAGCTCGCATATAAGATGGTCAATGGCTAAC-GGCCCCGTCAGGCCTACATGCTC-AAGTATGACT-CCACCCACGGTCAGTTCAAGGGTGAGGTCAAGGTCGAGGGCAGCGACCTTCTCATCAACGGCAAGAAGGTCCGCTTCTACCAGGAGCGTGACCCCGCCAGCATCCCCTGGGCTGAGACCGGCGCCTACTACATCGTCGAGTCCACCGGTGTCTTCACCACCACCGAGAAGGCCTCTGCTCACTTGAAGGGCGGTGCCAAGAAGGTTGTCATCTCTGCTCCTTCTGCCGACGCCCCCATGTTCGTCATGGGTGTCAACAACGAGACCTACACGTCTGACATCAACGTCCTCTCCAACGCCTCCTGCACCACCAACTGCCTTGCT-CCCCTCGCAAAGGTCATCAATGAC-AAGTACACCATCATCGAGGGTC-TCATGACCACTGTCCACTCCTACACTGCCACCCAG-AAGACCGTTGACGGTCCCTCC--GCCAAGGACTGGCGTGGTGGCCGCACCGCTGCTACCAACATCATCCCCAGCAGCACCGGTGCCGCCAAGGCTGTGGGCAAGGTCATCCCCAACCTCAACGGCAAG-CTCACCGGCATGG-CTTTCCGTGTCCCCACCTCCAACGTCTCCGTCGTTGACCTCACTGCTCGCATCGAGAAGGGCGCTAGCTATGACGAGATCAAGCAAA
>Phyllosticta_illicii_24_1_1_
TGAAAGG--TCGCCGAGTAAGGGGTC-------CCCCTAAACAAGGGGCCCCCCAAAGG--TCCTCTCACA---CCCCTTGTGTACCTTACCAT-GTTGCTTTGGCGGGCCGACCC-GGTTTCGACCCGGGCGGCCGG-CG-ACCCCAG----CCCTCTTCGAGGGGCC----AGG---ACGTCA--GGCTAAGTGC---CCGCCAGTATAC---AAAAC-TCCAGCGATTATTT-TGTGTAGTCCTGA-CC-AATTACTTAATTA-ATTAAAACTTTCAACAACGGATCTCTTGGTTCTGGCATCGATGAAGAACGCAGCGAAATGCGATAAGTAATGTGAATTGCAGAATTCAGTGAATCATCGAATCTTTGAACGCACATTGCGCCCTCTGGTATTCCGGAGGGCATGCCTGTTCGAGCGTCATTTCAACCCTCAAGCT-CTGCTTGGCATTGGGCGACGTCCGCT--GCCGGA-CGCGCCTCGAAGACCTCGGCGACGGCGTCCTAG-CCTCGAGC---GTAGTAG-TAACAT-----ATCTCGCTTTGGA-GTGCTGGGCGTTGGCC--GCCGGACA-------------------------------------------------------------------AAATTTGAAA-GCTGGCGTCTTCGGCGTCCGCGTTGTAATTTGTAGAGGATGCTTCGGTGAGGACTCCTGCCTAAGTCCCCTGGAACGGGGCGTCACAGAGGGTGAGAATCCCGTATGTGGCGGGCGGTCCGAGCCATGTGAAGCTCCTTCGACGAGTCGAGTTGTTTGGGAATGCAGCTCTAAATGGGAGGTAAATTTCTTCTAAAGCTAAATATTGGCCAGAGACCGATAGCGCACAAGTAGAGTGATCGAAAGATGAAAAGCACTTTGGAAAGAGAGTTAAAAAGTACGTGAAATTGTTGAAAGGGAAGCGCTTGCAACCAGACTCGCTCGCAGTTGCTCAG-CCGGCCTCTTGG-CCGGTGTACTCTTCTGCGATCGGGCCAGCATCAGTTCGGGCGG-CTGGATAAAGGTGCCGGGAATGTAGCACCC-CTCGGGGTGTGTTATAGCCCGGTGCGGAATGCGGCCAGCCTGGACTGAGGATCTCGCTTCGGCAAGGATGCTGGCGTAATGGTTGTAAGCGGCCCGTCTTGAAACACGGACCAAGGAGTCTAACATCTATGCGAGTGTTTGGGTGTCAAACCCATGCGCGTAATGAAAGTGAACGGAGGTGGGAACCCCTCGCGGGGTGCACCATCGACCGATCCTGATGTCTTCGGATGGATTTGAGTAAGAGCATAGCTGTTGGGACCCGAAAGATGGTGAACTATGCCTGAATAGGGTGAAGCCAGAGGAAACTCTGAGGTCAGTTGC-CTCACAT-TTTCTTT------------GAGTGCA-G---GG---CGGCTCGCTCGTCGG-GCCACC--TTTTGCCCTCTC--GCT-------CGA-GTGTGGCA-TTTTT----TGGTGGGG--TCGG--GCTGCGCTAAGCTGCTTTGGCG---CGTTCGGC-AATA-TCG-CCCGAAGTAGCA---TTTTTGCGCCCGACG-GTCG---------CCCTGCG---CACCATCCA-------CTT---CACTT-----CGGTCG-CCGC----------------------AG--CCT---------TT-TGCTAACGCCCCTC---TCAGGAAGCCGCCGAGCTCGGCAAGGGTTCCTTCAAGTACGCCTGGGTCCTTGACAAGCTGAAGGCTGAGCGTGAGCGTGGTATCACCATCGACATTGCTCTCTGGAAGTTCGAGACCCCGAAGTACTATGTCACCGTCATTGACGCCCCCGGTCACCG----------------GCCCCGCGCTGTTTTCCGTGAGTC---CCG-CCCTGCCTCAGCTGTCCG-AGG---GCCGATTAGACGGCCGG-AGGCT-CAAGATGTTGAGATTT-G-GCTGCT-GACGCTCTACAGCCTCCATTGTCGGTCGTCCCCGTCA-CCATGGGTATGTTTTCTCGCAGCGTCAGGC---------------------CCGCCGC-CGTCGC------TTCTG----GCGCTAAC-GCA--TCG-------CAGTATCATGATTGGCATG------------------------------------------------------------------------------------------------------------------------------------------------------------------------------------------------------------------------------------------------------------------------------------------------------------------------------------------------------------------------------------------------------------------------------------------------------------------------------------------------------------------------------------------------------------------------------------------------------------------------------------------------------------------------------------------------------------------------------------------------------------------
>Phyllosticta_illicii_16_16_1__
TGAAAGG--TCGCCGAGTAAGGGGTC-------CCCCTAAACAAGGGGCCCCCCAAAGG--TCCTCTCACA---CCCCTTGTGTACCTTACCAT-GTTGCTTTGGCGGGCCGACCC-GGTTTCGACCCGGGCGGCCGG-CG-ACCCCAG----CCCTCTTCGAGGGGCC----AGG---ACGTCA--GGCTACGTGC---CCGCCAGTATAC---AAAAC-TCCAGCGATTATTT-TGTGTAGTCCTGACCA-AATTACTTAATTA-ATTAAAACTTTCAACAACGGATCTCTTGGTTCTGGCATCGATGAAGAACGCAGCGAAATGCGATAAGTAATGTGAATTGCAGAATTCAGTGAATCATCGAATCTTTGAACGCACATTGCGCCCTCTGGTATTCCGGAGGGCATGCCTGTTCGAGCGTCATTTCAACCCTCAAGCT-CTGCTTGGCATTGGGCGACGTCCGCT--GCCGGA-CGCGCCTCGAAGACCTCGGCGACGGCGTCCTAG-CCTCGAGC---GTAGTAG-TAACAT-----ATCTCGCTTTGGA-GTGCTGGGCGTTGGCC--GCCGGACA-------------------------------------------------------------------AAATTTGAAA-GCTGGCGTCTTCGGCGTCCGCGTTGTAATTTGTAGAGGATGCTTCGGCGAGGACTCCTGCCTAAGTCCCCTGGAACGGGGCGTCACAGAGGGTGAGAATCCCGTATGTGGCGGGCGGTCCGAGCCATGTGAAGCTCCTTCGACGAGTCGAGTTGTTTGGGAATGCAGCTCTAAATGGGAGGTAAATTTCTTCTAAAGCTAAATATTGGCCAGAGACCGATAGCGCACAAGTAGAGTGATCGAAAGATGAAAAGCACTTTGGAAAGAGAGTTAAAAAGTACGTGAAATTGTTGAAAGGGAAGCGCTTGCAACCAGACTCGCTCGCAGTTGCTCAG-CCGGCCTCTTGG-CCGGTGTACTCTTCTGCGATCGGGCCAGCATCAGTTCGGGCGG-CTGGATAAAGGTGCCGGGAATGTAGCACCC-CTCGGGGTGTGTTATAGCCCGGTGCGGAATGCGGCCAGCCTGGACTGAGGATCTCGCTTCGGCAAGGATGCTGGCGTAATGGTTGTAAGCGGCCCGTCTTGAAACACGGACCAAGGAGTCTAACATCTATGCGAGTGTTTGGGTGTCAAACCCATGCGCGTAATGAAAGTGAACGGAGGTGGGAACCCCTCGCGGGGTGCACCATCGACCGATCCTGATGTCTTCGGATGGATTTGAGTAAGAGCATAGCTGTTGGGACCCGAAAGATGGTGAACTATGCCTGAATAGGGTGAAGCCAGAGGAAACTCTGAGGTCAGTTGC-CTCACAT-TTTCTTT------------GAGTGCA-G---GG---CGGCTCGCTCGTCGG-GCCACC--TTTTGCCCTCTC--GCT-------CGA-GTGTGGCA-TTTTT----TGGTGGGG--TCGG--GCTGCGCTAAGCTGCTTTGGCG---CGTTCGGC-AATA-TCG-CCCGAAGCAGCA---TTTTTGCGCCCGACG-GTCG---------CCCTGCG---CACCATCCA-------CTT---CACTT-----CGGTCG-CCGC----------------------AG--CCT---------TT-TGCTAACGCCCCTC---TCAGGAAGCCGCCGAGCTCGGCAAGGGTTCCTTCAAGTACGCCTGGGTCCTTGACAAGCTGAAGGCTGAGCGTGAGCGTGGTATCACCATCGACATTGCTCTCTGGAAGTTCGAGACCCCGAAGTACTATGTCACCGTCATTGACGCCCCCGGTCACCG----------------GCCCCGCGCTGTTTTCCGTGAGTC---CCG-CCCTGCCTCAGCTGTCCG-AGG---GCCGATTAGACGGCCGG-AGGCT-CAAGATGTTGAGATTT-G-GCTGCT-GACGCTCTACAGCCTCCATTGTCGGTCGTCCCCGTCA-CCATGGGTATGTTTTCTCGCAGCGTCAGGC---------------------CCGCCGC-CGTCGC------TTCTG----GCGCTAAC-GCA--TCG-------CAGTATCATGATTGGCATG------------------------------------------------------------------------------------------------------------------------------------------------------------------------------------------------------------------------------------------------------------------------------------------------------------------------------------------------------------------------------------------------------------------------------------------------------------------------------------------------------------------------------------------------------------------------------------------------------------------------------------------------------------------------------------------------------------------------------------------------------------------
>Phyllosticta_leucothoicola_MUCC0553
TGAAAGG--TCGCCG-------GTACCCAGTCCCCCCTAAACAAGGGGGCTGGGGAAGG--TCCTCTCACA----CCCTTGTGTACCTTACCAT-GTTGCTTTGGCGGGCCGACCC-GGTTTCGACCCGGGCGGCCGG-CG-CCCCCAG----CCCTCAC----CGGCC----AGG---ACTCCA--GGCTAAGCGC---CCGCCAGTATAC---AAAAC-TCAAGCGATTATTT-CGTGCAGTTCTGA-TA-AATCATTCAATTA-ATTAAAACTTTCAACAACGGATCTCTTGGTTCTGGCATCGATGAAGAACGCAGCGAAATGCGATAAGTAATGTGAATTGCAGAATTCAGTGAATCATCGAATCTTTGAACGCACATTGCGCCCTCTGGTATTCCGGAGGGCATGCCTGTTCGAGCGTCATTTCAACCCTCAAGCT-CTGCTTGGTATTGGGCGACGTCCGCT--GCCGGA-CGCGCCTCGAAGACCTCGGCGACGGCGTCTTAG-CCTCGAGC---GTAGTAG-TAACAT-------CTCGCTTTGGA-GTGCTAGGCGTTGGCC--GCCGGACA-ATCGACCT--TTGGTC------CATCACTTCCAAGGTTGACCTCGGATCAGGTAGGGATACCCGCTAAATTTGAAA-GCTGGCGTCTTCGACGTCCGCGTTGTAATTTGTAGAGGATGCTTCGGTGAGGACTCCTGCCTAAGTCCCCTGGAACGGGGCGTCACAGAGGGTGAGAATCCCGTATGTGGCGGGCGGTCCAAGCCATGTGAAGCTCCTTCGACGAGTCGAGTTGTTTGGGAATGCAGCTCTAAATGGGAGGTAAATTTCTTCTAAAGCTAAATATTGGCCAGAGACCGATAGCGCACAAGTAGAGTGATCGAAAGATGAAAAGCACTTTGGAAAGAGAGTTAAAAAGTACGTGAAATTGTTGAAAGGGAAGCGCTTGCAACCAGACTCGCTCGCAGTTGCTCAG-CCGGCCTCTTGG-CCGGTGTACTCTTCTGCGATCGGGCCAGCATCAGTTCGGGCGG-CTGGATAAAGGTGTCGGGAATGTAGCACCC-TTCGGGGTGTGTTATAGCCCGGTGCGGAATGCGGCCAGCCTGGACTGAGGATCTCGCTTCGGCAAGGATGCTGGCGTAATGGTTGTAAGCGGCCCGTCT------------------------------------------------------------------------------------------------------------------------------------------------------------------------------------------------------------------------------------------------------------------------------------------------------------------------------------------------------------------------------------------------------------------------------------------------------------------------------------------------------------------------------------------------------------------------------------------------------------------------------------------------------------------------------------------------------------------------------------------------------GCCCCGCGCTGTTTTCCGTAAGTC---CTG-TCTTGCCTCAGCTGTCCG-AGG---GCCGATTAGGCGCCCGG-AAGCT-CAAGACGCTGAGGTTT-G-CCCGCT-AATGCTCTACAGCCTCCATTGTCGGTCGTCCCCGTCA-CCATGGGTATGTTTTCTCGCAGCATCAGGC---------------------CCGCCGC-CGTTGC------TTCTG----GCGCTAAC-ACA--CGG-------CAGTATCATGATTGGCATG------------------------------------------------------------------------------------------------------------------------------------------------------------------------------------------------------------------------------------------------------------------------------------------------------------------------------------------------------------------------------------------------------------------------------------------------------------------------------------------------------------------------------------------------------------------------------------------------------------------------------------------------------------------------------------------------------------------------------------------------------------------
>Phyllosticta_ligustricola_MUCC0024
TGAAAGG--TTGCCGGTA----CCCG-----GCCCCCCTAAACAAGGGGCCGGGGAAGG----TCCTCTCA-CACCCCTTGTGTACCTTACCACCGTTGCTTTGGCGGGCCGACCC-GGTTTCGACCCGGGCGGCCGG-CG-CCCCCAG--CCCCTCGCG----GGGCC----AGG---ACGTCT--GGCCAAGTGC---CCGCCAGTATAC---AAAAC-TCCAGCGATTATTT-TGTGTAGTCCTGA-TA-AACTATTCAATTG-ATTAAAACTTTCAACAACGGATCTCTTGGTTCTGGCATCGATGAAGAACGCAGCGAAATGCGATAAGTAATGTGAATTGCAGAATTCAGTGAATCATCGAATCTTTGAACGCACATTGCGCCCTCTGGTATTCCGGAGGGCATGCCTGTTCGAGCGTCATTTCAACCCTCAAGCT-CTGCTTGGTATTGGGCGACGTCCGCT--GCCGGA-CGCGCCTCGAAGACCTCGGCGACGGCGTCCTAG-CCTCGAGC---GTAGTAG-TAACAT------TCTCGCTTTGGA-GCGCTGGGCGTTGGCC--GCCGGACA-ATCGACCT--TCGGTC-----TATTTACTTCCAAGGTTGACCTCGGATCAGGTAGGGATACCCGCT-----------------------------------------------------------------------------------------------------------------------------------------------------------------------------------------------------------------------------------------------------------------------------------------------------------------------------------------------------------------------------------------------------------------------------------------------------------------------------------------------------------------------------------------------------------------------------------------------------------------------------------------------------------------------------------------------------------------------------------------------------------------------------------------------------------------------------------------------------------------------------------------------------------------------------------------------------------------------------------------------------------------------------------------------------------------------------------------------------------------------------------------------------------------------------------------------------------------------------------------------------------------------------------------------------------GCCCCGCGCTGTTTTCCGTAAGTC---CCG-CCCTGCCTCAGCTATCCG-AGG---GCCGATTAGGCGCCCGG-AAGCT-CGAGATGCTGAGATTT-G-CCTGCT-GACGCTCTACAGCCTCCATTGTCGGTCGTCCCCGTCA-CCATGGGTATGTTTTCTCGCTGCGTCAGGC---------------------CCGCCGC-CGTTGC-----TTTCTG----GCGCTAAC-GCA--CCG-------CAGTATCATGATTGGCATG------------------------------------------------------------------------------------------------------------------------------------------------------------------------------------------------------------------------------------------------------------------------------------------------------------------------------------------------------------------------------------------------------------------------------------------------------------------------------------------------------------------------------------------------------------------------------------------------------------------------------------------------------------------------------------------------------------------------------------------------------------------
>Phyllosticta_minima_CBS_585_84_
TGAAAGG--TCGCCG--------GTACCTGGCCCCCCTCAAAGG---GGCCGGGGAAGG--TCCTCTCACA---CCCCTTGTGTACCTTACCAC-GTTGCTTTGGCGGGCCGACCC-GGTTTCGACCCGGGCGGCCGG-TG-CCCCCAG----CCCTTCCGG--GGGCC----AGG---ACGCCA--GGCTAAGCGC---CCGCCAGCATAC---CAAAC-TCCAGCGATTATTT-CGTGTCGTTCTGA-TG-AATTATTCAATTA-ATTAAAACTTTCAACAACGGATCTCTTGGTTCTGGCATCGATGAAGAACGCAGCGAAATGCGATAAGTAATGTGAATTGCAGAATTCAGTGAATCATCGAATCTTTGAACGCACATTGCGCCCTCTGGTATTCCGGAGGGCATGCCTGTTCGAGCGTCATTTCAACCCTCAAGCT-CTGCTTGGTATTGGGCGACGTCCGCT--GCCGGA-CGCGCCTCGAAGACCTCGGCGACGGCGTCTCAG-CCTCGAGC---GTAGTAG-TAAAAT------TCTCGCTTTGGA-GCGCTGGACGTCGGCC--GCCGGACA-------------------------------------------------------------------AAATTTGAAA-GCTGGCGCCTTCGGCGTCCGCGTTGTAATTTGTAGAGGATGCTTCGGCGAGGACTCCTGCCTAAGTCCCCTGGAACGGGGCGTCACAGAGGGTGAGAATCCCGTACGTGGCGGGCGGTCCGAGCCATGTGAAGCTCCTTCGACGAGTCGAGTTGTTTGGGAATGCAGCTCTAAATGGGAGGTAAATTTCTTCTAAAGCTAAATATTGGCCAGAGACCGATAGCGCACAAGTAGAGTGATCGAAAGATGAAAAGCACTTTGGAAAGAGAGTTAAAAAGTACGTGAAATTGTTGAAAGGGAAGCGCTTGCAACCAGACTCGCTCGCAGTTGCTCAG-CCGGCCTCTTGG-CCGGTGTACTCTTCTGCGATCGGGCCAGCATCAGTTCGGGCGG-CCGGATAAAGGCATCGGGAATGTAGCACCC-TTCGGGGTGTGTTATAGCCCGGCGCGGAATGCGGCCAGCCTGGACTGAGGATCTCGCTTCGGCAAGGATGCTGGCGTAATGGTTGTAAGCGGCCCGTCTTGAAACACGGACCAAGGAGTCTAACATCTATGCGAGTGTTTGGGTGTCAAACCCATGCGCGTAATGAAAGTGAACGGAGGTGGGAACCCTTCGCGGGGTGCACCATCGACCGATCCTGATGTCTTCGGATGGATTTGAGTAAGAGCATAGCTGTTGGGACCCGAAAGATGGTGAACTATGCCTGAATAGGGTGAAGCCAGAGGAAACTCTG----CAGTCG--CCCGCAT-TTTCTTG-------------AGCGCA-G---GG---CGGCCAGGCCATCGC-GCCACC--TGGTGCCGTCTT--GCT-------CGA---GGCGCAATTTT-----TGGTGGGG--TCGG--GCCGCGCTAAGCTGCTTTGGCG---CGTTCGGC-AATC-TCG-CCCGAAGCAGCA---TATTTGCGCCCGACG-GTCG---------CCCTG-----CGC-ACCCACTCCGCACTT---CGCAT-----CGGTCG--CAA--------------------------CAT---------TC-CGCTAACGCCCTCT----CAGGAAG-----------------------------------------------------------------------------------------------------------------------------------------------------------------------GCCCCGCGCTGTTTTCCGTAAGTA---CCG-CCCCGCCCCAGCTGTTCG-AGG---GCCGATCAGGCACCCCGGAAGCT-CAAGACGTTGAGAATG-G-CCTGCT-GACGCTCTACAGCCTCCATTGTCGGTCGTCCCCGTCA-CCATGGGTATGTTATCCGGCAGCTTCGGGCCCGCCGCCGCCGCCGCCGCCGCCGCCGC-CGTCGC------TTCTG----ATGCTAAC-GCA--CGG-------CAGTATCATGATTGGCATG-----------------------------------------------------------------------------------------------------------CGGTCAGTTCAAGGGTGAGATCAAGGTCGACGGCAGCGACCTTGTCATCAACGGCAAGAAGGTCCGCTTCTACCAGGAGCGTGATCCCGCCAACATCCCTTGGGCTGAGACCGGCGCCTACTACATCGTCGAGTCCACTGGTGTCTTCACCACCACCGAGAAGGCCTCTGCTCACTTGAAGGGCGGTGCCAAGAAGGTCGTCATCTCTGCTCCTTCTGCCGACGCCCCCATGTTCGTCATGGGCGTCAACAACGAGACCTACAAGTCCGACATCAACGTCCTCTCTAACGCCTCGTGCACCACCAACTGCCTGGCT-CCCCTCGCCAAGGTCATCCACGAC-AAGTACACGATCGTTGAGGCTC-TCATGACCACTGTCCACTCCTACACTGCCACCCAG-AAGACTGTTGACGGTCCCTCC--GCCAAGGACTGGCGTGGTGGCCGCACTGCTGCTGCCAACATCATCCCCAGCAGTACCGGTGCTGCCAAGGCTGTTGGCAAGGTCATCCCCTCCCTCAACGGCAAG-CTTACCGGCATGG-CTTTCCGTGTCCCCACCGCCAACGTCTCCGTTGTTGACCTGACTGCTCGCATCGAGAAGGGTGCCAGCTACGAGGAGATCAAGCAGA
>Phyllosticta_neopyrolae_MUCC0125
TGAAAGG--TCGCCGG-------TACCCGGCCCCCCCTAAACAAGGGGGCCGGGGAAGG--TCCTCTCACA----CCCTTGTGTACCTTACCAT-GTTGCTTTGGCGGGCCGACCC-GGCTTCGACCCGGGCGGCCGG-CG-CCCCCAG----CCCTCAC----CGGCC----AGG---ACGTCA--GGCTAAGCGC---CCGCCAGTATAC---AAAAC-TCCAGCGATTATTT-CGTGCAGTTCTGA-TA-AATTATTCAATTA-ATTAAAACTTTCAACAACGGATCTCTTGGTTCTGGCATCGATGAAGAACGCAGCGAAATGCGATAAGTAATGTGAATTGCAGAATTCAGTGAATCATCGAATCTTTGAACGCACATTGCGCCCTCTGGTATTCCGGAGGGCATGCCTGTTCGAGCGTCATTTCAACCCTCAAGCT-CTGCTTGGTATTGGGCGACGCCCGCT--GCCGGA-CGCGCCTCGAAGACCTCGGCGACGGCGTCTTAG-CCTCGAGC---GTAGTAG-TAACAT-------CTCGCTTTGGA-GTGCTAGGCGTTGGCC--GCCGGACA-ATCGACCT--TTGGTC------TATTACTTCCAAGGTTGACCTCGGATCAGGTAGGGATACCCGCTAAATTTGAAA-GCTGGCGTCTTCGACGTCCGCGTTGTAATTTGTAGAGGATGCTTCGGCGAGGACTCCTGCCTAAGTCCCCTGGAACGGGGCGTCACAGAGGGTGAGAATCCCGTATGTGGCGGGCGGTCCAAGCCATGTGAAGCTCCTTCGACGAGTCGAGTTGTTTGGGAATGCAGCTCTAAATGGGAGGTAAATTTCTTCTAAAGCTAAATATTGGCCAGAGACCGATAGCGCACAAGTAGAGTGATCGAAAGATGAAAAGCACTTTGGAAAGAGAGTTAAAAAGTACGTGAAATTGTTGAAAGGGAAGCGCTTGCAACCAGACTCGCTCGCAGTTGCTCAG-CCGGCCTCTTGG-CCGGTGTACTCTTCTGCGATCGGGCCAGCATCAGTTCGGGCGG-CTGGATAAAGGTGTCGGGAATGTAGCACCC-TTCGGGGTGTGTTATAGCCCGGCGCGGAATGTGGCCAGCCTGGACTGAGGATCTCGCTTCGGCAAGGATGCTGGCGTAATGGTTGTAAGCGGCCCGTCT------------------------------------------------------------------------------------------------------------------------------------------------------------------------------------------------------------------------------------------------------------------------------------------------------------------------------------------------------------------------------------------------------------------------------------------------------------------------------------------------------------------------------------------------------------------------------------------------------------------------------------------------------------------------------------------------------------------------------------------------------GCCCCGCGCTGTTTTCCGTAAGTC---CCG--TCTGCCTCAGCTGTCCG-AGG---GCCGATTAGGCGCCCGG-AAGCT-CAAGATGCTGAGGTTT-G-CCCGCT-AACGCTCTACAGCCTCCATTGTCGGTCGTCCCCGTCACCCATGGGTATGTTTTCTCGCAGCGTCAGGC---------------------CCCCCGC-CGTTGC------TTCTG----GCGCTAAC-ACA--CCG-------CAGTATCATGATTGGCATG------------------------------------------------------------------------------------------------------------------------------------------------------------------------------------------------------------------------------------------------------------------------------------------------------------------------------------------------------------------------------------------------------------------------------------------------------------------------------------------------------------------------------------------------------------------------------------------------------------------------------------------------------------------------------------------------------------------------------------------------------------------
>Phyllosticta_pachysandricola_MUCC0124
TGAAAGG-----TCGCCGGTACCCGGTCCCCCCCCCTAAACAGGGGGGGCCGGGGAAGG--TCCTCTCACA----CCCTTGTGTACCTTACCAT-GTTGCTTTGGCGGGCCGCCCC-GGTTTCGACCCGGGCGGCCGG-CG-CCCCCAG----CCTTCAC----CGGCC----AGG---ACGTCA--GGCTAAGCGC---CCGCCAGTATGC---AAAAC-TCAAGCGATTATTC-CGTGCAGTCCTGA-CA-AATTATTCAATTA-ATTAAAACTTTCAACAACGGATCTCTTGGTTCTGGCATCGATGAAGAACGCAGCGAAATGCGATAAGTAATGTGAATTGCAGAATTCAGTGAATCATCGAATCTTTGAACGCACATTGCGCCCTCTGGTATTCCGGAGGGCATGCCTGTTCGAGCGTCATTTCAACCCTCAAGCT-CTGCTTGGTATTGGGCGACGTCCGCT--GCCGGA-CGCGCCTCGAAGACCTCGGCGACGGCGTCCTAG-CCTCGAGC---GTAGTAG-TAACAT-------CTCGCTTTGGA-GTGCCAGGCGTTGGCC--GCCGGACAAATCGACCT--TTGGTC------TATTACTTCCAAGGTTGACCTCGGATCAGGTAGGGATACCCGCTAAATTTGAAA-GCTGGCGTCTTCGACGTCCGCGTTGTAATTTGTAGAGGATGCTTCGGCGAGGACTCCTGCCTAAGTCCCCTGGAACGGGGCGTCACAGAGGGTGAGAATCCCGTATGTGGCGGGCGGTCCAAGCCATGTGAAGCTCCTTCGACGAGTCGAGTTGTTTGGGAATGCAGCTCTAAATGGGAGGTAAATTTCTTCTAAAGCTAAATATTGGCCAGAGACCGATAGCGCACAAGTAGAGTGATCGAAAGATGAAAAGCACTTTGGAAAGAGAGTTAAAAAGTACGTGAAATTGTTGAAAGGGAAGCGCTTGCAACCAGACTCGCTCGCAGTTGCTCAG-CCGGCCTCTTGG-CCGGTGTACTCTTCTGCGATCGGGCCAGCATCAGTTCGGGCGG-CCGGATAAAGGTGTCGGGAATGTAGCACCC-TTCGGGGTGTGTTATAGCCCGGCGCGGAATGCGGCCAGCCTGGACTGAGGATCTCGCTTCGGCAAGGATGCTGGCGTAATGGTTGTAAGCGGCCCGTCT------------------------------------------------------------------------------------------------------------------------------------------------------------------------------------------------------------------------------------------------------------------------------------------------------------------------------------------------------------------------------------------------------------------------------------------------------------------------------------------------------------------------------------------------------------------------------------------------------------------------------------------------------------------------------------------------------------------------------------------------------GCCCCGCGCTGTTTTCCGTAAGTC---CCG-TCCTGCCTCAGCTATCCG-AGG---GCCGATTAGGCGCTCGG-AAGCT-CAAGATGTTGAGGTTT-G-CCCGCT-AACGCTCTACAGCCTCCATTGTCGGTCGTCCCCGTCACCCATGGGTATGTTTTCTCGCAGCGTCAGGC---------------------CCGCCGC-TGTTGC------TTCTG----GCGCTGAC-ACA--CCG-------CAGTATCATGATTGGCATG------------------------------------------------------------------------------------------------------------------------------------------------------------------------------------------------------------------------------------------------------------------------------------------------------------------------------------------------------------------------------------------------------------------------------------------------------------------------------------------------------------------------------------------------------------------------------------------------------------------------------------------------------------------------------------------------------------------------------------------------------------------
>Phyllosticta_paxistimae_CBS_112527_
TGAAAGG--TCGCCGG------TACCCGGTCCCCCCCTAAACGAGGGAGCCGGGGAAGG--TCCTCTCACA---CCCCTTGTGTACCTTACCAC-GTTGCTTTGGCGGGCCGACCC-GGTTTCGACCCGGGCGGCCGG-CG-CCCCCAG--CCCCTAGCA----GGGCC----AGG---ACGTCA--GGCTAAGTGC---CCGCCAGTATAC---AAAAC-TCCAGCGATTATTT-CGTGTGGTTCTGA-TA-AATTATTCAATTA-ATTAAAACTTTCAACAACGGATCTCTTGGTTCTGGCATCGATGAAGAACGCAGCGAAATGCGATAAGTAATGTGAATTGCAGATTTCAGTGAATCATCGAATCTTTGAACGCACATTGCGCCCTCTGGTACTCCGGAGGGCATGCCTGTTCGAGCGTCATTTCAACCCTCAAGCT-CTGCTTGGTATTGGGCGACGTCCGCT--GCCGGA-CGCGCCTCGAAGACCTCGGCGACGGCGTCTTAG-CCTCGAGC---GTAGTAG-TAACAT-------CTCGCTTTGGA-GTGCTAGGCGTTGGCC--GCCGGACA-------------------------------------------------------------------AAATTTGAAA-GCTGGCGTCTTCGACGTCCGCGTTGTAATTTGTAGAGGATGCTTCGGCAAGGACTCCTGCCTAAGTCCCCTGGAACGGGGCGTCACAGAGGGTGAGAATCCCGTATGTGGCGGGCGGTCCAAGCCATGTGAAGCTCCTTCGACGAGTCGAGTTGTTTGGGAATGCAGCTCTAAATGGGAGGTAAATTTCTTCTAAAGCTAAATATTGGCCAGAGACCGATAGCGCACAAGTAGAGTGATCGAAAGATGAAAAGCACTTTGGAAAGAGAGTTAAAAAGTACGTGAAATTGTTGAAAGGGAAGCGCTTGCAACCAGACTCGCTCGCAGTTGCTCAG-CCGGCCTCTTGG-CCGGTGTACTCTTCTGCGATCGGGCCAGCATCAGTTCGGGCGG-CCGGATAAAGGTGTCGGGAATGTAGCACCC-TTCGGGGTGTGTTATAGCCCGGCGCGGAATGCGGCCAGCCTGGACTGAGGATCTCGCTTCGGCAAGGATGCTGGCGTAATGGTTGTAAGCGGCCCGTCTTGAAACACGGACCAAGGAGTCTAACATCTATGCGAGTGTTTGGGTGTCAAACCCATGCGCGTAATGAAAGTGAACGGAGGTGGGAACCCTTCACGGGGTGCACCATCGACCGATCCTGATGTCTTCGGATGGATTTGAGTAAGAGCATAGCTGTTGGGACCCGAAAGATGGTGAACTATGCCTGAATAGGGTGAAGCCAGAGGAAACTCTG----CAGTCGT-CTCATAT-TTTCTTT------------GAGCGCA-G---GG---CGGCCAGCTGGTCGC-ACCACC--TTCTGGCGTCTC--GCT-------CGA---GGGGCA-TTTTT----TGGTGGGG--TCGG--GCTGCGCTAAGCTGCTTTGGCG---CGTTCGGC-AATA-TCG-CCCGAAGCAGCA---TTTTCGCGCCCGACG-GTCG---------CCCTG-----CGC-ACGCA-------CTT---CACTTGACATCGGTCG--CAA---------------------------AT---------TTTTGCTAACGCCCTCG----CAGGAAG-----------------------------------------------------------------------------------------------------------------------------------------------------------------------GCCCCGCGCTGTTTTCCGTAAGTC---CCG-CCCTGCCTCAGCTGTCCG-AGG---GCCGATTAGTCGCCCGG-AAGCT-CAAGATGCTGAGATTT-G-GCTGCT-GACGCTCTACAGCCTCCATTGTCGGTCGTCCCCGTCA-CCATGGGTATGTTTTCTCGCAGCATTAGGC---------------------CCGCCGC-CGTCGC------TTCTG----GCGCTAAC-GCA--CCG-------CAGTATCATGATTGGCATG-----------------------------------------------------------------------------------------------------------CGGTCAGTTCAAGGGTGAGATCAAGGTCGAGGGCAGCGACCTTGTCGTCAACGGCAAGAAGGTCCGCTTCTACCAGGAGCGTGACCCCGCCAGCATCCCCTGGGCCGAGACCGGCGCCTACTACATCGTCGAGTCCACCGGTGTCTTCACCACCACCGAGAAGGCCTCTGCTCACTTGAAGGGCGGTGCCAAGAAGGTCGTCATCTCTGCTCCTTCTGCCGACGCCCCCATGTTCGTCATGGGCGTCAACAACGAGACCTACAAGTCTGACATCAACGTCCTCTCCAACGCCTCGTGCACCACCAACTGCCTTGCT-CCCCTCGCCAAGGTTATCCACGAC-AAGTACACCATTGTTGAGGGTC-TCATGACCACTGTCCACTCCTACACTGCCACCCAG-AAGACCGTTGACGGTCCCTCC--GCCAAGGACTGGCGTGGTGGCCGCACTGCTGCTGCCAACATCATCCCCAGCAGCACCGGTGCCGCCAAGGCTGTCGGCAAGGTCATCCCCGACCTCAACGGCAAG-CTCACCGGCATGG-CTTTCCGTGTCCCCACTGCCAACGTCTCTGTTGTTGACCTGACTGCTCGCATTGAGAAGGGCGCCAGCTACGAGGAGATCAAGCAGA
>Phyllosticta_podocarpicola_CBS_728_79_
TGAAAGG--TCGCCGGTACCGGGCCC--------CCCTGAAAAGGGTCCCGGGAAGGTC----CTCTCACA---CCCCTTGTGTACCTTACCAC-GTTGCTTTGGCGGGCCGACCC-GGTTTCGACCCGGGCGGCCGG-CG-CCCCCAG--CCCCCTCGC----GGGCC----AGG---ACGTCA--GGCTAAGCGC---CCGCCAGTATAC---AAAAC-TCCAGCGGTTATTT-CGTGCAGTCCTGA-TA--ATTATTCAATTA-ATTAAAACTTTCAACAACGGATCTCTTGGTTCTGGCATCGATGAAGAACGCAGCGAAATGCGATAAGTAATGTGAATTGCAGAATTCAGTGAATCATCGAATCTTTGAACGCACATTGCGCCCTCTGGTATTCCGGAGGGCATGCCTGTTCGAGCGTCATTTCAACCCTCAAGCT-CTGCTTGGTATTGGGCGACGTCCGCT--GCCGGA-CGCGCCTCGAAGACCTCGGCGACGGCGTCCCAG-CCTCGAGC---GTAGTAG-TAACAT-------CTCGCTTTGGA-GTGCTTGGCGTTGGCC--GCCGGACA-------------------------------------------------------------------AAATTTGAAA-GCTGGCGTCTTCGACGTCCGCGTTGTAATTTGTAGAGGATGCTTCGGCAAGGACTCCTGCCTAAGTCCCCTGGAACGGGGCGTCACAGAGGGTGAGAATCCCGTATGTGGCGGGCGGTCCGAGCCATGTGAAGCTCCTTCGACGAGTCGAGTTGTTTGGGAATGCAGCTCTAAATGGGAGGTAAATTTCTTCTAAAGCTAAATATTGGCCAGAGACCGATAGCGCACAAGTAGAGTGATCGAAAGATGAAAAGCACTTTGGAAAGAGAGTTAAAAAGTACGTGAAATTGTTGAAAGGGAAGCGCTTGCAACCAGACTCGCTCGCAGTTGCTCAG-CCGGCCTCTTGG-CCGGTGTACTCTTCTGCGATCGGGCCAGCATCGGTTCGGGCGG-CCGGATAAAGGTGTCGGGAATGTAGCACCC-TTCGGGGTGTGTTATAGCCCGGCGCGGAATGCGGCCAGCCTGGACCGAGGATCTCGCTTCGGCAAGGATGCTGGCGTAATGGTTGTAAGCGGCCCGTCTTGAAACACGGACCAAGGAGTCTAACATCTATGCGAGTGTTTGGGTGTCAAACCCATGCGCGTAATGAAAGTGAACGGAGGTGGGAACCCCTCACGGGGTGCACCATCGACCGATCCTGATGTCTTCGGATGGATTTGAGTAAGAGCATAGCTGTTGGGACCCGAAAGATGGTGAACTATGCCTGAATAGGGTGAAGCCAGAGGAAACTCTG---------------------------------------------------------------TTCATTGC-ACCACG--TCTTGCC-------GCT-------CGA---GGGGCAATTTTT----TGGTGGGGGTTCGA--GCTGCGCTATGCTGCTTTGGCGGCCCTTCCGGCGAATATCCGCCCCGAAGCAGCA--TTTTTTGCGCCCGACCGTTCG---------GCCTG-----CGC-ACCCCG------CTT--TCACTT-----TGATCGGTCGC----------------------AA--CAT---------TTTTGTTAACGCCGTCG----CAGGAAGCCGCCGAGCTCGG----------------------------------------------------------------------------------------------------------------------------------------------------------GCCCCGCGCTGTTTTCCGTAAGTC---CCG-CCCTGCCTCAGCTGTCCG-AGG---GCTAGTTAGGCGCCTGG-AAGCT-CAATATACTGAGATTT-G-CCTGCT-GACACTATATTGCCTCCATTGTTGGTCGTCCCCGTCA-CCATGGGTATGTCTCCCCGCAGCGTCAGGC---------------------CCGCCGC-CGTCGC------TTGTG----GCGCTAAC-GCA--CCA-------CAGTATCATGATTGGTATG-----------------------------------------------------------------------------------------------------------CGGTCAGTTCAAGGGTGAGATCAAGGTTGAGGGCAGCGACCTTATCATCAACGGCAAGAAGGTCCGCTTTTATCAGGAGCGTGACCCCGCCAACATCCCCTGGGCTGAGACCGGCGCCTACTACATCGTCGAGTCCACTGGTGTCTTCACCACCACCGAGAAGGCCTCTGCTCACTTGAAGGGCGGTGCCAAGAAGGTTGTCATCTCTGCTCCTTCGGCTGACGCCCCCATGTTCGTCATGGGCGTCAACAACGAGACCTACAAGTCCGACATCAACGTCCTCTCCAACGCTTCCTGCACTACCAACTGCCTTGCT-CCCCTCGCCAAGGTCATCCACGAC-AAGTACACCATCATTGAGGGTC-TTATGACCACTGTCCACTCCTACACTGCCACCCAG-AAGACCGTTGACGGTCCCTCC--GCCAAGGACTGGCGTGGTGGCCGCACTGCTGCTGCAAACATCATCCCCAGCAGCACCGGTGCCGCCAAGGCTGTCGGCAAGGTCATTCCCGACCTCAACGGCAAG-CTCACCGGCATGG-CTTTCCGTGTCCCCACCTCTAACGTCTCCGTTGTTGACCTTACTGCTCGCATCGAGAAGGGCGCCAGCTACGAGGAGATCAAGCAGA
>Phyllosticta_pyrolae_IFO_32652
TGAAAGG--TCGCCG-------GTACCCGGTCCCCCCCAAACAAGGGGGTCGGGGAAGG--TCCTCTCACA----CCCTTGTGTACCTTACCAT-GTTGCTTTGGCGGGCCGACCC-GGTTTCGACCCGGGCGGCCGG-CG-CCCCCAG----CCCTCAC----CGGCC----AGG---ACGTCA--GGATAAGCGC---CCGCCAGTATAC---AAAAC-TCGAGCGATTATTT-CGTGTAGTTCTGA-TA-AATTATTCAATTA-ATTAAAACTTTCAACAACGGATCTCTTGGTTCTGGCATCGATGAAGAACGCAGCGAAATGCGATAAGTAATGTGAATTGCAGAATTCAGTGAATCATCGAATCTTTGAACGCACATTGCGCCCTCTGGTATTCCGGAGGGCATGCCTGTTCGAGCGTCATTTCAACCCTCAAGCT-CTGCTTGGTATTGGGCGACGTCCGCT--GCCGGA-CGCGCCTCGAAGACCTCGGCGACGGCGTCTTAG-CCTCGAGC---GTAGTAG-TAACGT-------CTCGCTTTGGA-GTGCTAGGCGTCGGCC--GCCGGACA-ATCGACCT--TTGGTC------CATTACTTCCAAGGTTGACCTCGGATCAGGTAGGGATACCCGCT--------------------------------------------------------------------------------------------------------------------------------------------------------------------------------------------------------------------------------------------------------------------------------------------------------------------------------------------------------------------------------------------------------------------------------------------------------------------------------------------------------------------------------------------------------------------------------------------------------------------------------------------------------------------------------------------------------------------------------------------------------------------------------------------------------------------------------------------------------------------------------------------------------------------------------------------------------------------------------------------------------------------------------------------------------------------------------------------------------------------------------------------------------------------------------------------------------------------------------------------------------------------------------------------------------------------------------------------------------------------------------------------------------------------------------------------------------------------------------------------------------------------------------------------------------------------------------------------------------------------------------------------------------------------------------------------------------------------------------------------------------------------------------------------------------------------------------------------------------------------------------------------------------------------------------------------------------------------------------------------------------------------------------------------------------------------------------------------------------------------------------------------------------------------------------------------------------------------------------------------------------------------------------------------------------------------------------------------------------
>Phyllosticta_rubra_CBS_111635_
TGAAAGG--TCGCCG-----GTACCCGGCCCCCCCCTAAACAAGGGGGGCCGGGGAAGG--TCCTCTCACA----CCCTTGTGTACCTTACCAT-GTTGCTTTGGCGGGCCGACCC-GGTTTCGACCCGGGCGGCCGG-CG-CCCCCAG----CCCTCAC----CGGCC----AGG---ACGTCA--GGCTAAGCGC---CCGCCAGTATAC---AAAAC-TCAAGCGATTATTT-CGTGTAGTTCTGA-TA-AATTATTCAATTA-ATTAAAACTTTCAACAACGGATCTCTTGGTTCTGGCATCGATGAAGAACGCAGCGAAATGCGATAAGTAATGTGAATTGCAGAATTCAGTGAATCATCGAATCTTTGAACGCACATTGCGCCCTCTGGTATTCCGGAGGGCATGCCTGTTCGAGCGTCATTTCAACCCTCAAGCT-CTGCTTGGTATTGGGCGACGTCCGCT--GCCGGA-CGCGCCTCGAAGACCTCGGCGACGGCGTCTTAG-CCTCGAGC---GTAGTAG-TAACAT-------CTCGCTTTGGA-GTGCTAGGCGTTGGCC--GCCGGACA-------------------------------------------------------------------AAATTTGAAA-GCTGGCGTCTTCGACGTCCGCGTTGTAATTTGTAGAGGATGCTTCGGCGAGGACTCCTGCCTAAGTCCCCTGGAACGGGGCGTCATAGAGGGTGAGAATCCCGTATGTGGCGGGCGGTCCAAGCCATGTGAAGCTCCTTCGACGAGTCGAGTTGTTTGGGAATGCAGCTCTAAATGGGAGGTAAATTTCTTCTAAAGCTAAATATTGGCCAGAGACCGATAGCGCACAAGTAGAGTGATCGAAAGATGAAAAGCACTTTGGAAAGAGAGTTAAAAAGTACGTGAAATTGTTGAAAGGGAAGCGCTTGCAACCAGACTCGCTCGCAGTTGCTCAG-CCGGCCTCTTGG-CCGGTGTACTCTTCTGCGATCGGGCCAGCATCAGTTCGGGCGG-CTGGATAAAGGTGTCGGGAATGTAGCACCC-TTCGGGGTGTGTTATAGCCCGGCGCGGAATGCGGCCAGCCTGGACTGAGGATCTCGCTTCGGCAAGGATGCTGGCGTAATGGTTGTAAGCGGCCCGTCTTGAAACACGGACCAAGGAGTCTAACATCTATGCGAGTGTTTGGGTGTCAAACCCATGCGCGTAATGAAAGTGAACGGAGGTGGGAACCCTTCACGGGGTGCACCATCGACCGATCCTGATGTCTTCGGATGGATTTGAGTAAGAGCATAGCTGTTGGGACCCGAAAGATGGTGAACTATGCCTGAATAGGGTGAAGCCAGAGGAAACTCTG----CAGTCGC-CTCACAT-TTTCTTT------------GAGCGCA-G---GG---CGGCCAGCTCGTCGC-GCCACC--TTTTGCCGTCTC--GCT-------CCA---TGGCCATTTTTT----TGGTGGGG--TCGG--GCTGCGCTAGGCTGCTTTGGCG---CATTCGGC-AATA-TCG-CCCGAAGCAGCA---TTTTTGCGCCCGACG-GTCG---------CCCTG-----CGC-ACTCA-------CTT---CACAT-----CAATCG--CAA--------------------------CAT---------TC-TGCTAACGCCCTCG----TAGGAAGCCGC-------------------------------------------------------------------------------------------------------------------------------------------------------------------GCCCCGCGCTGTTTTCCGTAAGTC---CCG-TCCTGCCTCAGCTGTCCG-AGG---GCCGATTAGGCGCCCGG-AAGCT-CAAGATGCTGAGGTTT-G-CCCGCT-AACGCTCTACAGCCTCCATTGTCGGTCGTCCCCGTCA-CCATGGGTATGTTTTCTCGCAGCGTCAGGC---------------------CCGCTGC-CGTTGC------TTCTG----GCGCTAAC-ACA--CCG-------CAGTATCATGATTGGCATG-----------------------------------------------------------------------------------------------------------CGGTCAGTTCAAGGGTGAGATCAAGGTCGAGGGCAGCGACCTTGTCATCAACGGCAAGAAGGTCCGCTTCTACCAGGAGCGTGACCCCGCCAACATCCCCTGGGCTGAGACCGGCGCCTACTACATCGTCGAGTCCACTGGTGTCTTCACCACCACCGAGAAGGCCTCTGCTCACTTGAAGGGCGGTGCCAAGAAGGTCGTCATCTCTGCTCCTTCTGCCGACGCCCCCATGTTCGTCATGGGCGTCAACAACGAGACCTACAAGTCCGACATCAACGTCCTCTCCAACGCCTCGTGCACCACCAACTGCCTTGCT-CCCCTCGCCAAGGTCATCCACGAC-AAGTACACCATTATTGAGGGTC-TCATGACCACTGTCCACTCCTACACTGCCACCCAG-AAGACTGTTGACGGTCCCTCC--GCCAAGGACTGGCGTGGTGGCCGCACTGCTGCTGCCAACATCATCCCCAGCAGCACCGGTGCCGCCAAGGCTGTCGGCAAGGTCATCCCCGACCTTAACGGCAAG-CTTACCGGCATGG-CTTTCCGTGTCCCCACTGCCAACGTCTCCGTTGTTGACCTGACTGCTCGCATCGAGAAGGGCGCCAGCTACGAGGAGATCAAGCAGA
>Phyllosticta_sphaeropsoidea_CBS_756_70_
---------------------------------------------------------------------------------------------------------------------------------------------------------------------------------------------------------------------------------------------------------------------------------------------------------------------------------------------------------------------------------CTTTGAACGCACATTGCGCCCTCTGGTATTCCGGAGGGCATGCCTGTTCGAGCGTCATTTCAACCCTCAAGCT-CTGCTTGGTATTGGGCGACGTCCGCT--GCCGGA-CGCGCCTCGAAGACCTCGGCGACGGCGTCACGG-CCTCGAGC---GTAGTAG-TAAAAT------TCTCGCTTTGGA-GCGCTGGACGACGGCC--GCCGGACA-ATCGACCT--TCGGTC----TAAACAACTTCCAAGG------------------------------AAATTTGAAA-GCTGGCGTCTTCGACGTCCGCGTTGTAATTTGTAGAGGATGCTTCGGCAAGGACTCCTGCCTAAGTCCCCTGGAACGGGGCGTCACAGAGGGTGAGAATCCCGTACGTGGCGGGCGGTCCAAGCCATGTGAAGCTCCTTCGACGAGTCGAGTTGTTTGGGAATGCAGCTCTAAATGGGAGGTAAATTTCTTCTAAAGCTAAATATTGGCCAGAGACCGATAGCGCACAAGTAGAGTGATCGAAAGATGAAAAGCACTTTGGAAAGAGAGTTAAAAAGTACGTGAAATTGTTGAAAGGGAAGCGCTTGCAACCAGACTCGCTCGCAGTTGCTCAG-CCGGCCTCTTGG-CCGGTGTACTCTTCTGCGATCGGGCCAGCATCAGTTCGGGCGG-CCGGATAAAGGTGTCGGGAATGTAGCACCC-TTCGGGGTGTGTTATAGCCCGGTGCGGAATGCGGCCAGCCTGGACTGAGGATCTCGCTTTTGCAAGGATGCTGGCGTAATGGTTGTAAGCGGCCCGTCTTGAAACACGGACCAAGGAGTCTAACATCTATGCGAGTGTTTGGGTGTCAAACCCATGCGCGTAATGAAAGTGAACGGAGGTGGGAACCCTTCACGGGGTGCACCATCGACCGATCCTGATGTCTTCGGATGGATTTGAGTATGAGCATAGCTGTTGGGACCCGAAAGATGGTGAACTATGCCTGAATAGGGTGAAGCCAGAGGAAACTCTG----CAGTCGC-CTCGCTT-TTTCCTT------------GAACGCA-G---GG---CGGCCAGCTCGTCGC-GCCACC--TTTCGCCGTCTC--GCT-------CGA---GGGGCA-TCTTT----TGGTGGGG--TCGG--GCTGCGCTAAGCTGCTTTGGCG---CCTTCGGC-AACC-GCG-CCCGACGCAGCA---TCTTTGCGCCCGACG-GTCG---------CCCTG-----CGC-ACCCA--------CT---CACTTCGCATCGGTCG--CAA--------------------------CAC---------TT-TGCTAACGCCCTCG----CAGGAAGC----------------------------------------------------------------------------------------------------------------------------------------------------------------------GCCCCGCGCTGTTTTCCGTAAGTC---CCG-TCCTGCCTCAGCTGGTCG-AGG---CCCGATTAGGCGCCCGG-AAGCT-CGAGACGTTGAGATTT-G-CCTGCT-GACGCTCTACAGCCTCCATCGTCGGTCGTCCCCGTCA-CCATGGGTATGTTTTCTCGCAGCGTTAGGC---------------------CTGTCGC-CGTCGC------TTCTG----GCGCTAAC-GCA--CCG-------CAGTATCATGATTGGCATG-----------------------------------------------------------------------------------------------------------CGGCCAGTTCAAGGGTGAGATCAAGGTCGACGGCAGCGACCTCGTCATCAACGGCAAGAAGGTTCGCTTCTACCAGGAGCGTGACCCCGCCAACATTCCTTGGGCTGAGACCGGTGCCTACTACATCGTCGAGTCCACTGGTGTCTTCACCACCACCGAGAAGGCCTCGGCTCACTTGAAGGGCGGTGCCAAGAAGGTCGTCATCTCTGCTCCTTCTGCCGATGCCCCCATGTTCGTCATGGGCGTCAACAACGAGACGTACAAGTCCGACATCAACGTCCTCTCCAACGCCTCGTGCACCACCAACTGCCTTGCT-CCTCTCGCCAAAGTCATTCACGAC-AAGTACACCATTGTTGAGGCTC-TCATGACTACTGTCCACTCGTACACTGCCACGCAG-AAGACCGTTGACGGTCCCTCC--GCCAAGGATTGGCGTGGCGGCCGCACTGCTGCTGCCAACATCATCCCCAGCAGCACCGGTGCCGCCAAGGCTGTCGGCAAGGTCATCCCCTCGCTCAACGGCAAG-CTCACCGGCATGG-CTTTCCGTGTCCCCACTGCCAACGTCTCCGTTGTTGACCTGACTGCTCGCATCGAGAAGGGCGCCAGCTACGAGGAGATCAAGCAGA
>Phyllosticta_telopeae_CBS_777_97
TGAAAGG--TCGCCG--------GTACCCGGTCCCCCCTAAAAAGGGGGCCGGGGAAGG----TCCTCTCA-CACCCCTTGTGTACCTTACCACTGTTGCTTTGGCGGGCCGACCC-GGTTTCGACCCGGGCGGCCGG-CG-CCCCCAG----CCCCCTAGCGGGGGCC----AGG---ACGTCT--GGCTAAGTGC---CCGCCAGTATAC---AAAAC-TCCAGCGATTATTT-CGTGTAGTCCTGA-TA-AATTATTCAATTA-ATTAAAACTTTCAACAACGGATCTCTTGGTTCTGGCATCGATGAAGAACGCAGCGAAATGCGATAAGTAATGTGAATTGCAGAATTCAGTGAATCATCGAATCTTTGAACGCACATTGCGCCCTCTGGTATTCCGGAGGGCATGCCTGTTCGAGCGTCATTTCAACCCTCAAGCT-CTGCTTGGTATTGGGCGACGTCCGCT--GCCGGA-CGCGCCTCGAAGACCTCGGCGACGGCGTCCTAG-CCTCGAGC---GTAGTAG-TAAAAT------TCTCGCTTTGGA-GTGCTGGGCGTTGGCC--GCCGGACA-------------------------------------------------------------------AAATTTGAAA-GCTGGCGTCTTCGACGTCCGCGTTGTAATTTGTAGAGGATGCTTCGGCGAGGACTCCTGCCTAAGTCCCCTGGAACGGGGCGTCACAGAGGGTGAGAATCCCGTATGTGGCGGGCGGTCCAAGCCATGTGAAGCTCCTTCGACGAGTCGAGTTGTTTGGGAATGCAGCTCTAAATGGGAGGTAAATTTCTTCTAAAGCTAAATATTGGCCAGAGACCGATAGCGCACAAGTAGAGTGATCGAAAGATGAAAAGCACTTTGGAAAGAGAGTTAAAAAGTACGTGAAATTGTTGAAAGGGAAGCGCTTGCAACCAGACTCGCTCGCAGTTGCTCAG-CCGGCCTCTTGG-CCGGTGTACTCTTCTGCGATCGGGCCAGCATCAGTTCGGGCGG-CCGGATAAAGGTGTCGGGAATGTAGCACCC-TTCGGGGTGTGTTATAGCCCGGCGCGGAATGCGGCCAGCCTGGACTGAGGATCTCGCTTCGGCAAGGATGCTGGCGTAATGGTTGTAAGCGGCCCGTCTTGAAACACGGACCAAGGAGTCTAACATCTATGCGAGTGTTTGGGTGTCAAACCCATGCGCGTAATGAAAGTGAACGGAGGTGGGAACCCCTCACGGGGTGCACCATCGACCGATCCTGATGTCTTCGGATGGATTTGAGTAAGAGCATAGCTGTTGGGACCCGAAAGATGGTGAACTATGCCTGAATAGGGTGAAGCCAGAGGAAACTCTG----CAGTTGC-CTCACTT-TTTCTTT------------GAGCGCA-A---GGGGCGGGCAAGCTCGTCGC-GCCACC--TTTTGCCCTCTC--GCT-------CGA---GGGGCA-TTTTT----TGGTGGGG--TCGG--GCTGCGCTAAGCTGCTTTGGCG---CGTTCGGC-AATATTCG-CCCGAAGCAGCA---TTTTTGCGCCCGATG-GTCG---------CCCTG-----CGC-ACCCCACCTCGACTT---CACTT-----CGCTCG--CAG--------------------------CAT---------TT-TGCTAACGCCCTCG----C-----------------------------------------------------------------------------------------------------------------------------------------------------------------------------GCCCCGCGCTGTTTTCCGTAAGTC---CCG-CCCTGCCTCAGCTGTCCC-AGG---GCCGATGAGGCGCCCGG-AAGCT-CGAGATGCTGAGATTT-G-CCTGCT-GACGCTCTACAGCCTCCATTGTCGGTCGTCCCCGTCA-CCATGGGTATGTTTTTTCGCAGCGTCAGGC---------------------CCGCCGC-CGTCGC------TTCTG----GCGCTAAC-GCA--CCG-------CAGTATCATGATTGGCATG-----------------------------------------------------------------------------------------------------------CGGCCAGTTCAAGGGTGAGATCAAGGTCGAGGGCAGCGACCTTGTCATCAACGGCAAGAAGGTCCGCTTCTACCAGGAGCGTGACCCCGCCAGCATCCCCTGGGCTGAGACCGGCGCCTACTACATCGTCGAGTCCACTGGTGTCTTTACCACCACCGAGAAGGCCTCTGCTCACTTGAAGGGCGGTGCCAAGAAGGTCGTCATCTCTGCTCCTTCTGCCGACGCCCCCATGTTCGTCATGGGTGTCAACAACGAGACCTACAAGTCCGACATCAACGTCCTCTCCAACGCCTCGTGCACCACCAACTGCCTTGCT-CCCCTCGCCAAGGTCATCCACGAC-AAGTACACCATCATTGAGGGTC-TCATGACCACTGTCCACTCCTACACTGCTACCCAG-AAGACCGTTGACGGTCCCTCC--GCCAAGGACTGGCGTGGTGGCCGCACTGCTGCTGCCAACATCATCCCCAGCAGCACCGGTGCCGCCAAGGCTGTCGGCAAGGTCATCCCCGACCTCAACGGCAAG-CTCACCGGCATGG-CTTTCCGTGTCCCCACTCAGAACGTCTCCGTTGTCGACCTGACTGCTCGCATCGAGAAGGGCGCCAGCTACGAGGAGATCAAGCAGA
>Phyllosticta_yuccae_CBS_112065_
TGAAAGG--TCGCCG----GTACCCGGTCCCCCCCCTAAACCAGGGGGGCCGGGGAAGG--TCCTCTCACA----CCCCTGTGTACCTTACCAT-GTTGCTTTGGCGGGCCGACCC-GGTTTCGACCCGGGCGGCCGG-CG-CCCCCAG----CCCTCGC----CGGCC----AGG---ACGTCA--GGCTAAGCGC---CCGCCAGTATAC---AAAAC-TCCAGCGATTATTT-CGTGTAGTCCTGA-TA-AATCATTCAATTA-ATCAAAACTTTCAACAACGGATCTCTTGGTTCTGGCATCGATGAAGAACGCAGCGAAATGCGATAAGTAATGCGAATTGCAGAATTCAGTGAATCATCGAATCTTTGAACGCACATTGCGCCCTCTGGTATTCCGGAGGGCATGCCTGTTCGAGCGTCATTTCAACCCTCAAGCG-CTGCTTGGTATTGGGCGACGTCCGCT--GCCGGA-CGCGCCTCGAAGACCTCGGCGACGGCGTCTTAG-CCTCGAGC---GTAGTAG-TAACAT-------CTCGCTTTGGA-GTGCCAGGCGTTGGCC--GCCGGACA------------------------------------------------------------------------------------------------------------------------------------------------------------------------------------------------------------------------------------------------------------------------------------------------------------------------------------------------------------------------------------------------------------------------------------------------------------------------------------------------------------------------------------------------------------------------------------------------------------------------------------------------------------------------------------------------------------------------------------------------------------------------------------------------------------------------------------------------------------------------------------------------------------------------------------------------------------------------------------------------------------------------------------------------------------------------------------------------------------------------------------------------------------------------------------------------------------------------------------------------------------------------------------------------------------------------------------------------------------------------------GCCCCGCGCTGTTTTCCGTAAGTC---CCG-TCCTGCCTCAGCTGTCCG-AGG---GCCGATTAGGCGCCCGG-AAGCT-CAAGATGCTGAGGCTT-GCCCCGCT-AACGCTCTGCAGCCTCGATTGTCGGTCGTCCCCGTCA-CCATGGGTATGTTTTCTCGCAGTGTCAGGC---------------------CCGCCGC-CGTTGC------TTCTG----GCGCTAAC-ACA--CCG-------CAGTATCATGATTGGCATG------------------------------------------------------------------------------------------------------------------------------------------------------------------------------------------------------------------------------------------------------------------------------------------------------------------------------------------------------------------------------------------------------------------------------------------------------------------------------------------------------------------------------------------------------------------------------------------------------------------------------------------------------------------------------------------------------------------------------------------------------------------
>Phyllosticta_yuccae_CBS_117136_
------------------------------CCCCCCTAAACAAGGGGGGCCGGGGAAGG--TCCTCTCACA----CCCCTGTGTACCTTACCAT-GTTGCTTTGGCGGGCCGACCC-GGTTTCGACCCGGGCGGCCGG-CG-CCCCCAG----CCCTCGC----CGGCC----AGG---ACGTCA--GGCTAAGCGC---CCGCCAGTATAC---AAAAC-TCCAGCGATTATTT-CGTGTAGTTCTGA-TA-AATCATTCAATTA-ATTAAAACTTTCAACAACGGATCTCTTGGTTCTGGCATCGATGAAGAACGCAGCGAAATGCGATAAGTAATGTGAATTGCAGAATTCAGTGAATCATCGAATCTTTGAACGCACATTGCGCCCTCTGGTATTCCGGAGGGCATGCCTGTTCGAGCGTCATTTCAACCCTCAAGCG-CTGCTTGGTATTGGGCAACGTCCGCT--GCCGGA-CGCGCCTTGAAGACCTCGGCGACGGCGTCTTAG-CCTCGAGC---GTAGTAG-TAACAT-------CTCGCTTTGGA-GTGCTAGGCGTTGGCC--GCCGGACAAATCGACCT--TTGGTC------TATTACTTCCAAGGTTGACCTCGGATCAGGTAGGGAT-------AAATTTGAAA-GCTGGCGTCTTCGACGTCCGCGTTGTAATTTGTAGAGGATGCTTCGGCGAGGACTCCTGCCTAAGTCCCCTGGAACGGGGCGTCACAGAGGGTGAGAATCCCGTATGTGGCGGGCGGTCCAAGCCATGTGAAGCTCCTTCGACGAGTCGAGTTGTTTGGGAATGCAGCTCTAAATGGGAGGTAAATTTCTTCTAAAGCTAAATATTGGCCAGAGACCGATAGCGCACAAGTAGAGTGATCGAAAGATGAAAAGCACTTTGGAAAGAGAGTTAAAAAGTACGTGAAATTGTTGAAAGGGAAGCGCTTGCAACCAGACTCGCTCGCAGTTGCTCAG-CCGGCCTCTTGG-CCGGTGTACTCTTCTGCGATCGGGCCAGCATCAGTTCGGGCGG-CTGGATAAAGGTGTCGGGAATGTAGCACCC-TTCGGGGTGTGTTATAGCCCGGCGCGGAATGCGGCCAGCCTGGACTGAGGATCTCGCCTCGGCAAGGATGCTGGCGTAATGGTTGTAAGCGGCCCGTCTTGAAACACGGACCAAGGAGTCTAACATCTATGCGAGTGTTTGGGTGTCAAACCCATGCGCGTAATGAAAGTGAACGGAGGTGGGAACCCTTCACGGGGTGCACCATCGACCGATCCTGATGTCTTCGGATGGATTTGAGTAAGAGCATAGCTGTTGGGACCCGAAAGATGGTGAACTATGCCTGAATAGGGTGAAGCCAGAGGAAACTCTGAGGTCAGTCGC-CTCATAT-TTTCTTT------------GAGCGCA-G---GG---CGGCCAGCTCGTCGC-GCCACC--TTTTGCCGTCTC--GCT-------CCA---TGGCTG-TTTTT----TGGTGGGG--TCGG--GCTGCGCTAGGCTGCTTTGGCA---CGTTCGGC-AATA-TCG-CCCGAAGCAGCA---TTTTTGCGCCCGACG-GCCG---------CCCTG-----CGC-ACGCA-------CTT---CACAT-----CAATCG--CAA--------------------------CAT---------TC-TGCTAACGCCCTCG----CAGGAAGCCGCCGAGCTCGGTAA-------------------------------------------------------------------------------------------------------------------------------------------------------GCCCCGCGCTGTTTTCCGTAAGTC---CCG-TCCTGCCTCAGCTGTCCG-AGG---GCCGATTAGGCGCCCGG-AAGCT-CAAAATGCTGAGGCTT-GCCCCGCT-AACGCTCTGCAGCCTCGATTGTCGGTCGTCCCCGTCA-CCATGGGTATGTTTTCTCGCAGCGTCAGGC---------------------CCGCCGC-CGTTGC------TTCTG----GCGCTAAC-ACA--CCG-------CAGTATCATGATTGGCATG-----------------------------------------------------------------------------------------------------------CGGTCGGTTCAAGGGTGAGATCAAGGTCGAGGGCAGCGACCTTGTCATCAACGGCAAGAAGGTCCGCTTCTACCAGGAGCGTGACCCCGCCAACATCCCCTGGGGTGAGACCGGCGCCTACTACATCGTCGAGTCCACTGGTGTCTTCACCACCACCGAGAAGGCCTCTGCTCACTTGAAGGGCGGTGCCAAGAAGGTCGTCATCTCTGCTCCTTCTGCCGACGCCCCCATGTTCGTCATGGGCGTCAACAACGAGACCTACAAGTCCGACATCAATGTCCTCTCCAACGCCTCGTGCACCACCAACTGCCTTGCT-CCGCTCGCCAAGGTCATCCACGAC-AAGTACACCATTATTGAGGGTC-TCATGACCACTGTCCACTCCTACACTGCCACCCAG-AAGACCGTTGACGGTCCCTCC--GCCAAGGACTGGCGTGGTGGCCGCACTGCTGCTGCAAACATCATCCCCAGCAGCACCGGTGCCGCCAAGGCTGTCGGCAAGGTCATCCCCGACCTTAACGGCAAG-CTCACCGGCATGG-CTTTCCGTGTCCCCACTGCCAACGTCTCCGTTGTTGACCTGACTGCTCGCATCGAGAAGCGCGCCAGCTACGAGGAGATCAAGCAGA
>Phyllosticta_austroafricana_CBS_144593_
AGAGAGG----CCCGGGGAG--------------CCGTGAAAAGCCTCCCGGTCACCTA---CCCTCCACA----CCCTTGTGTACC-CTCCAC-GTTGCTTTGGCGGGCCGACCC-GGTCTCGACCCGGGCGGCCGG-CG-CCCCCAG--CCCCCAGAAA---GGGCC----AGG---ACGCCT-GGGCCAAGCGC---CCGCCAGTATAC---AAAAC-TCGAACTGTGATCTTTGTG--GTTCTGAACA-AATTTTTTAATAA-TTTAAAACTTTCAACAACGGATCTCTTGGTTCTGGCATCGATGAAGAACGCAGCGAAATGCGATAGGTAATGTGAATTGCAGAATTCAGTGAATCATCGAATCTTTGAACGCACATTGCGCCCCCTGGCATTCCGGGGGGCATGCCTGTTCGAGCGTCATTTCAACCCTCAAGCT-CTGCTTGGCATTGGGCGACGTCCGGTCACACGGA-CGCGCCTGGAAGACCTCGGCGACGGCGTCTCGG-CCTCAAGC---GTAGTAG----AATCTTTCGTCTCGCTTTGGA-GTGTGGGACGGCGCCT--GCCGGACA-ACCGACCT--TCAGTC------TATTATTTCTAAGGTTGACCTCGGATCAGG--------------AAATTTGAAA-GCTGGCGTCTTCGACGTCCGCGTTGTAATTTGTAGAGGATGCTTCGGCGAGGACTCCTGCCTAAGTTCCCTGGAATGGGACGTCACAGAGGGTGAGAATCCCGTACGTGGCGGGCGGTCCAAGCCATGTGAAGCTCCTTCGACGAGTCGAGTTGTTTGGGAATGCAGCTCTAAATGGGAGGTAAATTTCTTCTAAAGCTAAATACCGGCCAGAGACCGATAGCGCACAAGTAGAGTGATCGAAAGATGAAAAGCACTTTGGAAAGAGAGTTAAAAAGTACGTGAAATTGTTGAAAGGGAAGCGCTTGCAACCAGACTCGTTCGCAGTTGCTCAG-CCGGCCTCTTGG-CCGGTGCACTCTTCTGCGGTCGGGCCAGCATCAGTTCGGGCGG-CTGGATAAAGGTGTCGGGAATGTAGCTCCC-CTCGGGGAGTGTTATAGCCCGGCGCGGAATGCAGCCAGCCTGGACTGAGGATCTCGCTTCGGCAAGGATGCTGGCGTAATGGTTGTAAGCGGCCCGTCTTGAAACACGGACCAAGGAGTCTAACATCTATGCGAGTGTTTGGGTGTCAAACCCATACGCGTAATGAAAGTGAACGGAGGTGGGAACCCGCAA--GGGTGCACCATCGACCGATCCTGATGTCTTCGGATGGATTTGAGTAAGAGCATAGCTGTTGGGACCCGAAAGATGGTGAACTATGCCTGAATAGGGTGAAGCCAGAGGAAACTCTGAGGTCAGTTGC-CTCGCAT-TTTCTTT------------GACGGCA-G---GG------------CGCCGC-GCCACCTTTTTTG----CTC------------TGA---GGGGCA-CATTG----TGGTGGGG--TCGG--GCTGCGCTAAACTGCTTTGGCG---C--TCGGC-AACA-TGG-CCCAAAGCAGC---TTTCTTGCGCCCGACCGGTCA---------CCCTGCTCCCCTC-ACCCA-------CGTCGTCGCCT-----CGGTCG--CAA--------------------------CAT---------TG-TGCTAACGCCCTCG----CAGGAAGCCGCCGAGCTCGGCAAGGGTTCCTTCAAGTACGCTTGGGTCCTCGACAAGCTGAAGGCTGAGCGTGAACGTGGTATCACCATCGACATTGCTCTCTGGAAGTTCGAGACCCCGAAGTACTATGTCACTGTCATTGACGCCCCCGGTCACCGTGACTTCATCAAGAACGCCCCGCGCTGTTTTCCGTAAGTC---CCG-CCCAGTCTGAGTTGTT-G-AGG---GCCGATTAGGCGCCCGG-GAGCT-CAATGTGCTGAGACCG-G--CTGCT-GACGCTCTGTAGCCTCCATTGTCGGTCGTCCCCGTCA-CCATGGGTATGTTTTCTCGCTCCGTCAGCC---------------------CCGCCGC-CGCCGC------TCTTG----GCGCTAAC-CAA--CGG-------CAGTATCATGATTGGTATG------------------------------------------------------------------------------------------------------------------------------------------------------------------------------------------------------------------------------------------------------------------------------------------------------------------------------------------------------------------------------------------------------------------------------------------------------------------------------------------------------------------------------------------------------------------------------------------------------------------------------------------------------------------------------------------------------------------------------------------------------------------
>Phyllosticta_carissicola_CPC_25665
AGAGAGG---CCCGGGAAG--------------CCGTCAAAAGCTTCC-C-GGCTGCTC--ACCCTCCACA----CCCTTGTGTACC-TTCTAT-GTTGCTTTGGCGGGCCGACCC-GGTCTCGACCCGGGCGGCCGG-CG-CCCCCAG--CCCCT-AAACA--GGGCC----AGG---ACGCTCTAGGCTAAGCGC---CCGCCAGTATAC---AAAAC-TCGAACTATGATCT--TTGTGGTTCTGAATA-AATTTTTCAATAAATTTAAAACTTTCAACAACGGATCTCTTGGTTCTGGCATCGATGAAGAACGCAGCGAAATGCGATAAGTAATGTGAATTGCAGAATTCAGTGAATCATCGAATCTTTGAACGCACATTGCGCCCCCTGGCATTCCGGGGGGCATGCCTGTCCGAGCGTCATTTCAACCCTCAAGCT-CTGCTTGGTATTGGGCGACGTCCGGTAGAACGGA-CGCGCCTGGAAGACCTCGGCGACGGCGTCTCAG-CCTCGAGC---GTAGTAG----AATCTTTTATCTCGCTTTGGA-GGAGGGGACGGCGCCT--GCCGGACA-ATCGACCT--TCAGTC--CA----TTTCTTCTAAGGTTGACCTCGGATCAGGTAGGGATACCCGCTAAATTTGAAA-GCTGGCGTCTTCGACGTCCGCGTTGTAATTTGTAGAGGATGCTTCGGCGAGGACTCCTGCCTAAGTTCCCTGGAATGGGACGTCACAGAGGGTGAGAATCCCGTATGTGGCGGGCGGTCTAAGCCATGTGAAGCTCCTTCGACGAGTCGAGTTGTTTGGGAATGCAGCTCTAAATGGGAGGTAAATTTCTTCTAAAGCTAAATACCGGCCAGAGACCGATAGCGCACAAGTAGAGTGATCGAAAGATGAAAAGCACTTTGGAAAGAGAGTTAAAAAGTACGTGAAATTGTTGAAAGGGAAGCGCTTGCAACCAGACTCGTTCGCAGTTGCTCAG-CCGGCCTCTTGG-CCGGTGTACTCTTCTGCGGTCGGGCCAGCATCAGTTCGGGCGG-CTGGATAAAGGTGTCGGGAATGTAGCTCCC-CTCGGGGAGTGTTATAGCCCGGCGCGGAATGCAGCCAGCCTGGACTGAGGATCTCGCTTCGGCAAGGATGCTGGCGTAATGGTTGTAAGCGGCCCGTCTTGAAACACGGACCAAGGAGTCTAACATCTATGCGAGTGTTTGGGTGTCAAACCCATACGCGTAATGAAAGTGAACGGAGGTGGGAACCCGCAA--GGGTGCACCATCGACCGATCCTGATGTCTTCGGATGGATTTGAGTAAGAGCATAGCTGTTGGGACCCGAAAGATGGTGAACTATGCCTGAATAGGGTGAAGCCAGAGGAAACTCTGAGGTCAGTTGC-CTCGCAT-TTTCTTT------------GACGCCA-G---GG------------CGCCAC-GCCACCTTTTTTTTGCTCTC--GCT-------CGACGAGGGGCA-TATTT----TGGTGGGG--TCGG--GCTGCGCTAAGCTGCTTTGGCA---C--TCGGC-AAAC-TCG-CCCGAAGCAGCA---TTTTTGCGCCCGACC-GTCG---------CCCTG-----CTC-ACCCA-------CAT---CGCTT-----CGGT----CGC----------------------AA--CAT---------TG-TGCTAACGCCCTCG----CAGGAAGCCGCCGAGCTCGGCAAGGGTTCCTTCAAGTACGCTTGGGTCCTTGACAAGCTGAAGGCTGAGCGTGAACGTGGTATCACCATCGACATTGCTCTCTGGAAGTTCGAGACCCCGAAGTACTATGTCACCGTCATTGACGCCCCCGGTCACCGTGACTTCATCAAGAACGCCCCGCGCTGTTTTCCGTAAGTC---CCG-CCCTGCCTGAGTTGTT-G-AAG---GCCGATTAGACGCCCGG-GAGCT-CAATGCGCTGAGACTG-G--CTGCT-CACACTCTGCAGCCTCCATTGTCGGTCGTCCCCGTCA-CCATGGGTATGTTTTCTCGCACCGTCAGCC---------------------CCGCCGC-CGCCAC------TCTTG----GCGCTAAC-CCA--CGG-------CAGTATCATGATCGGCATGCTGTACGTATACCATCTACAACTACAACCC----AGAGCAATGCTCCAAGCTTCAATGGCTAACGGCCCCGCCAACAGGCCTACATGCTCAAGTATGACTCCACCCACGGCCAGTTCAAGGGTGACGTCAAGGTCGAGGGCAACGACCTGAGCATCAACGGCAAGAAGGTCCGCTTCTACCAGGAGCGTGACCCCGCCAACATCCCCTGGGCGGAGACCGGTGCCTACTACATTGTCGAGTCGACCGGTGTCTTCACCACCACCGAGAAGGCCTCTGCCCACTTGAAGGGCGGTGCCAAGAAGGTTGTCATCTCTGCTCCTTCTGCTGACGCCCCCATGTTCGTCATGGGCGTCAACAACGAGACCTACAAGTCCGACATCAACGTCCTCTCCAACGCCTCGTGCACAACCA--------------------------------------------------------------------------------------------------------------------------------------------------------------------------------------------------------------------------------------------------------------------------------------------------------------------------------------
>Phyllosticta_hagahagaensis_CBS_144592
AGAGAGG--CCCCGGGGAG---------------CCGTAAAAAGCTCCTCGGGTCACCC--ACCCTCCACA----CCCTTGTGTACC-TTCTAT-GTTGCTTTGGCGGGCCGACCC-GGTTTCGACCCGGGCGGCCGG-CG-ACCCCAG----TCCCTAAAACAGGGCC----AGG---ACGTCT--GGCTAAGCGC---CCGCCAGTATAC---AAAAC-TCGAACTATGATCTTTGTG--GTTCTGAATA-AATTTTTTAATAA-ATTAAAACTTTCAACAACGGATCTCTTGGTTCTGGCATCGATGAAGAACGCAGCGAAATGCGATAAGTAATGTGAATTGCAGAATTCAGTGAATCATCGAATCTTTGAACGCACATTGCGCCCCCTGGCATTCCGGGGGGCATGCCTGTTCGAGCGTCATTTCAACCCTCAAGCT-CTGCTTGGTATTGGGCACCGTCCGGTCACACGGA-CGCGCCTGGAAGACCTCGGCGACGGCGTCTCAG-CCTCGAGC---GTAGTAG----AATCTTTTATCTCGCTTTGGA-GGAGGGGACGGCGCCT--GCCGGACA-ATCGACCT--TCAGTC--TATTTTTTTTTTCTAAGGTTGACCTCGGATCAGGTAGGGATACCCGCTAAATTTGAAA-GCTGGCGTCTTCGACGTCCGCGTTGTAATTTGTAGAGGATGCTTCGGCGAGGACTCCTGCCTAAGTTCCCTGGAATGGGACGTCACAGAGGGTGAGAATCCCGTATGTGGCGGGCGGTCCAAGCCATGTGAAGCTCCTTCGACGAGTCGAGTTGTTTGGGAATGCAGCTCTAAATGGGAGGTAAATTTCTTCTAAAGCTAAATACCGGCCAGAGACCGATAGCGCACAAGTAGAGTGATCGAAAGATGAAAAGCACTTTGGAAAGAGAGTTAAAAAGTACGTGAAATTGTTGAAAGGGAAGCGCTTGCAACCAGACTCGTTCGCAGTTGCTCAG-CCGGCCTCTTGG-CCGGTGTACTCTTCTGCGGTCGGGCCAGCATCAGTTCGGGCGG-CTGGATAAAGGTGTCGGGAATGTAGCTCCC-CTCGGGGAGTGTTATAGCCCGGCGCGGAATGCAGCCAGCCTGGACTGAGGATCTCGCTTCGGCAAGGATGCTGGCGTAATGGTTGTAAGCGGCCCGTCTTGAAACACGGACCAAGGAGTCTAACATCTATGCGAGTGTTTGGGTGTCAAACCCATACGCGTAATGAAAGTGAACGGAGGTGGGAACCCGCAA--GGGTGCACCATCGACCGATCCTGATGTCTTCGGATGGATTTGAGTAAGAGCATAGCTGTTGGGACCCGAAAGATGGTGAACTATGCCTGAATAGGGTGAAGCCAGAGGAAACTCTGAGGTCAGTTGC-CTCGCAT-TTTCTTT------------GACGGCA-G---GG------------CGCCGC-GACACC--TTTTTTGCTCTC--GCT-------CGACGAGGGGCA-TTTTT----TGGTGGGG--TCGG--GCTGCGCTAAGCTGCTTCGGCA---C--TCGGC-AAAC-TCG-CCCGAAGCAGCA---TTTTTGCGCCCGACC-GTCG---------CCCTG-----CTC-ACCCA-------CGT---CGCCT-----CGGT----CGC----------------------AA--CAT---------TG-TGCTAACGCCCTCG----CAGGAAGCCGCCGAGCTCGGCAAGGGTTCCTTCAAGTACGCCTGGGTCCTTGACAAGCTGAAGGCTGAGCGTGAACGTGGTATCACCATCGACATTGCTCTCTGGAAGTTCGAGACCCCGAAGTACTATGTCACCGTCATTGACGCCCCCGGTCACCGTGACTTCATCAAGAACGCCCCGCGCTGTTTTCCGTAAGTC---CCG-CCCTGCCTGAGTTGTC-G-AGG---GCCGATTAGGCGCCCGG-GAGCT-CAATGTGCTGAGACCG-G--CTGCT-GACGCTCTGCAGCCTCCATTGTCGGTCGTCCCCGTCA-CCATGGGTATGTTTTCTCGCACCGTCAGCC---------------------CCGCCGC-CGCCGC------TCTTG----GCGCTAAC-CCA--CGG-------CAGTATCATGATTGGTATGTACGCTGTACGTATACCATCTACAACTACAACCCAGAGCAATGCTCCAAGCTTCAATGGCTAACGGCCCTGCCAACAGGCCTACATGCTCAAGTATGACTCGACCCACGGCCAGTTCAAGGGTGACGTCAAGGTCGAGGGCAACGACCTGAGCATCAACGGCAAGAAGGTCCGCTTCTACCAGGAGCGTGACCCCGCCAACATCCCCTGGGCGGAGACCGGTGCCTACTACATTGTCGAGTCGACCGGTGTCTTCACCACCACCGAGAAGGCCTCTGCCCACTTGAAGGGCGGTGCCAAGAAGGTTGTCATCTCTGCTCCTTCTGCCGACGCCCCCATGTTCGTCATGGGCGTCAACAACGAGACCTACAAGTCCGACATCAACGTCCTCTCCAACGCCTCGTGCAC-------------------------------------------------------------------------------------------------------------------------------------------------------------------------------------------------------------------------------------------------------------------------------------------------------------------------------------------
>Phyllosticta_owaniana_CBS_776_97
AGAGAGG--CCCCGGGGAG---------------CCGTGAAAAGCTCCCCGGGCTGCCC--ACCCTCCACA----CCCTTGTGTACC-TTCTAT-GTTGCTTTGGCGGGCCGACCC-GGTTTCGACCCGGGCGGCCGG-CGCCCCCCAG----CCCCCTAAACAGGGCC----AGG---ACGTCT--GGCTAAGTGC---CCGCCAGTATAC---AAAAC-TCGAACTATGATCTTCGCG--GTTCTGAATA-AATTTTTTAATGA-ATTAAAACTTTCAACAACGGATCTCTTGGTTCTGGCATCGATGAAGAACGCAGCGAAATGCGATAAGTAATGTGAATTGCAGAATTCAGTGAATCATCGAATCTTTGAACGCACATTGCGCCCCCTGGCATTCCGGGGGGCATGCCTGTTCGAGCGTCATTTCAACCCTCAAGCT-CTGCTTGGTATTGGGCGACGTCCGGTCAAACGGA-CGCGCCTGGAAGACCTCGGCGACGGCGTCTCAG-CCTCGAGC---GTAGTAG----AATCTTTCATCTCGCTCTGGA-GGAGGGGACGGCGCCT--GCCGGACA-ATCGACCT--TCAGTC-----TATTTTTTTCTAAGGTTGACCTCGGATCAGGTAGGGATA------AAATTTGAAA-GCTGGCGTCTTCGACGTCCGCGTTGTAATTTGTAGAGGATGCTTCGGCGAGGACTCCTGCCTAAGTTCCCTGGAATGGGACGTCACAGAGGGTGAGAATCCCGTATGTGGCGGGCGGTCCAAGCCATGTGAAGCTCCTTCGACGAGTCGAGTTGTTTGGGAATGCAGCTCTAAATGGGAGGTAAATTTCTTCTAAAGCTAAATACCGGCCAGAGACCGATAGCGCACAAGTAGAGTGATCGAAAGATGAAAAGCACTTTGGAAAGAGAGTTAAAAAGTACGTGAAATTGTTGAAAGGGAAGCGCTTGCAACCAGACTCGTTCGCAGTTGCTCAG-CCGGCCTCTTGG-CCGGTGTACTCTTCTGCGGTCGGGCCAGCATCAGTTCGGGCGG-CTGGATAAAGGTGTCGGGAATGTAGCTCCC-CTCGGGGAGTGTTATAGCCCGGCGCGGAATGCAGCCAGCCTGGACTGAGGATCTCGCTTCGGCAAGGATGCTGGCGTAATGGTTGTAAGCGGCCCGTCTTGAAACACGGACCAAGGAGTCTAACATCTATGCGAGTGTTTGGGTGTCAAACCCATACGCGTAATGAAAGTGAACGGAGGTGGGAACCCGCAA--GGGTGCACCATCGACCGATCCTGATGTCTTCGGATGGATTTGAGTAAGAGCATAGCTGTTGGGACCCGAAAGATGGTGAACTATGCCTGAATAGGGTGAAGCCAGAGGAAACTCTGAGGTCAGTTGC-TTCGCAT-TTTCTTT------------GACGGCA-G---GG------------CGCCGC-GCCACC--TTTTTTGCTCTC--GCT-------CGACGAGGGGCA-TATTT----TGGTGGGG--TCGG--GCTGCGCTAAGCTGCTTTGGCG---C--TCGGC-AAAC-TCG-CCCGAAGCAGCA---TTTTCGCGCCCGACC-GTCG---------CCCTG-----CTC-ACCCA-------CGT---CGCCT-----CGGT----CGC----------------------AA--CAT---------TG-TGCTAACGCCCTCG----CAGGAAGCCGCCGAGCTCGGTAAGGGTTCCTTCAAGTA---------------------------------------------------------------------------------------------------------------------------------------------------TTTTCCGTAAGTC---CCG-CCCTGCCTGAGTTGTT-G-AGG---GCCGATTAGGCGCCCGG-GAGCT-CAATGTGCTGAGACCG-G--CTGCT-GACGCTCTGCAGCCTCCATTGTCGGTCGTCCCCGTCA-CCATGGGTATGTTTTCTCGCACCGTCAGCC---------------------CCGCCGC-CGCCGC------TCTTG----GCGCTAAC-CCA--CGG-------CAGTATCATGATTGGTATG-----------------------------------------------------------------------------------------------------------CGGCCAGTTCAAGGGTGACGTCAAGGTCGAGGGCAACGACCTGAGCATCAACGGCAAGAAGGTCCGCTTCTACCAGGAGCGTGACCCCGCCAACATCCCCTGGGCGGAGACCGGTGCCTACTACATTGTCGAGTCGACCGGTGTCTTCACCACCACCGAGAAGGCCTCTGCCCACTTGAAGGGCGGTGCCAAGAAGGTTGTCATCTCTGCTCCTTCTGCCGATGCCCCCATGTTCGTCATGGGCGTCAACAACGAGACCTACAAGTCCGACATCAACGTCCTCTCCAACGCCTCGTGCACCACCAACTGCCTTGCT-CCCCTCGCCAAGGTCATCCACGAC-AAGTACACCATTGTTGAGGGTC-TCATGACCACCGTCCACTCCTACACCGCCACCCAG-AAGACCGTTGACGGTCCCTCC--GCCAAGGACTGGCGCGGTGGCCGCACCGCTGCTACCAACATCATCCCCAGCAGCACCGGTGCCGCCAAGGCTGTCGGCAAGGTCATCCCCGACCTCAACGGCAAG-CTCACCGGCATGG-CTTTCCGTGTCCCCACCTCCAATGTCTCCGTTGTCGACCTGACTGCCCGCATTGAGAAGGGTGCCAGCTACGAGGAGATCAAGCAGA
>Phyllosticta_owaniana_PC14901
AGAGAGG--CCCCGGGGAG---------------CCGTGAAAAGCTCCCCGGGCTGCCC--ACCCTCCACA----CCCTTGTGTACC-TTCTAT-GTTGCTTTGGCGGGCCGACCC-GGTTTCGACCCGGGCGGCCGG-CG-CCCCCAG----CCCCCTAAACAGGGCC----AGG---ACGTCT--GGCTAAGTGC---CCGCCAGTATAC---AAAAC-TCGAACTATGATCTTCGCG--GTTCTGAATA-AATTTTTTAATGA-ATTAAAACTTTCAACAACGGATCTCTTGGTTCTGGCATCGATGAAGAACGCAGCGAAATGCGATAAGTAATGTGAATTGCAGAATTCAGTGAATCATCGAATCTTTGAACGCACATTGCGCCCCCTGGCATTCCGGGGGGCATGCCTGTTCGAGCGTCATTTCAACCCTCAAGCT-CTGCTTGGTATTGGGCGACGTCCGGTCAAACGGA-CGCGCCTGGAAGACCTCGGCGACGGCGTCTCAG-CCTCGAGC---GTAGTAG----AATCTTTCATCTCGCTCTGGA-GGAGGGGACGGCGCCT--GCCGGACA-ATCGACCT--TCAGTCTA------------------------------------------------AAATTTGAAA-GCTGGCGTCTTCGACGTCCGCGTTGTAATTTGTAGAGGATGCTTCGGCGAGGACTCCTGCCTAAGTTCCCTGGAATGGGACGTCACAGAGGGTGAGAATCCCGTATGTGGCGGGCGGTCCAAGCCATGTGAAGCTCCTTCGACGAGTCGAGTTGTTTGGGAATGCAGCTCCAAATGGGAGGTAAATTTCTTCTAAAGCTAAATACCGGCCAGAGACCGATAGCGCACAAGTAGAGTGATCGAAAGATGAAAAGCACTTTGGAAAGAGAGTTAAAAAGTACGTGAAATTGTTGAAAGGGAAGCGCTTGCAACCAGACTCGTTCGCAGTTGCTCAG-CCGGCCTCTTGG-CCGGTGTACTCTTCTGCGGTCGGGCCAGCATCAGTTCGGGCGG-CTGGATAAAGGTGTCGGGAATGTAGCTCCC-CTCGGGGAGTGTTATAGCCCGGCGCGGAATGCAGCCAGCCTGGACTGAGGATCTCGCTTCGGCAAGGATGCTGGCGTAATGGTTGTAAGCGGCCCGTCTTGAAACACGGACCAAGGAGTCTAACATCTATGCGAGTGTTTGGGTGTCAAACCCATACGCGTAATGAAAGTGAACGGAGGTGGGAACCCGCAA--GGGTGCACCATCGACCGATCCTGATGTCTTCGGATGGATTTGAGTAAGAGCATAGCTGTTGGGACCCGAAAGATGGTGAACTATGCCTGAATAGGGTGAAGCCAGAGGAAACTCTG---TCAGTTGC-TTCGCAT-TTTCTTT------------GACGGCA-G---GG------------CGCCGC-GCCACC--TTTTTTGCTCTC--GCT-------CGACGAGGGGCA-TATTT----TGGTGGGG--TCGG--GCTGCGCTAAGCTGCTTTGGCG---C--TCGGC-AAAC-TCG-CCCGAAGCAGCA---TTTTCGCGCCCGACC-GTCG---------CCCTG-----CTC-ACCCA--------GT---CGCCT-----CGGT----CGC----------------------AA--CAT---------TG-TGCTAACGCCCTCG----CAGGAAGCCGCCGAGCTCGG---------------------------------------------------------------------------------------------------------------------------------------------------------------------TTTTCCGTAAGTC---CCG-CCCTGCCTGAGTTGTT-G-AGG---GCCGATTAGGCGCCCGG-GAGCT-CAATGTGCTGAGACCG-G--CTGCT-GACGCTCTGCAGCCTCCATTGTCGGTCGTCCCCGTCA-CCATGGGTATGTTTTCTCGCACCGTCAGCC---------------------CCGCCGC-CGCCGC------TCTTG----GCGCTAAC-CCA--CGG-------CAGTATCATGATTGGTATG-----------------------------------------------------------------------------------------------------------CGGCCAGTTCAAGGGTGACGTCAAGGTCGAGGGCAACGACCTGAGCATCAACGGCAAGAAGGTCCGCTTCTACCAGGAGCGTGACCCCGCCAACATCCCCTGGGCGGAGACCGGTGCCTACTACATTGTCGAGTCGACCGGTGTCTTCACCACCACCGAGAAGGCCTCTGCCCACTTGAAGGGCGGTGCCAAGAAGGTTGTCATCTCTGCTCCTTCTGCCGATGCCCCCATGTTCGTCATGGGCGTCAACAACGAGACCTACAAGTCCGACATCAACGTCCTCTCCAACGCCTCGTGCACCACCAACTGCCTTGCT-CCCCTCGCCAAGGTCATCCACGAC-AAGTACACCATTGTTGAGGGTC-TCATGACCACCGTCCACTCCTACACCGCCACCCAG-AAGACCGTTGACGGTCCCTCC--GCCAAGGACTGGCGCGGTGGCCGCACCGCTGCTACCAACATCATCCCCAGCAGCACCGGTGCCGCCAAGGCTGTCGGCAAGGTCATCCCCGACCTCAACGGCAAG-CTCACCGGCATGG-CTTTCCGTGTCCCCACCTCCAATGTCTCCGTTGTCGACCTGACTGCCCGCATTGAGAAGGGTGCCAGCTACGAGGAGATCAAGCAGA
>Phyllosticta_podocarpi_CBS_111646
AGAGAGGCCCCCCGGGAAG---------------CCGTAAAAAGCTTCTCGGGTGGCCC--ACCCTCCACA----CCCTTGTGTACC-TTCTAT-GTTGCTTTGGCGGGCCGACCC-GGTTTCGACCCGGGCGGCCGG-CG-ACCCCAG--CCCCTAAACA---GGGCC----AGG---ACGTCT--GGCTAAGCGC---CCGCCAGTATAC---AAAAC-TCGAACTATGATCT--TTGTGGTTCTGAATA-AATTTTTTAATAA-ATTAAAACTTTCAACAACGGATCTCTTGGTTCTGGCATCGATGAAGAACGCAGCGAAATGCGATAAGTAATGTGAATTGCAGAATTCAGTGAATCATCGAATCTTTGAACGCACATTGCGCCCCCTGGCATTCCGGGGGGCATGCCTGTTCGAGCGTCATTTCAACCCTCAAGCT-CTGCTTGGTATTGGGCGACGTCCGGTCAAACGGA-CGCGCCTGGAAGACCTCGGCGACGGCGTCTCAG-CCTCGAGC---GTAGTAG----AATCTTTTATCTCGCTTTGGA-GGAGGGGACGGCGCCT--GCCGGACA-ATCGACCT--TCAGTC----TATTTTTTTTCTAAGGTTGACCTCGGATCAGGTAGGGATACCCGCTAAATTTGAAA-GCTGGCGTCTTCGACGTCCGCGTTGTAATTTGTAGAGGATGCTTCGGCGAGGACTCCTGCCTAAGTTCCCTGGAATGGGACGTCACAGAGGGTGAGAATCCCGTATGTGGCGGGCGGTCCAAGCCATGTGAAGCTCCTTCGACGAGTCGAGTTGTTTGGGAATGCAGCTCTAAATGGGAGGTAAATTTCTTCTAAAGCTAAATACCGGCCAGAGACCGATAGCGCACAAGTAGAGTGATCGAAAGATGAAAAGCACTTTGGAAAGAGAGTTAAAAAGTACGTGAAATTGTTGAAAGGGAAGCGCTTGCAACCAGACTCGTTCGCAGTTGCTCAG-CCGGCCTCTTGG-CCGGTGTACTCTTCTGCGGTCGGGCCAGCATCAGTTCGGGCGG-CTGGATAAAGGTGTCGGGAATGTAGCTCCC-CTCGGGGAGTGTTATAGCCCGGCGCGGAATGCAGCCAGCCTGGACTGAGGATCTCGCTTCGGCAAGGATGCTGGCGTAATGGTTGTAAGCGGCCCGTCTTGAAACACGGACCAAGGAGTCTAACATCTATGCGAGTGTTTGGGTGCCAAACCCATACGCGTAATGAAAGTGAACGGAGGTGGGAACCCGCAA--GGGTGCACCATCGACCGATCCTGATGTCTTCGGATGGATTTGAGTAAGAGCATAGCTGTTGGGACCCGAAAGATGGTGAACTATGCCTGAATAGGGTGAAGCCAGAGGAAACTCTGAGGTCAGTTGC-CTCGCAT-TTTCTTT------------GACGGCA-G---GG------------CGCCGC-GCCACC--TTTTTTGCTCTC--GCT-------CGACGAGGGGCA-CATTT----TGGTGGGG--TCGG--GCTGCGCTAAGCTGCTTTGGCA---C--TCGGC-AATA-TCG-CCCGAAGCAGCA---TTTTTGCGCCCGACC-GTCG---------CCCTG-----CTC-ACCTA-------CGT---CGCCT-----CGGTCG--CAA--------------------------CAT---------TG-TGCTGACGTCCTCG----CAGGAAGCCGCCGAGCTCGGTAAGGGTCCCTTCAAGTA----------------------------------------------------------------------------------------------------------------------------------------GCCCCGCGCTGTTTTCCGTAAGTC---CCG-CCCTGCCTGAGTTGTT-G-AGG---GCCGATTAGGCGCCCGG-GAGCT-CAGTGTGCTGAGACCG-A--CTGCT-GACGCTCTGCAGCCTCCATTGTCGGTCGCCCCCGTCA-CCATGGGTATGTTTTCTCGCACCGTCAGCC---------------------CCGCCGC-CGCCGC------TCTTG----GCGCTAAC-CCA--CGG-------CAGTATCATGATTGGCATG-----------------------------------------------------------------------------------------------------------CGGCCAGTTCAAGGGTGACGTCAAGGTCGAGGGCAACGACCTGAGCATCAACGGCAAGAAGGTCCGCTTCTACCAGGAGCGTGACCCCGCCAACATCCCCTGGGCGGAGACCGGTGCCTACTACATCGTCGAGTCGACCGGTGTCTTCACCACCACCGAGAAGGCCTCTGCCCACTTGAAGGGCGGTGCTAAGAAGGTTGTCATCTCTGCTCCTTCTGCCGACGCCCCCATGTTCGTCATGGGCGTCAACAACGAGACCTACAAGTCCGACATCAACGTCCTCTCCAACGCCTCGTGCACCACCAACTGCCTTGCTCCCCCTCGCCAAGGTCATCCACGACAAAGTACACCATTGTTGAGGGTCTTCATGACCACCGTCCACTCCTACACCGCCACCCAGAAAGACCGTTGACGGTTCCCTCCGCCAAAGGACTGGCGCGGTGGCCGCACTGCTGCTACCAACATCATCCCCAGCAGCACTGGTGCCGCCAAGGCTGTCGGCAAGGTCATCCCCGACCTCAACGGCAAG-CTCACTGGCATGG-CTTTCCGTGTCCCCACCTCCAACGTCTCTGTTGTCGACCTCACTGCCCGCATTGAGAAGGGTGCCAGCTACGAGGAGATTAAGCAGA
>Phyllosticta_podocarpi_CBS_111647_
AGAGAGG--CCCCGGGAAG--------------CCGTAAAAAGCCTCT-CGGGTGGCCC--ACCCTCCACA----CCCTTGTGTACC-TTCTAT-GTTGCTTTGGCGGGCCGACCC-GGTTTCGACCCGGGCGGCCGG-CG-ACCCCAG--CCCCTAAACA---GGGCC----AGG---ACGTCT--GGCTAAGCGC---CCGCCAGTATAC---AAAAC-TCGAACTATGATCT--TTGTGGTTCTGAATA-AATTTTTTAATAA-ATTAAAACTTTCAACAACGGATCTCTTGGTTCTGGCATCGATGAAGAACGCAGCGAAATGCGATAAGTAATGTGAATTGCAGAATTCAGTGAATCATCGAATCTTTGAACGCACATTGCGCCCCCTGGCATTCCGGGGGGCATGCCTGTTCGAGCGTCATTTCAACCCTCAAGCT-CTGCTTGGTATTGGGCGACGTCCGGTCAAACGGA-CGCGCCTGGAAGACCTCGGCGACGGCGTCTCAG-CCTCGAGC---GTAGTAG----AATCTTTTATCTCGCTTTGGA-GGAGGGGACGGCGCCT--GCCGGACA-------------------------------------------------------------------AAATTTGAAA-GCTGGCGTCTTCGACGTCCGCGTTGTAATTTGTAGAGGATGCTTCGGCGAGGACTCCTGCCTAAGTTCCCTGGAATGGGACGTCACAGAGGGTGAGAATCCCGTATGTGGCGGGCGGTCCAAGCCATGTGAAGCTCCTTCGACGAGTCGAGTTGTTTGGGAATGCAGCTCTAAATGGGAGGTAAATTTCTTCTAAAGCTAAATACCGGCCAGAGACCGATAGCGCACAAGTAGAGTGATCGAAAGATGAAAAGCACTTTGGAAAGAGAGTTAAAAAGTACGTGAAATTGTTGAAAGGGAAGCGCTTGCAACCAGACTCGTTCGCAGTTGTTCAG-CCGGCCTCTTGG-CCGGTGTACTCTTCTGCGGTCGGGCCAGCATCAGTTCGGGCGG-CTGGATAAAGGTGTCGGGAATGTAGCTCCC-CTCGGGGAGTGTTATAGCCCGGCGCGGAATGCAGCCAGCCTGGACTGAGGATCTCGCTTCGGCAAGGATGCTGGCGTAATGGTTGTAAGCGGCCCGTCTTGAAACACGGACCAAGGAGTCTAACATCTATGCGAGTGTTTGGGTGCCAAACCCATACGCGTAATGAAAGTGAACGGAGGTGGGAACCCGCAA--GGGTGCACCATCGACCGATCCTGATGTCTTCGGATGGATTTGAGTAAGAGCATAGCTGTTGAGACCCGAAAGATGGTGAACTATGCCTGAATAGGGTGAAGCCAGAGGAAACTCTG----CAGTTGC-CTCGCAT-TTTCTTT------------GACGGCA-G---GG------------CGCCGC-GCCACC--TTTTTTGCTCTC--GCT-------CGACGAGGGGCA-TATTT----TGGTGGGG--TCGG--GCTGCGCTAAGCTGCTTTGGCA---C--TCGGC-AAAC-TCG-CCCGAAGCAGCA---TTCTTGCGCCCGACC-GTCG---------CCCTG-----CTC-ACCCA-------CGT---CGCCT-----CGGT----CGC----------------------AA--CAT---------TG-TGCTAACGCCGTCG----CAGGAAGCCGCCGAGCTCGG----------------------------------------------------------------------------------------------------------------------------------------------------------GCCCCGCGCTGTTTTCCGTAAGTC---TCG-CCCTGCCTGAGTTGTT-G-AGG---GCCGATTAGGCGCCCGG-GAGCT-CAATGTGCTGAGACCG-G--CTGCT-GACGCTCTGCAGCCTCCATTGTCGGTCGTCCCCGTCA-CCATGGGTATGTTTTCTCGCACCGTCAGCC---------------------CCGCCGC-CGCCGC------TCTTG----GCGCTAAC-CCA--CGG-------CAGTATCATGATCGGTATG-----------------------------------------------------------------------------------------------------------CGGCCAGTTCAAGGGTGACGTCAAGGTCGAGGGCAACGACCTGAGCATCAACGGCAAGAAGGTCCGCTTCTACCAGGAGCGTGACCCCGCCAACATCCCCTGGGCCGAGACCGGTGCCTACTACATTGTCGAGTCGACCGGTGTCTTCACCACCACCGAGAAGGCCTCTGCCCACTTGAAGGGCGGTGCCAAGAAGGTCGTCATCTCTGCTCCTTCTGCCGACGCCCCCATGTTCGTCATGGGCGTCAACAACGAGACCTACAAGTCCGACATCAACGTCCTCTCCAACGCCTCGTGCACCACCAACTGCCTTGCT-CCCCTCGCCAAGGTCATCCACGAC-AAGTACACCATTGTTGAGGGTC-TCATGACCACCGTCCACTCCTACACCGCCACCCAG-AAGACCGTCGACGGTCCCTCC--GCCAAGGACTGGCGCGGTGGCCGCACTGCTGCTACCAACATCATCCCCAGCAGCACTGGTGCCGCCAAGGCTGTCGGCAAGGTCATCCCCGACCTCAACGGCAAG-CTCACTGGCATGG-CTTTCCGTGTCCCCACCTCCAACGTCTCTGTTGTCGACCTCACTGCCCGCATTGAGAAGGGTGCCAGCTACGAGGAGATTAAGCAGA
>Phyllosticta_pseudotsugae_CBS_111649_
AGAGAGG--TCCCGGAGAG---------------CCGTAAAAAGCTCCTCGGGCTACCC--ACCCTCCACA----CCCTTGTGTACC-TTCTAT-GTTGCTTTGGCGGGCCGACCC-GGTTTCGACCCGGGCGGCCGG-CG-CCCCCAG----CCCCCAAAAA-GGGCC----AGG---ACGTCT--GGCTAAGTGC---CCGCCAGTATAC---AAAAC-TCGAACTATGATCTTTGTG--GTTCTGAATA-AATTTTTTAATAA-ATTAAAACTTTCAACAACGGATCTCTTGGTTCTGGCATCGATGAAGAACGCAGCGAAATGCGATAAGTAATGTGAATTGCAGAATTCAGTGAATCATCGAATCTTTGAACGCACATTGCGCCCCCTGGCATTCCGGGGGGCATGCCTGTTCGAGCGTCATTTCAACCCTCAAGCT-CTGCTTGGTATTGGGCGACGTCCGGTCAAACGGA-CGCGCCTGGAAGACCTCGGCGACGGCGTCTCAG-CCTCGAGC---GTAGTAG----AATCTTTTATCTCGCTTTGGA-GGAGGGGACGGCGCCT--GCCGGACA-------------------------------------------------------------------AATTTGAAAA-GCTGGCGTCTTCGACGTCCGCGTTGTAATTTGTAGAGGATGCTTCGGCGAGGACTCCTGCCTAAGTTCCCTGGAATGGGACGTCACAGAGGGTGAGAATCCCGTATGTGGCGGGCGGTCCAAGCCATGTGAAGCTCCTTCGACGAGTCGAGTTGTTTGGGAATGCAGCTCTAAATGGGAGGTAAATTTCTTCTAAAGCTAAATACCGGCCAGAGACCGATAGCGCACAAGTAGAGTGATCGAAAGATGAAAAGCACTTTGGAAAGAGAGTTAAAAAGTACGTGAAATTGTTGAAAGGGAAGCGCTTGCAACCAGACTCGTTCGCAGTTGCTCAG-CCGGCCTCTTGG-CCGGTGTACTCTTCTGCGGTCGGGCCAGCATCAGTTCGGGCGG-CTGGATAAAGGTGTCGGGAATGTAGCTCCC-CTCGGGGAGTGTTATAGCCCGGCGCGGAATGCAGCCAGCCTGGACTGAGGATCTCGCTTCGGCAAGGATGCTGGCGTAATGGTTGTAAGCGGCCCGTCTTGAAACACGGACCAAGGAGTCTAACATCTATGCGAGTGTTTGGGTGTCAAACCCATACGCGTAATGAAAGTGAACGGAGGTGGGAACCCGCAA--GGGTGCACCATCGACCGATCCTGATGTCTTCGGATGGATTTGAGTAAGAGCATAGCTGTTGGGACCCGAAAGATGGTGAACTATGCCTGAATAGGGTGAAGCCAGAGGAAACTCTG----CAGTTGG-CTCGCAT-TTTCTTT------------GACGGCA-G---GG------------CGCCCC-GCCACC--TTTTTTGCTCTC--GCT-------CGACGAGGGGCA-TACTT----TGGT--------GG--GCTGCGCTAAGCTGCTTTGGCA---C--TCGGC-AAAC-TCG-CCCGAAGCAGCA---TTTTTGCGCCCGACC-GTCG---------CCCTG-----CTC-ACCCA-------CGT---CGCCT-----CGGT----CGC----------------------AA--CAT---------TG-TGCTAACGCCCTCG----CAGGAAGCCGCCGAGCTCGG----------------------------------------------------------------------------------------------------------------------------------------------------------GCCCCGCGCTGTTTTCCGTAAGTC---CCG-CCCTGCCTGAGTTGTT-G-AGG---GCCGATTAGGCGCCCGG-GAGCT-CAATGTGCTGAGACCG-G--CTGCT-GACGCTCTGCAGCCTCCATTGTCGGTCGTCCCCGTCA-CCATGGGTATGTTTTCTCGCACCGTCAGCC---------------------CCGCCGC-CGCCGC------TCTTG----GCGCTAAC-CCA--CGG-------CAGTATCATGATTGGTATG-----------------------------------------------------------------------------------------------------------CGGCCAGTTCAAGGGTGACGTCAAGGTCGAGGGCAACGACCTGAGCATCAACGGCAAGAAGGTCCGCTTCTACCAGGAGCGTGACCCCGCCAACATCCCCTGGGCGGAGACCGGTGCCTACTACATTGTCGAGTCGACCGGTGTTTTCACCACCACCGAGAAGGCCTCTGCCCACTTGAAGGGCGGTGCCAAGAAGGTTGTCATCTCTGCTCCTTCTGCCGACGCCCCCATGTTCGTCATGGGTGTCAACAACGAGACCTACAAGTCCGACATCAACGTCCTCTCCAACGCCTCGTGCACCACCAACTGCCTTGCT-CCCCTCGCCAAGGTCATCCACGAC-AAGTACACCATTATTGAGGCTC-TCATGACCACCGTCCACTCCTACACCGCCACCCAG-AAGACCGTTGACGGTCCCTCC--GCCAAGGACTGGCGCGGTGGCCGCACTGCTGCTACCAACATCATCCCCAGCAGCACTGGTGCCGCCAAGGCTGTCGGCAAGGTCATCCCCGACCTCAACGGCAAG-CTCACCGGCATGG-CTTTCCGTGTCCCCACCCCCAACGTCTCCGTTGTCGACCTGACTGCCCGCATTGAGAAGGGTGCCAGCTACGAGGAGATCAAGCAGA
>Phyllosticta_mimusopisicola_CBS_138899__
GGAAAGG--GTTAGGGGTCGTCGCCC--------GTAACAGGGCGTCGGCTCCTCCTGACCGTCCTTCACA---CCCCATGTGTACCTTACCAT-GTTGCTTTGGCGGGCCGACCC-GGTTTCGACCCGGGCGGCCGG-CG-CCCCCAG--CCCCCCTTCGGTGGGGCC----AGG---ACGCCG--GGCCAAGCGC---CCGCCAGTATCC---AAAAC-TCCAGCGATTATTTACGTGCAGTCCTGA-TA-CACTATTCAATGA-ATTAAAACTTTCAACAACGGATCTCTTGGTTCTGGCATCGATGAAGAACGCAGCGAAATGCGATAAGTAATGTGAATTGCAGAATTCAGTGAATCATCGAATCTTTGAACGCACATTGCGCCCTCTGGTATTCCGGAGGGCATGCCTGTTCGAGCGTCATTTCACCACTCAAGCT-CTGCTTGGTATTGGGCGTCGTCCGCT--GCCGGA-CGCGCCTCGAAGACCTCGGCGAC----------------------------------------------------------------------------------------------------------------------------------------------------AAATTTGAAA-GCTGGCGTCTTCGGCGAATGCGTTGTAATTTGTAGAGGATGCTTCGGCAAGGGCTCCCGCCTAAGTCCCCTGGAACGGGGCGTCACAGAGGGTGAGAATCCCGTACGTGGCGGGCGGCCCGAGCCATGTGAAGCTCCTTCGACGAGTCGAGTTGTTTGGGAATGCAGCTCTAAATGGGAGGTAAATTTCTTCTAAAGCTAAATACTGGCCAGAGACCGATAGCGCACAAGTAGAGTGATCGAAAGATGAAAAGCACTTTGGAAAGAGAGTTAAAAAGTACGTGAAATTGTTGAAAGGGAAGCGCTTGCAACCAGACTCGCCCGCAGTTGCTCAG-CCGGCCTCTTGG-CCGGCGTACTCTTCTGCGGTCGGGCCAGCATCAGTTTGGGCGG-CCGGATAAAGGTGTCGGGAATGTAGCACCC-TTCGGGGTGTGTTATAGCCCGGCGCGGAATGCGGCCAGCCCGGACTGAGGATCTCGCTTCGGCAAGGATGCTGGCGTAATGGTTGTAAGCGGCCCGTCTTGAAACACGGACCAAGGAGTCTAACATCTATGCGAGTGTTTGGGTGTCAAACCCATGCGCGTAATGAAAGTGAACGGAGGTGGGAACCCCTCACGGGGTGCACCATCGACCGATCCTGATGTCTTCGGATGGATTTGAGTAAGAGCATAGCTGTTGGGACCCGAAAGATGGTGAACTATGCCTGAATAGGGTGAAGCCAGAGGAAACTCTG--------------------------------------------------------------------------------------------------------------------------------------------------------------------------------------------------------------------------------------------------------------------------------------------------------------------------------------------------------------------------------------------------------------------------------------------------------------------------------------------------------------------------------------------------------------------------------------------------------------------------------------------------------------------------------------------------------------------------------------------------------------------------------------------------------------------------------------------------------------------------------------------------------------------------------------------------------------------------------------------------------------------------------------------------------------------------------------------------------------------------------------------------------------------------------------------------------------------------------------------------------------------------------------------------------------------------------------------------------------------------------------------------------------------------------------------------------------------------------------------------------------------------------------------------------------------------------
>Phyllosticta_rhodorae_CBS_901_69__
TGAAAGG--TCGTGGCCGGGAG------------CCCTAAAAAGCTCCC-------GGCGGCCCTCTCTCA----CCCTTGTGTATC-TACCAC-GTTGCTTTGGCGGGCCGACCCGGGCTTCGACCCAGGCGGCCGG-CG-CCCCCAG--CCCCCTAGG----GGGCC----AGG---ACGCTA--GGCTAAGTGC---CCGCCAGTAAAC---AAAAC-TCCAGCGATTATTT-CGTGCAGTCCTGA-TA-AATCATTTAATGA-ATTAAAACTTTCAACAACGGATCTCTTGGTTCTGGCATCGATGAAGAACGCAGCGAAATGCGATAAGTAATGTGAATTGCAGAATTCAGTGAATCATCGAATCTTTGAACGCACATTGCGCCCTCTGGCATTCCGGAGGGCATGCCTGTTCGAGCGTCATTTACACACTCAAGCT-CTGCTTGGTATTGGGCATCGTCGGCC--TTCTGA-CGTGCCCCGAAGACCTCGGCGACGGCGTCCCAG-CCTCGAGT---GTAGTAG-CAATAT-------CTCGCTTTGGA-GGATGGGGCGACGGCC--GCCGGACA-------------------------------------------------------------------AAATTTGAAA-GCTGGCGCCTTCGGCGTCCGCGTTGTAATTTGTAGAGGATGCTTCGGCGAGGACTCCTGCCTAAGTCCCCTGGAACGGGGCGTCACAGAGGGTGAGAATCCCGTACGTGGCGGGCGGTCCGAGCCATGTGAAGCTCCTTCGACGAGTCGAGTTGTTTGGGAATGCAGCTCTAAATGGGAGGTAAATTTCTTCTAAAGCTAAATACTGGCCAGAGACCGATAGCGCACAAGTAGAGTGATCGAAAGATGAAAAGCACTTTGGAAAGAGAGTTAAAAAGTACGTGAAATTGTTGAAAGGGAAGCGCTTGCAACCAGACTCGTCCGCAGTTGCTCAG-CCGGCCTCTTGG-CCGGTGTACTCTTCTGCGGCCGGGCCAGCATCGGTTTGGGCGG-CCGGATAAAGGTGTCGGGAATGTAGCACCC-TTCGGGGTGTGTTATAGCCCGGCGCGGAATGCGGCCAGCCTGGACCGAGGATCTCGCTTCGGCAAGGATGCTGGCGTAATGGTTGTAAGCGGCCCGTCTTGAAACACGGACCAAGGAGTCTAACATCTATGCGAGTGTTTGGGTGTCAAACCCATGCGCGTAATGAAAGTGAACGGAGGTGGGAACCCCTCGCGGGGTGCACCATCGACCGATCCTGATGTCTTCGGATGGATTTGAGTAAGAGCATAGCTGTTGGGACCCGAAAGATGGTGAACTATGCCTGAATAGGGTGAAGCCAGAGGAAACTCTG----CAGTTGC-CACACGT-TGTCTTT------------GAGCGCA-G---GG---CGGCTCGCTCGCCGC-GCCACC--TTTTGCCGTCTC--GCT-------CGA---GGCGCATTTTTT----TGGTGGGG--TCGG--GTCGCGCTAGACTGCTTTGGGA--------AGC-AACA-TTG-------------------TCGCGCCCGATG-GTCG---------CCCTG-----CTC-ACCCTCTCA---CCT---CACCT-----CGGTCG--CAA--------------------------CAT---------TT-TTCTAACGCCCCTC----CAGGAAGCCGCCGAGCTCGG----------------------------------------------------------------------------------------------------------------------------------------------------------GCCCCGCGCTGTTTTCCGTAAGTC---CCG-CCCTGCCTCAGCTGTCCG-AGG---GCCGATTAGGCGCCCCGGGAGCT-CATTGTGTTGAGAACA-A--CCGCT-GACGCTCTGCAGCCTCCATCGTCGGTCGTCCCCGTCA-CCATGGGTATGTTTTCTCGCCGCGTCAGGC---------------------CCGCCGC----------------TG----GCGCTAAC-GCA--CCG-------CAGTATCATGATCGGTATG-----------------------------------------------------------------------------------------------------------CGGTCAGTTCAAGGGTGAGATCAAGGTCGACGGCAGCGACCTTGTCGTCAACGGCAAGAAGATCCGCTTCTACCAGGAGCGTGACCCCGCCAACATTCCCTGGGCTGAGACTAGCGCCTATTACGTTGTCGAGTCTACTGGTGTCTTCACCACCACCGACAAGGCCTCTGCCCACTTGAAGGGTGGTGCCAAGAAGGTCGTCATCTCTGCTCCCTCGGCTGACGCCCCCATGTTCGTCATGGGCGTCAACCACGAGACCTACAAGTCCGACATCAACGTTCTCTCCAACGCCTCCTGCACCACCAACTGCCTTGCT-CCCCTCGCCAAGGTCATCCACGAC-AAGTACACCATTGTTGAGGCTC-TGATGACCACTGTCCACTCATACACCGCCACCCAG-AAGACCGTCGACGGTCCCTCC--GCCAAGGACTGGCGTGGTGGCCGCACTGCTGCTGCCAACATCATTCCCAGCAGCACCGGTGCCGCCAAGGCTGTCGGCAAGGTCATCCCCGACCTCAACGGCAAG-CTCACTGGCATGG-CTTTCCGTGTCCCCACCGCCAACGTCTCCGTTGTTGACCTCACTGCTCGCATTGAGAAGGGCGCCAGCTACGAGGAGATCAAGCAGA
>Phyllosticta_vaccinii_ATCC_46255
TGAAAGG--TCTCCGGCAGGGCGCCC------CTCCCTAATAAGGAGGGATCCGCCTGACGGGCCCTCTCAGCACCCCTTGTGTACCTTACCAC-GTTGCTTTGGCGGGCCGACCC-GGTTGTAACCCGGGCGGCCGGGCG-CCCCCAG----CCCCTTCGTCGGGGCC----AGG---ACGCCC-AGGCTAAGCGC---CCGCCAGCGTACC-ACACAC-TCCAGCGATTATTC-CGTGTAGTCCTGA-TA-AATCATTCAATGA-ATCAAAACTTTCAACAACGGATCTCTTGGTTCTGGCATCGATGAAGAACGCAGCGAAATGCGATAAGTAATGTGAATTGCAGAATTCAGTGAATCATCGAATCTTTGAACGCACATTGCGCCCTCTGGTATTCCGGAGGGCATGCCTGTTCGAGCGTCATTTCAACCCTCAAGCT-CTGCTTGGTATTGGGCGACGTCCGCT--GCCGGA-CGCGCCTCGAAGACCTCGGCGACGGCGTCTGAG-CCTCGAGC---GTAGTAG-TAGCAT-----ATCTCGCTTTGGAGGCGTCGGACGGCGGCC--GCCGGACA-ATCGACCT--TCGGTC-----CATCATTCACTAAGGTTGACCTCGGATCAGGTAGGGATACCCGCT------------------------------------------------------------------------------------------------------------------------------------------------------------------------------------------------------------------------------------------------------------------------------------------------------------------------------------------------------------------------------------------------------------------------------------------------------------------------------------------------------------------------------------------------------------------------------------------------------------------------------------------------------------------------------------------------------------------------------------------------------------------------AGGTTAGTTCTTTTGGAAT-TTTCTTT------------GAGCGCA-G---GG---CGGATCGCTCGTCGC-GCCATC--CGGTGCCGCCTC--GCC-------TGA---GGGGCATTTTTTTGGGTGGTGGGG--TCGGGTGCTACGCTAAGCTGCTTTGGCG---CCTTCGGC-AACA-TGG-CCCCAAGCGGC----------------------------------GCTG-----CGC-A-CCT-------CTT---CGCTC-----TGGTCG--CAC----------------------AA--CAA---------TT-TGCTAAT-CCCTCC----CAGGAAGCCGCCGAGCTTGGTAAGGGTTCCTTCAAGTA----------------------------------------------------------------------------------------------------------------------------------------GCCCCGCGCTGTTTTCCGTAAGTC---CCG-TCCTGCCTGTGC-ATCCG-AGG---GCCGATTAGATGCCCGG-AAGCT-CGATGGGTCGAGAATT-G-CCTGTT-GACACTCTTTAGCCTCCATTGTCGGTCGTCCCCGTCA-CCATGGGTATGTTTTCACACGGCTCGAGGC---------------------CCTCGGC-CGCCGT------TCCTG----GCGCTAAC-GCA--CCG-------CAGTATCATGATTGGTATG----------------ATTCCGACATGAAC----ATGTCGAAAAGTAGACGGTCAATGGCTAACCGCC-TCGTCAGGCCTACATGCTC-AAGTATGACT-CTACCCACGGGCAGTTCAAGGGCGAGATCAAGGTCGAGGGCAGCGACCTCGTCATCAACGGCAAGAAGGTCCGCTTCTACCAGGAACGTGACCCCGCCAGCATCCCGTGGGCTGAGACCGGCGCCTACTACATCGTCGAGTCCACTGGTGTCTTCACAACAACCAAAAAGGCCTCTGCCCACTTGAAGGGCGGTGCGAAGAAGGTTGTCATCTCTGCTCCTTCCGCCGACGCCCCCATGTTCGTCATGGGCGTCAACAACGAGACTTACACCTCCAACATCAACGTCCTCTCCAACGCCTCCTGCACCACCAACTGCCTTGCC-CCCCTCGCCAAGGTCATCCACGAC-AAGTACACCATCGTTGAGGCCC-TCATGACCACTGTCCACTCCTACACTGCTACCCAG-AAGACCGTTGACGGTCCCTCC--GCCAAGGACTGGCGTGGTGGCCGTACTGCTGCTACCAACATCATCCCCAGCAGCACCGGTGCCGCCAAGGCTGTCGGCAAGGTCATCCCCGACCTCAACGGCAAG-CTCACCGGCATGG-CTTTCCGTGTCCCCACTTCCAATGTCTCTGTTGTTGACCTCACTGCTCGCATTGAGAAGGGTGCCAGCTACGAGGAGATTAAGCAGA
>Phyllosticta_vaccinii_LC_2795_
TGACGGG--------------------------------------------------------CCCTCTCAGCACCCCTTGTGTACCTTACCAC-GTTGCTTTGGCGGGCCGACCC-GGTTGTAACCCGGGCGGCCGGGCG-CCCCCAG----CCCCTTCGTCGGGGCC----AGG---ACGCCC-AGGCTAAGCGC---CCGCCAGCGTACCA-CACAC-TCCAGCGATTATTC-CGTGTAGTCCTGA-TA-AATCATTCAATGA-ATCAAAACTTTCAACAACGGATCTCTTGGTTCTGGCATCGATGAAGAACGCAGCGAAATGCGATAAGTAATGTGAATTGCAGAATTCAGTGAATCATCGAATCTTTGAACGCACATTGCGCCCTCTGGTATTCCGGAGGGCATGCCTGTTCGAGCGTCATTTCAACCCTCAAGCT-CTGCTTGGTATTGGGCGACGTCCGCT--GCCGGA-CGCGCCTCGAAGACCTCGGCGACGGCGTCTGAG-CCTCGAGC---GTAGTAG-TAGCAT-----ATCTCGCTTTGGAGGCGTCGGACGGCGGCC--GCCGGACA-ATCGACCT--TCGGTCCATCAT----------------------------------------------------------------------------------------------------------------------------------------------------------------------------------------------------------------------------------------------------------------------------------------------------------------------------------------------------------------------------------------------------------------------------------------------------------------------------------------------------------------------------------------------------------------------------------------------------------------------------------------------------------------------------------------------------------------------------------------------------------------------------------------------------------------------------------------------------------------------------------------------------------------------------------------------------------------------------------------------------------------------------------------------------------------------------------------------------------------------------------------------------------------------------------------------------------------------------------------------------------------------------------------------------------------------------------------------------------------------------------------------------------------------------------------------------------------------------------------------------------------------------------------------------------------------------------------------------------------------------------------------------------------------------------------------------------------------------------------------------------------------------------------------------------------------------------------------------------------------------------------------------------------------------------------------------------------------------------------------------------------------------------------------------------------------------------------------------------------------------------------------------------------------------------------------------------------------------------------------------------------------------------------------------------------------------------------------------------------------------------------------------
>Phyllosticta_vaccinii_CPC18590_
CTCAAGG--TTTTGGAAGGGGGAG----------CCGTCAAAAGCTCCCCTGGTACATG-----CCTCACA----CCCTTGCGTATC-TACCAT-GTTGCTTTGGCGGGCCGACCC-GGTTTCGACCCGGGCGGCCGG-CG-CCCCCAG----CCCAGCCTTCTGGGCC----AGG---ACGCCC--GGCTAAGTGC---CCGCCAGTACAC---AAAAC-TCCTGCGATTATTT-CGTGTAGTCCTGA-GA-ATTTATTCAATAA-ATTAAAACTTTCAACAACGGATCTCTTGGTTCTGGCATCGATGAAGAACGCAGCGAAATGCGATAAGTAATGTGAATTGCAGAATTCAGTGAATCATCGAATCTTTGAACGCACATTGCGCCCTCTGGCATTCCGGAGGGCATGCCTGTTCGAGCGTCATTTCAACCCTCAAGCT-CTGCTTGGTATTGGGCGACGTCTGCT--GTCAGA-CGCGCCTGGAAGACCTCGGCGACGGCATTCCAG-CCTCGAGC---GTAGTAG-TAAAAC-----ATCTCGCTTTGGA-GGATGGGGTGACGGCT-TGCCGGACA-------------------------------------------------------------------AAATTTGAAA-GCTGGCGTCTTCGACGTCCGCGTTGTAATTTGTAGAGGATGCTTCGGCGAAGACTCCTGCCTAAGTCCCCTGGAACGGGGCGTCACAGAGGGTGAGAATCCCGTACGTGGCGGGCGGTCCGAGCCATGTGAAGCTCCTTCGACGAGTCGAGTTGTTTGGGAATGCAGCTCTAAATGGGAGGTAAATTTCTTCTAAAGCTAAATATTGGCCAGAGACCGATAGCGCACAAGTAGAGTGATCGAAAGATGAAAAGCACTTTGGAAAGAGAGTTAAAAAGTACGTGAAATTGTTGAAAGGGAAGCGCTTGCAACCAGACTCGCCCGCAGTTGCTCAG-CCGGCCTCTTGG-CCGGTGTACTCTTCTGCGGTCGGGCCAGCATCGGTTCGGGCGG-CTGGATAAAGGTGCCGGGAATGTAGCACCC-TTCGGGGTGTGTTATAGCCCGGCGCGGAATGCAGCCAGCCTGGACTGAGGATCTCGCTTCGGCTAGGATGCTGGCGTAATGGTTGTAAGCGGCCCGTCTTGAAACACGGACCAAGGAGTCTAACATCTATGCGAGTGTTTGGGTGTCAAACCCATGCGCGTAATGAAAGTGAACGGAGGTGGGAACCCCTCACGGGGCGCACCATCGACCGATCCTGATGTCTTCGGATGGATTTGAGTAAGAGCATAGCTGTTGGGACCCGAAAGATGGTGAACTATGCCTGAATAGGGTGAAGCCAGAGGAAACTCTG----CAGTTTT-CTCGCAT-TTTCTTT------------GAGCGCA-G---GG---CGGCTCGCTCGTCGC-GCCATC--TGCTGCCCTCTC--GCT-------CGA---GGGGCA-TTTTT----TGGTGGGG--TTGG--GCTGCGCTAGCCTGCTTCGGCG---CGCTCGGC-AACA-TCG-CCCGAAGCAGCA---TTTTTGCGCCCGACC-GCCG---------CCCTG-----TGC-ACTCG-------CTT---CCTTTC----TGGTCG--CGA--------------------------TAT---------TT-TGCTAACGCACTCG----CAGGAAGCCGC-------------------------------------------------------------------------------------------------------------------------------------------------------------------GCCCCGCGCTGTTTTCCGTAAGTC---CCG-TCCTGCCTGTGC-ATCCG-AGG---GCCGATTAGGCGCCCGG-AAGCT-CGATGGGTCGAGAATT-G-CCTGTT-GACACTCTTTAGCCTCCATTGTCGGTCGTCCCCGTCA-CCATGGGTATGTTTTCACACGGCTCGAGGC---------------------CCTCGGC-CGCCGT------TCCTG----GCGCTAAC-GCA--CCG-------CAGTATCATGATTGGTATG-----------------------------------------------------------------------------------------------------------CGGGCAGTTCAAGGGCGAGATCAAGGTCGAGGGCAGCGACCTCGTCATCAACGGCAAGAAGGTCCGCTTCTACCAGGAACGTGACCCCGCCAGCATCCCGTGGGCTGAGACCGGCGCCTACTACATCGTCGAGTCCACTGGTGTCTTCACCACCACCGAGAAGGCCTCTGCCCACTTGAAGGGCGGTGCGAAGAAGGTTGTCATCTCTGCTCCTTCCGCCGACGCCCCCATGTTCGTCATGGGCGTCAACAACGAGACTTACACCTCCAACATCAACGTCCTCTCCAACGCCTCCTGCACCACCAACTGCCTTGCC-CCCCTCGCCAAGGTCATCCACGAC-AAGTACACCATCGTTGAGGCCC-TCATGACCACTGTCCACTCCTACACTGCTACCCAG-AAGACCGTTGACGGTCCCTCC--GCCAAGGACTGGCGTGGTGGCCGTACTGCTGCTACCAACATCATCCCCAGCAGCACCGGTGCCGCCAAGGCTGTCGGCAAGGTCATCCCCGACCTCAACGGCAAG-CTCACCGGCATGG-CTTTCCGTGTCCCCACTTCCAATGTCTCTGTTGTTGACCTCACTGCTCGCATCGAGAAGGGCGCCAGCTACGAGGAGATCAAGCAGA
>Botryosphaeria_obtusa_CMW8232_
------G--TTCTCGGGC--------------------------TTCGGCTCGAA---------TCTCCCA---CCCTTTGTGAACA-TACCTCTGTTGCTTTGGC-----------GGCTCTTTCCCGCGAGG-----AGGCCCTCGC---------------GGGCC-------------CCC----CCGCGCGCTTTCCGCCAGAGGACCTTCAAAC-TCCAGTCAGTAAA--CGTCGACGTCTGA-TA-AACAAGTTAATAA-ACTAAAACTTTCAACAACGGATCTCTTGGTTCTGGCATCGATGAAGAACGCAGCGAAATGCGATAAGTAATGTGAATTGCAGAATTCAGTGAATCATCGAATCTTTGAACGCACATTGCGCCCCCTGGCATTCCGGGGGGCATGCCTGTTCGAGCGTCATTACAACCCTCAAGCT-CTGCTTGGTATTGGGCGCCGTCCTCTCTG-CGGA-CGCGCCTTAAAGACCTCGGCGGTGGCTGTTCAGCCCTCAAGC---GTAGTAG--AATAC-----ACCTCGCTTTGGA-GCGGTTGGCGTCGCCC--GCCGGACGAACCTTCTG--------------AACTTTTCTCAAGGTTGACCT-------------------------------------------------------------------------------------------------------------------------------------------------------------------------------------------------------------------------------------------------------------------------------------------------------------------------------------------------------------------------------------------------------------------------------------------------------------------------------------------------------------------------------------------------------------------------------------------------------------------------------------------------------------------------------------------------------------------------------------------------------------------------------------------------------------------TCACCTT-------------ATCGCT----------CGG---------------------------------------------TGA---GGGGCA-TTTTTCG--TGGTGGGG--TTTGGC-CCGCGCTAAACCTCGTCTGAG---C--TCGGCAAAC--TGG-CC----GCACTTGGTTTTTTGCGACCGGCGTCTGGGCGATGCGCCCCT------CACTAGCGAGCAATGCCCCGACCACTCATGTGCTCTCG--TGC----------------------GA-CCAC-----A------GGCTAACGCACGCCACAACAGGAAGCCGCCGAGCTCGGTAAGGGTTCCTTCAAGTAA---------------------------------------------------------------------------------------------------------------------------------------TCTGCCCGTTGTGTCCAGCGTG-----CCG---CAGCCTC--TTTTCTG---------CGATGAG---------AACAT--------------------TTTGCTGAGTGCGCTGCAGCCTCCATTGTCGGCCGTCCTCGCCA-CCATGGGTATGTCCACCTGTT-CGAGAACC---------------------CCGCATCGCACCGC---------------CCACTGAC-GCACGGCA-------CAGTATCATGATTGGTATG------------------------------------------------------------------------------------------------------------------------------------------------------------------------------------------------------------------------------------------------------------------------------------------------------------------------------------------------------------------------------------------------------------------------------------------------------------------------------------------------------------------------------------------------------------------------------------------------------------------------------------------------------------------------------------------------------------------------------------------------------------------
>Botryosphaeria_stevensii_CBS_112553_
------G--TTCTCGGGC--------------------------TTCGGCCCGAA---------TCTCCCA---CCCTTTGTGAACA-TACCTCTGTTGCTTTGGC-----------GGCTCTTG-CCGCGTGG-----AGGCCCTCAA---------------AAGCC-------------CCC----CCGCGCGC-TTCCGCCAGAGGACCTTCAAAC-TCCAGTCAGTAAA--CGTCGACGTCTGA-AA-AACAAGTTAATAA-ACTAAAACTTTCAACAACGGATCTCTTGGTTCTGGCATCGATGAAGAACGCAGCGAAATGCGATAAGTAATGTGAATTGCAGAATTCAGTGAATCATCGAATCTTTGAACGCACATTGCGCCCCTTGGCATTCCGAGGGGCATGCCTGTTCGAGCGTCATTACAACCCTCAAGCT-CTGCTTGGTATTGGGCGCCGTCCTCTCTG-CGGA-CGCGCCTCAAAGACCTCGGCGGTGGCTGTTCAGCCCTCAAGC---GTAGTAG--AATAC-----ACCTCGCTTTGGA-GTGGTTGGCGTCGCCC--GCCGGACGAACCTTCTG--------------AACTTTTCTCAAGGTTGACCTCGGATCAGGTAGGGATACCCGCTAAATTTGAAA-GCTGGCCCTTTTAGGGTCCGCGTTGTAATTTGTAGAGGATGATTCGGCGAGGGCTCCCGCCTAAGTCCCCTGGAACGGGGCGTCATAGAGGGTGAGAATCCCGTATGTGGTGGGCTGCCTTAGCCATGTGAATCTCCTTCGACGAGTCGAGTTGTTTGGGAATGCAGCTCTAAATGGGAGGTAAATTTCTTCTAAAGCTAAATACCGGCCAGAGACCGATAGCGCACAAGTAGAGTGATCGAAAGATGAAAAGCACTTTGGAAAGAGAGTTAAAAAGTACGTGAAATTGTTGAAAGGGAAGCGCTTGCAACCAGACTTGTCCGCAGTTGCTCAG-CCGGTCTCCTGA-CCGGCGTACTCTTCTGCGGCCAGGCCAGCATCAGTTCGGGCGG-TCGGATAAAGACCTCGGGAATGTAGCTCCT-CTCGGGGAGTGTTATAGCCCGGGGTGGAATGCGGCCAGCCTGGACTGAGGATCTCGCTTCGGCAAGGATGCTGGCGTAATGGTTGTAAGCGGCCCGTCTTGAAACACGGACC------------------------------------------------------------------------------------------------------------------------------------------------------------------------------------------------------AGGTAAGAGGA---------TTTTTCC-------------CGCTCCCGCACGTGTGCAGTGCTGCTGCTGCTGCTGCTGCTGCTGCGCTTATCTGCCGCCGTGGTGA---GGGGCA-TTTTTCG--TGGTGGGG--TTTGGC-CCGCGCTAAACCTCGTCTGAG---C--TCGGCAAAC--TGG-CCGCACTTGGT-----TTTTGCGACCGGTGTGAGGCCGATGCGCCCCCT-----CACTAGCGAAAAATGCCCCGACCACTCATGTGCTCTC-G-TAC----------------------GA-CCAC-----A------GGCTAACGCGCGCCACAACAGGAAGCCGCTGAGCTCGGTAAGGGTTCCTTCAAGTA-------------------------------------------------------------------------------------------------------------------------------------------------------------------------------------------------------------------------------------------------------------------------------------------------------------------------------------------------------------------------------------------------------------------------------------------------------------------------------------------------------------------------------------------------------------------------------------------------------------------------------------------------------------------------------------------------------------------------------------------------------------------------------------------------------------------------------------------------------------------------------------------------------------------------------------------------------------------------------------------------------------------------------------------------------------------------------------------------------------------------------------------------------------------------------------
>Phyllosticta_fujianensis_SAUCC1366_5
[truncated: 64,905 more chars]
